# Supplementary material for: A cuboidal [Cu4(SO4)4] structure supported by β-picoline ligands
Source: Acta Crystallogr E Crystallogr Commun. 2022 Jan 28;78(Pt 2):108–10. doi: 10.1107/S2056989022000780 (PMC8819428; doi:10.1107/S2056989022000780)
Supplement: Supplementary file 1 [file e-78-00108-sup1.cif]

##############################################################################
#                                                                            #
# This CIF contains the data in a paper accepted for publication in          #
# Acta Crystallographica Section E. It conforms to the requirements of       #
# Notes for Authors for Acta Crystallographica Section E, and has been       #
# peer reviewed under the auspices of the IUCr Commission on Journals.       #
#                                                                            #
# Full details of the Crystallographic Information File format               #
# are given in the paper "The Crystallographic Information File (CIF):       #
# a New Standard Archive File for Crystallography" by S. R. Hall, F. H.      #
# Allen and I. D. Brown [Acta Cryst. (1991), A47, 655-685].                  #
#                                                                            #
# The current version of the core CIF dictionary is obtainable from          #
# ftp://ftp.iucr.org/pub/cif_core.dic.                                       #
#                                                                            #
# Software is freely available for graphical display of the structure(s)     #
# in this CIF. For information consult the CIF software page                 #
# http://www.iucr.org/resources/cif/software.                                #
#                                                                            #
# This file may be used for bona fide research purposes within the           #
# scientific community so long as proper attribution is given to the journal # 
# article from which it was obtained.                                        #
#                                                                            #
##############################################################################
data_I
_audit_creation_method
;
Olex2 1.3
(compiled 2020.11.12 svn.r5f609507 for OlexSys, GUI svn.r6272)
;
_journal_date_recd_electronic     2022-01-15
_journal_date_accepted     2022-01-23
_journal_name_full     'Acta Crystallographica, Section E'
_journal_year     2022
_journal_volume     78
_journal_issue      2
_journal_page_first     108
_journal_page_last     110
_journal_paper_category     GM
_journal_paper_doi     10.1107/S2056989022000780
_journal_coeditor_code     ZL5027
_publ_contact_author_name     'David R. Manke'
_publ_contact_author_address
;
University of Massachusetts Dartmouth
285 Old Westport Road
North Dartmouth, MA 02747
USA
;
_publ_contact_author_email     'dmanke@umassd.edu'
_publ_contact_author_fax     '(508)999-9167'
_publ_contact_author_phone     '(508)910-6554'
_publ_section_title
;
A cuboidal [Cu~4~(SO~4~)~4~] structure supported by \b-picoline ligands
;
loop_
    _publ_author_name
    _publ_author_footnote
    _publ_author_address
    'Park, Ava M.' .
;
Portsmouth Abbey School
285 Cory's Lane
Portsmouth, RI, 02871
USA
;
    'Golen, James A.' .
;
University of Massachusetts Dartmouth
285 Old Westport Road
North Dartmouth, MA 02747
USA
;
    'Manke, David R.' .
;
University of Massachusetts Dartmouth
285 Old Westport Road
North Dartmouth, MA 02747
USA
;
_publ_section_synopsis
;
A cobalt sulfate complex supported by \b-picoline ligands produces a unique
cuboidal tetramer.
;
_chemical_name_systematic
;
Tetra-\m~3~-sulfato-tetrakis[bis(3-methylpyridine)cobalt(II)]
;
_chemical_name_common     ?
_chemical_formula_moiety     'C48 H56 Co4 N8 O16 S4'
_chemical_formula_sum     'C48 H56 Co4 N8 O16 S4'
_chemical_formula_iupac     '[Co4 (S O4)4 (C6 H7 N)8]'
_chemical_formula_weight     1364.96
_chemical_melting_point     ?
_chemical_absolute_configuration     ?
_space_group_crystal_system     tetragonal
_space_group_name_H-M_alt     'P -4 21 c'
_space_group_name_Hall     'P -4 2n'
loop_
    _space_group_symop_operation_xyz
    'x, y, z'
    '-x, -y, z'
    'y, -x, -z'
    '-y, x, -z'
    '-x+1/2, y+1/2, -z+1/2'
    'x+1/2, -y+1/2, -z+1/2'
    '-y+1/2, -x+1/2, z+1/2'
    'y+1/2, x+1/2, z+1/2'
_cell_length_a     15.6121(16)
_cell_length_b     15.6121(16)
_cell_length_c     11.8359(13)
_cell_angle_alpha     90
_cell_angle_beta     90
_cell_angle_gamma     90
_cell_volume     2884.9(7)
_cell_formula_units_Z     2
_cell_measurement_reflns_used     9496
_cell_measurement_theta_min     2.92
_cell_measurement_theta_max     25.66
_cell_measurement_temperature     298(2)
_exptl_crystal_description     BLOCK
_exptl_crystal_colour     pink
_exptl_crystal_size_max     0.24
_exptl_crystal_size_mid     0.22
_exptl_crystal_size_min     0.20
_exptl_crystal_density_diffrn     1.571
_exptl_crystal_density_meas     ?
_exptl_crystal_density_method     ?
_exptl_crystal_F_000     1400
_exptl_absorpt_coefficient_mu     1.347
_exptl_absorpt_correction_type     multi-scan
_exptl_absorpt_process_details
;
(SADABS; Bruker, 2018)
;
_exptl_absorpt_correction_T_min     0.517
_exptl_absorpt_correction_T_max     0.562
_diffrn_ambient_temperature     298.15
_diffrn_source     ?
_diffrn_source_power     1.5
_diffrn_source_voltage     50.0
_diffrn_source_current     30.0
_diffrn_radiation_type     MoK\a
_diffrn_radiation_wavelength     0.71073
_diffrn_measurement_device_type     'Bruker D8 Venture CMOS'
_diffrn_measurement_method     '\f and \w scans'
_diffrn_detector_area_resol_mean     ?
_diffrn_reflns_number     54595
_diffrn_reflns_av_R_equivalents     0.0370
_diffrn_reflns_av_unetI/netI     0.0135
_diffrn_reflns_theta_min     2.917
_diffrn_reflns_theta_max     25.722
_diffrn_reflns_theta_full     25.242
_diffrn_measured_fraction_theta_max     0.995
_diffrn_measured_fraction_theta_full     0.997
_diffrn_reflns_limit_h_min     -19
_diffrn_reflns_limit_h_max     19
_diffrn_reflns_limit_k_min     -19
_diffrn_reflns_limit_k_max     19
_diffrn_reflns_limit_l_min     -14
_diffrn_reflns_limit_l_max     14
_diffrn_standards_number     0
_refine_special_details     ?
_reflns_number_total     2744
_reflns_number_gt     2624
_reflns_threshold_expression     'I > 2\s(I)'
_refine_ls_structure_factor_coef     Fsqd
_refine_ls_matrix_type     full
_refine_ls_R_factor_all     0.0212
_refine_ls_R_factor_gt     0.0190
_refine_ls_wR_factor_gt     0.0445
_refine_ls_wR_factor_ref     0.0459
_refine_ls_goodness_of_fit_ref     1.139
_refine_ls_restrained_S_all     1.139
_refine_ls_number_reflns     2744
_refine_ls_number_parameters     184
_refine_ls_number_restraints     0
_refine_ls_hydrogen_treatment     constr
_refine_ls_weighting_scheme     calc
_refine_ls_weighting_details
              'w=1/[\s^2^(Fo^2^)+(0.0165P)^2^+1.2064P] where P=(Fo^2^+2Fc^2^)/3'
_atom_sites_solution_hydrogens     geom
_atom_sites_solution_primary     ?
_atom_sites_solution_secondary     ?
_refine_ls_shift/su_max     0.001
_refine_ls_shift/su_mean     0.000
_refine_diff_density_max     0.159
_refine_diff_density_min     -0.201
_refine_ls_extinction_method
;
SHELXL-2018/3 (Sheldrick 2015b)
;
_refine_ls_extinction_coef     0.0049(4)
_refine_ls_extinction_expression
                                  'Fc^*^=kFc[1+0.001xFc^2^\l^3^/sin(2\q)]^-1/4^'
_refine_ls_abs_structure_details
;
Flack <i>x</i> determined using 1117 quotients
[(<i>I</i>^+^)-(<i>I</i>^-^)]/[(<i>I</i>^+^)+(<i>I</i>^-^)]
(Parsons et al., 2013)
;
_refine_ls_abs_structure_Flack     0.007(4)
loop_
    _atom_type_symbol
    _atom_type_description
    _atom_type_scat_dispersion_real
    _atom_type_scat_dispersion_imag
    _atom_type_scat_source
    'C' 'C' 0.0033 0.0016
                         'International Tables Vol C Tables 4.2.6.8 and 6.1.1.4'
    'H' 'H' 0.0000 0.0000
                         'International Tables Vol C Tables 4.2.6.8 and 6.1.1.4'
    'Co' 'Co' 0.3494 0.9721
                         'International Tables Vol C Tables 4.2.6.8 and 6.1.1.4'
    'N' 'N' 0.0061 0.0033
                         'International Tables Vol C Tables 4.2.6.8 and 6.1.1.4'
    'O' 'O' 0.0106 0.0060
                         'International Tables Vol C Tables 4.2.6.8 and 6.1.1.4'
    'S' 'S' 0.1246 0.1234
                         'International Tables Vol C Tables 4.2.6.8 and 6.1.1.4'
_computing_data_collection
;
APEX3 (Bruker, 2018)
;
_computing_cell_refinement
;
SAINT (Bruker, 2018)
;
_computing_data_reduction
;
SAINT (Bruker, 2018)
;
_computing_structure_solution
;
SHELXT2014 (Sheldrick, 2015a)
;
_computing_structure_refinement
;
SHELXL2018 (Sheldrick, 2015b)
;
_computing_molecular_graphics
;
<i>OLEX2</i> (Dolomanov <i>et al.</i>,  2009)
;
_computing_publication_material
;
publCIF (Westrip, 2010)
;
loop_
    _atom_site_type_symbol
    _atom_site_label
    _atom_site_fract_x
    _atom_site_fract_y
    _atom_site_fract_z
    _atom_site_U_iso_or_equiv
    _atom_site_adp_type
    _atom_site_calc_flag
    _atom_site_occupancy
    _atom_site_disorder_assembly
    _atom_site_disorder_group
    Co Co1 0.64636(2) 0.49053(2) 0.41389(3) 0.02066(11) Uani d 1 . .
    S S1 0.52522(4) 0.64004(4) 0.35520(5) 0.02043(15) Uani d 1 . .
    O O1 0.58168(12) 0.57205(12) 0.30908(15) 0.0267(4) Uani d 1 . .
    O O2 0.49144(15) 0.69145(13) 0.26473(17) 0.0370(5) Uani d 1 . .
    O O3 0.45605(11) 0.59894(11) 0.42553(16) 0.0240(4) Uani d 1 . .
    O O4 0.57304(12) 0.69234(11) 0.43961(15) 0.0258(4) Uani d 1 . .
    N N1 0.75982(14) 0.57112(15) 0.4121(2) 0.0319(5) Uani d 1 . .
    N N2 0.70169(16) 0.42286(15) 0.2775(2) 0.0293(5) Uani d 1 . .
    C C1 0.82170(19) 0.5691(2) 0.4896(3) 0.0400(7) Uani d 1 . .
    H H1 0.813680 0.534627 0.552786 0.048 Uiso calc 1 . .
    C C2 0.8976(2) 0.6156(2) 0.4819(3) 0.0489(8) Uani d 1 . .
    C C3 0.9084(2) 0.6660(2) 0.3863(3) 0.0546(10) Uani d 1 . .
    H H3 0.958296 0.697697 0.376688 0.065 Uiso calc 1 . .
    C C4 0.8451(2) 0.6690(2) 0.3064(3) 0.0541(10) Uani d 1 . .
    H H4 0.851466 0.702977 0.242445 0.065 Uiso calc 1 . .
    C C5 0.7719(2) 0.6210(2) 0.3218(3) 0.0434(8) Uani d 1 . .
    H H5 0.729157 0.623471 0.267110 0.052 Uiso calc 1 . .
    C C6 0.9650(3) 0.6110(3) 0.5724(4) 0.0829(15) Uani d 1 . .
    H H6A 0.946445 0.572676 0.630913 0.124 Uiso calc 1 . .
    H H6B 0.973938 0.667009 0.603611 0.124 Uiso calc 1 . .
    H H6C 1.017567 0.590328 0.540358 0.124 Uiso calc 1 . .
    C C7 0.6638(2) 0.4183(2) 0.1768(3) 0.0340(7) Uani d 1 . .
    H H7 0.611734 0.446338 0.167140 0.041 Uiso calc 1 . .
    C C8 0.6978(2) 0.3738(2) 0.0853(3) 0.0422(7) Uani d 1 . .
    C C9 0.7741(2) 0.3311(2) 0.1032(3) 0.0499(9) Uani d 1 . .
    H H9 0.798504 0.299413 0.045000 0.060 Uiso calc 1 . .
    C C10 0.8143(2) 0.3351(2) 0.2062(3) 0.0490(9) Uani d 1 . .
    H H10 0.865907 0.306837 0.218114 0.059 Uiso calc 1 . .
    C C11 0.7766(2) 0.3817(2) 0.2914(3) 0.0386(8) Uani d 1 . .
    H H11 0.803962 0.384829 0.361126 0.046 Uiso calc 1 . .
    C C12 0.6512(3) 0.3707(3) -0.0255(3) 0.0732(12) Uani d 1 . .
    H H12A 0.590895 0.377919 -0.012705 0.110 Uiso calc 1 . .
    H H12B 0.661205 0.316328 -0.061099 0.110 Uiso calc 1 . .
    H H12C 0.671634 0.415746 -0.073630 0.110 Uiso calc 1 . .
loop_
    _atom_site_aniso_label
    _atom_site_aniso_U_11
    _atom_site_aniso_U_22
    _atom_site_aniso_U_33
    _atom_site_aniso_U_12
    _atom_site_aniso_U_13
    _atom_site_aniso_U_23
    Co1 0.01998(17) 0.02203(18) 0.01997(16) 0.00207(14) 0.00180(15) 0.00176(14)
    S1 0.0216(3) 0.0201(3) 0.0196(3) 0.0031(3) 0.0031(2) 0.0046(3)
    O1 0.0293(10) 0.0290(10) 0.0218(9) 0.0075(8) 0.0056(8) 0.0029(8)
    O2 0.0435(12) 0.0380(11) 0.0297(10) 0.0114(11) -0.0007(10) 0.0133(9)
    O3 0.0227(9) 0.0272(9) 0.0223(9) -0.0037(7) 0.0042(8) 0.0004(8)
    O4 0.0259(9) 0.0213(9) 0.0301(11) -0.0045(8) 0.0048(8) 0.0015(7)
    N1 0.0281(12) 0.0299(12) 0.0378(13) -0.0040(10) 0.0080(12) 0.0009(12)
    N2 0.0305(12) 0.0272(12) 0.0301(13) 0.0033(11) 0.0070(11) 0.0008(11)
    C1 0.0349(16) 0.0417(17) 0.0434(18) -0.0091(14) 0.0040(14) 0.0014(14)
    C2 0.0337(16) 0.051(2) 0.062(2) -0.0128(14) 0.0054(17) -0.0051(19)
    C3 0.0408(19) 0.043(2) 0.080(3) -0.0156(16) 0.0191(18) 0.0026(18)
    C4 0.052(2) 0.042(2) 0.068(3) -0.0086(16) 0.019(2) 0.0151(18)
    C5 0.0396(18) 0.0437(19) 0.0470(19) -0.0036(15) 0.0103(16) 0.0107(16)
    C6 0.048(2) 0.102(4) 0.098(4) -0.026(2) -0.017(3) 0.002(3)
    C7 0.0376(17) 0.0333(15) 0.0310(15) -0.0005(13) 0.0067(13) 0.0015(13)
    C8 0.061(2) 0.0340(16) 0.0314(15) -0.0070(14) 0.0115(17) -0.0043(14)
    C9 0.067(2) 0.0349(17) 0.048(2) 0.0039(16) 0.0277(18) -0.0072(15)
    C10 0.047(2) 0.0364(18) 0.063(2) 0.0135(15) 0.0187(18) -0.0001(16)
    C11 0.0369(18) 0.0342(17) 0.045(2) 0.0085(14) 0.0064(14) 0.0007(14)
    C12 0.107(4) 0.076(3) 0.036(2) -0.002(3) -0.002(3) -0.012(2)
_geom_special_details
;
 All esds (except the esd in the dihedral angle between two l.s. planes)
 are estimated using the full covariance matrix.  The cell esds are taken
 into account individually in the estimation of esds in distances, angles
 and torsion angles; correlations between esds in cell parameters are only
 used when they are defined by crystal symmetry.  An approximate (isotropic)
 treatment of cell esds is used for estimating esds involving l.s. planes.
;
loop_
    _geom_bond_atom_site_label_1
    _geom_bond_atom_site_label_2
    _geom_bond_site_symmetry_2
    _geom_bond_distance
    _geom_bond_publ_flag
    Co1 S1 3_566 2.7458(7) ?
    Co1 O1 . 2.0441(19) ?
    Co1 O3 3_566 2.2037(19) ?
    Co1 O3 2_665 2.1274(18) ?
    Co1 O4 3_566 2.1229(18) ?
    Co1 N1 . 2.173(2) ?
    Co1 N2 . 2.114(2) ?
    S1 O1 . 1.4839(19) ?
    S1 O2 . 1.438(2) ?
    S1 O3 . 1.5069(18) ?
    S1 O4 . 1.491(2) ?
    N1 C1 . 1.332(4) ?
    N1 C5 . 1.336(4) ?
    N2 C7 . 1.333(4) ?
    N2 C11 . 1.345(4) ?
    C1 H1 . 0.9300 ?
    C1 C2 . 1.392(4) ?
    C2 C3 . 1.389(5) ?
    C2 C6 . 1.503(5) ?
    C3 H3 . 0.9300 ?
    C3 C4 . 1.368(6) ?
    C4 H4 . 0.9300 ?
    C4 C5 . 1.379(5) ?
    C5 H5 . 0.9300 ?
    C6 H6A . 0.9600 ?
    C6 H6B . 0.9600 ?
    C6 H6C . 0.9600 ?
    C7 H7 . 0.9300 ?
    C7 C8 . 1.391(4) ?
    C8 C9 . 1.382(5) ?
    C8 C12 . 1.501(5) ?
    C9 H9 . 0.9300 ?
    C9 C10 . 1.371(6) ?
    C10 H10 . 0.9300 ?
    C10 C11 . 1.376(5) ?
    C11 H11 . 0.9300 ?
    C12 H12A . 0.9600 ?
    C12 H12B . 0.9600 ?
    C12 H12C . 0.9600 ?
loop_
    _geom_angle_atom_site_label_1
    _geom_angle_atom_site_label_2
    _geom_angle_atom_site_label_3
    _geom_angle_site_symmetry_1
    _geom_angle_site_symmetry_3
    _geom_angle
    _geom_angle_publ_flag
    O1 Co1 S1 . 3_566 129.94(5) ?
    O1 Co1 O3 . 2_665 94.41(7) ?
    O1 Co1 O3 . 3_566 97.00(7) ?
    O1 Co1 O4 . 3_566 162.52(7) ?
    O1 Co1 N1 . . 92.08(9) ?
    O1 Co1 N2 . . 92.84(9) ?
    O3 Co1 S1 3_566 3_566 33.21(5) ?
    O3 Co1 S1 2_665 3_566 81.36(5) ?
    O3 Co1 O3 2_665 3_566 86.57(8) ?
    O3 Co1 N1 2_665 . 173.44(9) ?
    O4 Co1 S1 3_566 3_566 32.58(5) ?
    O4 Co1 O3 3_566 2_665 83.94(7) ?
    O4 Co1 O3 3_566 3_566 65.55(7) ?
    O4 Co1 N1 3_566 . 90.16(9) ?
    N1 Co1 S1 . 3_566 95.20(8) ?
    N1 Co1 O3 . 3_566 93.61(8) ?
    N2 Co1 S1 . 3_566 136.90(7) ?
    N2 Co1 O3 . 3_566 170.11(9) ?
    N2 Co1 O3 . 2_665 91.63(8) ?
    N2 Co1 O4 . 3_566 104.59(8) ?
    N2 Co1 N1 . . 87.07(9) ?
    O1 S1 Co1 . 4_656 116.43(7) ?
    O1 S1 O3 . . 108.92(10) ?
    O1 S1 O4 . . 109.93(11) ?
    O2 S1 Co1 . 4_656 133.48(9) ?
    O2 S1 O1 . . 110.07(11) ?
    O2 S1 O3 . . 112.71(12) ?
    O2 S1 O4 . . 112.15(12) ?
    O3 S1 Co1 . 4_656 53.22(7) ?
    O4 S1 Co1 . 4_656 50.06(7) ?
    O4 S1 O3 . . 102.82(11) ?
    S1 O1 Co1 . . 121.04(10) ?
    Co1 O3 Co1 2_665 4_656 124.11(9) ?
    S1 O3 Co1 . 2_665 141.48(12) ?
    S1 O3 Co1 . 4_656 93.57(9) ?
    S1 O4 Co1 . 4_656 97.36(9) ?
    C1 N1 Co1 . . 124.8(2) ?
    C1 N1 C5 . . 117.5(3) ?
    C5 N1 Co1 . . 117.4(2) ?
    C7 N2 Co1 . . 121.9(2) ?
    C7 N2 C11 . . 118.1(3) ?
    C11 N2 Co1 . . 120.0(2) ?
    N1 C1 H1 . . 118.0 ?
    N1 C1 C2 . . 124.0(3) ?
    C2 C1 H1 . . 118.0 ?
    C1 C2 C6 . . 121.6(4) ?
    C3 C2 C1 . . 116.9(3) ?
    C3 C2 C6 . . 121.5(3) ?
    C2 C3 H3 . . 120.2 ?
    C4 C3 C2 . . 119.7(3) ?
    C4 C3 H3 . . 120.2 ?
    C3 C4 H4 . . 120.4 ?
    C3 C4 C5 . . 119.3(3) ?
    C5 C4 H4 . . 120.4 ?
    N1 C5 C4 . . 122.6(4) ?
    N1 C5 H5 . . 118.7 ?
    C4 C5 H5 . . 118.7 ?
    C2 C6 H6A . . 109.5 ?
    C2 C6 H6B . . 109.5 ?
    C2 C6 H6C . . 109.5 ?
    H6A C6 H6B . . 109.5 ?
    H6A C6 H6C . . 109.5 ?
    H6B C6 H6C . . 109.5 ?
    N2 C7 H7 . . 118.2 ?
    N2 C7 C8 . . 123.6(3) ?
    C8 C7 H7 . . 118.2 ?
    C7 C8 C12 . . 120.8(3) ?
    C9 C8 C7 . . 116.8(3) ?
    C9 C8 C12 . . 122.4(3) ?
    C8 C9 H9 . . 119.7 ?
    C10 C9 C8 . . 120.6(3) ?
    C10 C9 H9 . . 119.7 ?
    C9 C10 H10 . . 120.6 ?
    C9 C10 C11 . . 118.7(3) ?
    C11 C10 H10 . . 120.6 ?
    N2 C11 C10 . . 122.3(3) ?
    N2 C11 H11 . . 118.9 ?
    C10 C11 H11 . . 118.9 ?
    C8 C12 H12A . . 109.5 ?
    C8 C12 H12B . . 109.5 ?
    C8 C12 H12C . . 109.5 ?
    H12A C12 H12B . . 109.5 ?
    H12A C12 H12C . . 109.5 ?
    H12B C12 H12C . . 109.5 ?
loop_
    _geom_torsion_atom_site_label_1
    _geom_torsion_atom_site_label_2
    _geom_torsion_atom_site_label_3
    _geom_torsion_atom_site_label_4
    _geom_torsion_site_symmetry_1
    _geom_torsion_site_symmetry_2
    _geom_torsion_site_symmetry_3
    _geom_torsion_site_symmetry_4
    _geom_torsion
    _geom_torsion_publ_flag
    Co1 S1 O1 Co1 4_656 . . . -1.75(15) ?
    Co1 S1 O3 Co1 4_656 . . 2_665 -168.6(2) ?
    Co1 N1 C1 C2 . . . . 173.9(3) ?
    Co1 N1 C5 C4 . . . . -174.0(3) ?
    Co1 N2 C7 C8 . . . . -179.4(2) ?
    Co1 N2 C11 C10 . . . . 178.4(2) ?
    O1 S1 O3 Co1 . . . 4_656 109.34(9) ?
    O1 S1 O3 Co1 . . . 2_665 -59.3(2) ?
    O1 S1 O4 Co1 . . . 4_656 -108.29(10) ?
    O2 S1 O1 Co1 . . . . 176.64(13) ?
    O2 S1 O3 Co1 . . . 4_656 -128.20(11) ?
    O2 S1 O3 Co1 . . . 2_665 63.1(2) ?
    O2 S1 O4 Co1 . . . 4_656 128.92(11) ?
    O3 S1 O1 Co1 . . . . -59.31(15) ?
    O3 S1 O4 Co1 . . . 4_656 7.57(11) ?
    O4 S1 O1 Co1 . . . . 52.63(15) ?
    O4 S1 O3 Co1 . . . 2_665 -175.90(17) ?
    O4 S1 O3 Co1 . . . 4_656 -7.25(10) ?
    N1 C1 C2 C3 . . . . -0.5(5) ?
    N1 C1 C2 C6 . . . . 179.7(4) ?
    N2 C7 C8 C9 . . . . 1.5(5) ?
    N2 C7 C8 C12 . . . . 179.5(3) ?
    C1 N1 C5 C4 . . . . 0.4(5) ?
    C1 C2 C3 C4 . . . . 0.8(5) ?
    C2 C3 C4 C5 . . . . -0.6(6) ?
    C3 C4 C5 N1 . . . . -0.1(6) ?
    C5 N1 C1 C2 . . . . -0.1(5) ?
    C6 C2 C3 C4 . . . . -179.4(4) ?
    C7 N2 C11 C10 . . . . -0.6(4) ?
    C7 C8 C9 C10 . . . . -1.5(5) ?
    C8 C9 C10 C11 . . . . 0.6(5) ?
    C9 C10 C11 N2 . . . . 0.5(5) ?
    C11 N2 C7 C8 . . . . -0.5(4) ?
    C12 C8 C9 C10 . . . . -179.4(3) ?
loop_
    _geom_hbond_atom_site_label_D
    _geom_hbond_atom_site_label_H
    _geom_hbond_atom_site_label_A
    _geom_hbond_site_symmetry_A
    _geom_hbond_distance_DH
    _geom_hbond_distance_HA
    _geom_hbond_distance_DA
    _geom_hbond_angle_DHA
    _geom_hbond_publ_flag
    C1 H1 O4 3_566 0.93 2.53 3.116(4) 120.9 yes
    C3 H3 O2 6_565 0.93 2.46 3.135(4) 129.3 yes
    C5 H5 O1 . 0.93 2.49 3.070(4) 120.7 yes
_shelx_space_group_comment
;
The symmetry employed for this shelxl refinement is uniquely defined
by the following loop, which should always be used as a source of
symmetry information in preference to the above space-group names.
They are only intended as comments.
;
_shelx_estimated_absorpt_T_min     0.738
_shelx_estimated_absorpt_T_max     0.774
_shelx_hkl_file
;
  -2  -1   0  167.48    8.00
   2   2   0 2754.32   95.89
  -2  -2   0 2729.83   95.89
  -2  -2   0 2582.44   95.79
  -2   2   0 2659.93   95.59
   2  -2   0 2641.84   95.49
   2   2   0 2621.44   95.79
   2   2   0 2701.23   95.89
   2  -2   0 2707.63   95.49
   2  -2   0 2512.05   95.19
  -2  -2   0 2662.63   95.79
  -2   3   0 3423.26  140.99
  -3  -2   0 4200.68  142.19
  -2   3   0 4114.29  141.69
   2  -3   0 4168.58  141.69
   2  -3   0 3689.03  141.19
   3   2   0 4319.77  142.19
   2  -3   0 3709.53  141.19
  -3  -1   0  144.69    6.40
  -1   3   0  129.99    5.20
   1  -3   0  130.29    5.20
   1  -3   0  127.79    5.80
   1  -3   0  127.89    5.40
   3   1   0  136.69    6.30
  -3  -1   0  126.99    6.10
   1  -3   0  128.59    5.80
   3   1   0  132.49    6.10
   1  -3   0  127.09    5.50
  -1   3   0  130.19    5.60
   3   1   0  130.49    6.20
  -3  -1   0  127.79    6.20
  -1   3   0  134.69    5.90
   3   0   0    0.90    1.00
   0  -3   0    3.40    1.20
  -3   0   0    1.70    1.10
   0  -3   0    1.40    1.00
   0  -3   0    0.80    1.10
  -3   0   0    1.20    1.20
   3   0   0   -0.20    1.30
   0  -3   0    1.20    1.00
   0   3   0    1.50    1.10
   0  -3   0    0.90    1.10
   3   0   0    1.20    1.30
  -3   0   0    1.30    1.20
   0   3   0    0.80    1.10
   0   3   0    1.90    0.90
  -3   1   0  128.89    5.70
   3  -1   0  130.89    5.80
   1   3   0  128.79    5.90
  -1  -3   0  132.69    6.00
   1   3   0  131.89    6.20
  -3   1   0  130.29    5.40
   3  -1   0  131.79    5.40
  -1  -3   0  125.19    6.30
   1   3   0  126.09    5.90
  -1  -3   0  128.89    6.00
  -3   1   0  126.79    6.00
   3  -1   0  133.39    5.80
   1   3   0  131.49    5.90
  -1  -3   0  126.09    6.10
  -2  -3   0 4424.26  150.68
  -2  -3   0 4247.88  150.68
   2   3   0 3934.21  151.08
   3  -2   0 4029.50  149.99
   3  -2   0 4435.86  150.48
   2   3   0 4412.46  150.78
  -3   2   0 3692.03  149.79
   2   3   0 4324.17  150.58
   3  -3   0 9999.00  324.97
  -3  -3   0 9026.70  325.27
  -3  -3   0 9386.96  325.37
   3   3   0 9270.87  325.37
   3   3   0 9713.23  325.37
   3  -3   0 7331.47  324.17
  -3  -3   0 9198.68  325.27
  -3   3   0 8469.35  324.77
   3   3   0 9354.16  325.27
  -4  -3   0 1942.01   69.09
   3  -4   0 1892.51   67.89
  -3   4   0 1852.11   68.39
  -4  -3   0 1807.42   68.89
   4   3   0 1946.71   69.09
  -4  -3   0 1825.42   68.99
   4   3   0 1868.91   68.99
   3  -4   0 1895.21   68.49
  -3   4   0 1885.71   67.49
   4   3   0 1860.51   68.99
   3  -4   0 1878.11   67.89
  -4  -2   0 1424.56   50.19
  -4  -2   0 1318.07   49.90
   2  -4   0 1367.96   49.00
  -2   4   0 1373.06   49.00
  -2   4   0 1304.07   49.50
   4   2   0 1322.17   49.99
   2  -4   0 1338.07   49.00
   2  -4   0 1462.65   48.80
  -4  -2   0 1325.97   49.99
   4   2   0 1373.46   50.09
   4   2   0 1359.66   49.99
   2  -4   0 1346.47   49.50
   2  -4   0 1333.87   49.00
  -2   4   0 1283.17   48.60
   1  -4   0  240.58   10.10
   1  -4   0  251.87    9.50
   4   1   0  260.67   10.70
  -1   4   0  249.68    9.50
  -4  -1   0  233.28   10.30
   1  -4   0  248.08    9.80
   1  -4   0  252.67    9.80
  -1   4   0  246.38    9.40
   4   1   0  240.08   10.60
   4   1   0  244.58   10.40
  -4  -1   0  240.48   10.50
  -1   4   0  247.88    9.90
   1  -4   0  248.38    9.90
  -4  -1   0  233.78   10.40
  -4   0   0 2722.33   95.39
   4   0   0 2705.23   95.79
   0  -4   0 2656.83   95.29
   0  -4   0 2656.33   95.19
   0  -4   0 2651.14   95.59
   0   4   0 2703.53   95.59
   4   0   0 2641.74   95.39
   0   4   0 2623.54   95.09
   0  -4   0 2332.47   95.89
   0   4   0 2658.33   95.09
   0  -4   0 2719.83   95.39
  -4   0   0 2669.23   95.69
  -4   1   0  251.07    9.80
   1   4   0  249.48   10.20
  -1  -4   0  250.67   10.40
  -4   1   0  258.37   10.20
  -1  -4   0  233.28   10.50
   1   4   0  250.27   10.60
   1   4   0  234.08   10.30
   4  -1   0  251.27   10.30
  -4   1   0  245.28   10.10
   1   4   0  250.97   10.20
  -1  -4   0  254.27   10.40
  -1  -4   0  248.48   10.40
   4  -1   0  250.57   10.00
  -2  -4   0 1345.77   49.80
  -4   2   0 1339.77   48.90
  -2  -4   0 1343.97   49.60
   4  -2   0 1342.57   49.20
  -4   2   0 1338.57   48.60
   2   4   0 1326.87   49.60
   4  -2   0 1342.17   49.20
   2   4   0 1373.16   49.60
  -4   2   0 1343.57   48.90
   2   4   0 1343.97   49.50
   2   4   0 1399.56   49.90
  -2  -4   0 1304.27   49.60
  -4   3   0 1891.81   67.99
  -3  -4   0 1798.12   69.09
  -3  -4   0 1935.51   69.29
   4  -3   0 1890.01   68.79
   3   4   0 1864.81   68.99
   3   4   0 1907.31   69.09
   4  -3   0 1894.71   68.39
   3   4   0 1848.92   69.09
   4  -3   0 1902.21   68.39
   3   4   0 1944.01   69.39
  -4   3   0 1904.01   67.99
  -4   3   0 1880.81   67.69
  -3  -4   0 1851.11   69.29
   4  -4   0 6558.54  222.58
  -4  -4   0 6265.27  223.08
  -4  -4   0 6507.75  223.18
   4   4   0 6286.87  223.08
   4   4   0 6619.54  223.28
  -4  -4   0 6280.87  223.18
  -4   4   0 5231.78  221.58
  -4   4   0 6281.67  222.58
   4   4   0 6406.86  223.08
   4  -4   0 5527.15  221.78
  -5  -4   0   28.70    4.50
  -4   5   0   30.70    3.80
  -4   5   0   37.00    2.50
  -5  -4   0   32.30    4.20
   5   4   0   29.20    4.10
   4  -5   0   35.70    3.00
   4  -5   0   32.30    3.70
   4  -5   0   31.60    3.00
  -5  -4   0   34.50    4.50
   5   4   0   28.60    4.10
   5   4   0   27.40    3.90
   5   3   0  622.44   25.50
   3  -5   0  659.43   24.30
   3  -5   0  674.73   24.90
   3  -5   0  639.94   24.20
  -5  -3   0  629.44   25.40
  -5  -3   0  636.54   25.50
   3  -5   0  618.84   23.50
   5   3   0  670.03   25.60
   5   3   0  657.13   25.50
  -5  -3   0  678.53   25.70
  -3   5   0  627.44   24.80
  -3   5   0  641.24   24.20
   2  -5   0 1178.58   43.40
   2  -5   0 1166.68   42.90
   5   2   0 1187.18   44.60
   2  -5   0 1193.58   43.40
  -2   5   0 1126.69   42.70
  -5  -2   0 1249.57   44.70
   5   2   0 1218.58   44.60
  -5  -2   0 1147.69   44.30
  -2   5   0 1173.68   43.40
   2  -5   0 1219.38   44.00
  -2   5   0 1157.78   43.90
   5   2   0 1217.18   44.40
  -5  -2   0 1179.98   44.50
   2  -5   0 1197.58   43.40
  -5  -1   0  105.89    5.90
  -1   5   0  113.59    4.90
   5   1   0  114.79    6.40
  -1   5   0  108.29    5.70
   1  -5   0  106.39    5.70
   5   1   0  105.49    6.30
  -5  -1   0  104.99    6.20
   1  -5   0  115.89    5.10
   1  -5   0  111.99    5.40
  -1   5   0  114.39    5.60
  -1   5   0  115.39    4.90
  -5  -1   0  118.19    6.30
   5   1   0  111.39    6.00
   1  -5   0  113.29    5.50
   0  -5   0   -0.40    1.30
  -5   0   0   -0.40    1.40
   0   5   0    0.60    1.10
   0  -5   0    2.40    1.50
   5   0   0    0.00    1.20
   0  -5   0   -0.90    1.40
   0   5   0   -0.10    1.40
  -5   0   0   -0.30    1.20
   0  -5   0   -0.30    1.30
   0   5   0    0.60    1.50
   5   0   0    0.60    1.50
   0  -5   0   -1.90    1.30
   5   0   0   -0.80    1.50
   0   5   0    0.40    1.10
  -1  -5   0  108.39    6.20
   5  -1   0  121.09    7.40
   1   5   0  110.69    5.90
  -5   1   0  111.59    5.40
   1   5   0  117.09    6.30
   1   5   0  113.99    5.70
  -1  -5   0  114.89    6.00
  -5   1   0  118.39    5.70
  -1  -5   0  107.59    5.80
   5  -1   0  107.79    5.90
  -1  -5   0  106.89    5.90
  -5   1   0  106.29    5.80
   5  -1   0  112.69    5.30
  -1  -5   0  117.59    6.00
  -2  -5   0 1218.08   44.00
  -5   2   0 1192.08   43.30
  -5   2   0 1132.69   43.40
   5  -2   0 1048.00   43.90
   2   5   0 1208.48   43.80
   5  -2   0 1204.78   43.60
  -2  -5   0 1140.39   43.90
   2   5   0 1239.88   44.30
   2   5   0 1163.98   43.80
  -5   2   0 1181.48   42.90
  -2  -5   0 1225.48   43.90
   2   5   0 1172.38   43.80
  -2  -5   0 1178.58   44.20
   3   5   0  643.04   25.30
  -3  -5   0  637.24   25.50
   3   5   0  624.94   25.30
  -3  -5   0  664.63   25.60
  -5   3   0  664.73   24.30
   5  -3   0  668.23   25.30
  -3  -5   0  636.74   25.70
   3   5   0  669.83   25.80
   5  -3   0  645.84   24.80
  -5   3   0  634.34   23.90
  -5   3   0  656.93   24.30
   3   5   0  664.73   25.40
   4   5   0   32.40    3.80
  -4  -5   0   29.20    4.40
   4   5   0   36.40    4.20
   4   5   0   35.00    4.30
   5  -4   0   29.00    3.60
  -4  -5   0   31.10    4.30
  -5   4   0   36.50    2.10
   4   5   0   30.90    4.50
   5  -4   0   33.90    3.20
  -5   4   0   31.70    2.40
  -4  -5   0   34.50    4.40
  -5   4   0   36.00    2.40
   5   5   0  166.68    9.10
   5   5   0  177.78    9.30
  -5  -5   0  177.48    9.40
  -5  -5   0  169.38    9.50
  -5   5   0  176.48    6.90
   5   5   0  170.88    9.30
   5  -5   0  171.68    7.90
  -5   5   0  174.78    6.60
   5  -5   0  172.38    8.90
  -5  -5   0  172.38    9.40
   6   5   0  360.66   16.60
   5  -6   0  380.56   16.00
   5  -6   0  381.06   15.20
   6   5   0  378.26   16.80
  -5   6   0  383.76   14.20
  -6  -5   0  372.96   16.90
   5  -6   0  361.66   15.10
   6   5   0  365.96   16.60
  -6  -5   0  395.96   17.00
  -6  -5   0  368.36   16.80
  -5   6   0  373.86   16.00
   6   4   0   28.20    4.20
  -6  -4   0   31.70    4.40
   4  -6   0   26.90    3.00
   6   4   0   24.40    4.70
   6   4   0   25.30    4.60
  -6  -4   0   28.60    4.20
  -4   6   0   31.80    3.90
  -4   6   0   29.20    2.40
  -6  -4   0   25.30    4.20
   4  -6   0   38.30    4.00
   3  -6   0    2.40    1.40
  -3   6   0    2.00    1.80
   3  -6   0    3.20    0.80
  -6  -3   0    0.60    1.90
   6   3   0    2.10    2.00
  -6  -3   0    1.50    2.00
  -6  -3   0    3.60    2.00
   6   3   0    0.50    2.30
   3  -6   0    1.40    1.80
   6   3   0    2.40    2.20
  -3   6   0    3.30    1.20
   3  -6   0    2.90    1.40
   2  -6   0  417.76   16.20
   6   2   0  402.66   17.50
  -6  -2   0  400.76   17.40
   6   2   0  421.06   17.50
   2  -6   0  433.36   15.70
  -2   6   0  407.96   15.50
  -2   6   0  420.26   16.30
   6   2   0  432.16   17.30
  -6  -2   0  409.16   17.20
   2  -6   0  420.26   16.90
   2  -6   0  426.16   16.30
  -2   6   0  408.86   16.70
   2  -6   0  382.46   16.40
  -6  -2   0  416.56   17.40
   1  -6   0   44.80    3.50
  -1   6   0   44.90    4.20
  -6  -1   0   46.00    4.40
  -6  -1   0   48.30    4.40
   1  -6   0   46.30    3.20
  -1   6   0   42.80    3.60
   6   1   0   44.20    4.00
   1  -6   0   40.90    3.90
  -6  -1   0   37.90    3.90
   1  -6   0   44.10    3.70
  -1   6   0   46.70    2.90
  -1   6   0   42.90    3.90
   6   1   0   42.20    4.90
   6   1   0   41.00    4.10
   6   0   0 2387.76   85.09
  -6   0   0 2302.47   84.79
   6   0   0 2346.07   84.49
   0  -6   0 2368.86   84.49
   0  -6   0 2255.57   84.19
   0   6   0 2352.96   84.69
   0   6   0 2297.97   84.59
   0  -6   0 2301.57   84.49
   0  -6   0 2404.56   84.69
   6   0   0 2297.67   84.99
   0   6   0 2303.57   84.19
  -6   0   0 2316.57   84.49
   0   6   0 2307.17   83.99
   0  -6   0 2278.57   84.69
   6  -1   0   42.90    4.00
   1   6   0   43.40    3.90
  -1  -6   0   44.40    3.80
  -6   1   0   45.60    3.40
  -6   1   0   40.80    3.70
   1   6   0   49.99    4.40
  -1  -6   0   43.30    3.70
  -1  -6   0   48.70    4.20
   1   6   0   44.20    3.60
   6  -1   0   42.40    4.00
   6  -1   0   46.40    3.40
  -6   1   0   41.70    3.80
  -1  -6   0   39.60    4.10
  -1  -6   0   47.40    4.20
  -6   2   0  429.06   16.50
   2   6   0  409.86   17.00
  -2  -6   0  415.16   17.00
  -2  -6   0  403.46   17.10
   2   6   0  418.36   17.40
  -2  -6   0  394.36   17.30
  -6   2   0  398.56   16.40
   2   6   0  424.46   16.90
  -2  -6   0  409.06   17.00
   6  -2   0  432.36   17.00
  -2  -6   0  427.96   17.20
  -6   2   0  427.76   16.00
   2   6   0  401.36   16.80
  -3  -6   0    2.50    1.90
  -3  -6   0    3.20    2.10
   6  -3   0    2.00    1.60
   3   6   0    2.90    2.00
  -3  -6   0    2.80    2.20
   3   6   0    1.20    1.90
   6  -3   0    3.10    1.70
   6  -3   0    2.50    2.10
  -6   3   0    2.70    1.00
   3   6   0    0.80    1.80
  -6   3   0    3.70    1.40
   3   6   0    2.00    2.20
   6  -4   0   30.70    4.30
   4   6   0   32.50    4.30
   4   6   0   31.40    4.90
  -6   4   0   34.10    2.70
  -6   4   0   30.00    2.60
  -6   4   0   29.60    2.20
  -4  -6   0   35.00    4.70
   4   6   0   28.10    4.50
   6  -4   0   35.50    3.60
  -4  -6   0   28.40    4.70
   4   6   0   34.10    4.40
  -4  -6   0   21.40    4.10
   6  -4   0   35.00    3.50
  -6   5   0  398.86   14.20
   5   6   0  386.36   17.00
   5   6   0  354.96   16.40
   5   6   0  374.96   16.70
  -5  -6   0  363.46   17.00
  -6   5   0  385.26   14.10
   6  -5   0  372.36   15.50
   5   6   0  379.16   16.70
   6  -5   0  377.06   16.10
  -6   5   0  383.86   14.20
   6  -5   0  381.16   15.40
  -6   5   0  383.16   14.10
  -5  -6   0  366.16   16.80
  -5  -6   0  376.86   16.70
   6   6   0 2181.28   84.49
   6   6   0 2360.26   84.89
  -6  -6   0 2256.37   84.89
   6  -6   0 2253.67   83.09
  -6   6   0 2233.88   81.69
  -6  -6   0 2222.88   84.69
   6  -6   0 2207.78   83.09
   6  -6   0 2386.16   84.69
   6   6   0 2394.66   84.79
  -7  -6   0  454.05   19.50
   6  -7   0  439.56   17.60
   6  -7   0  434.36   17.60
  -7  -6   0  422.06   19.50
  -6   7   0  429.86   18.50
  -6   7   0  440.96   16.20
   6  -7   0  420.56   19.60
   7   6   0  425.36   19.40
  -7  -6   0  417.46   19.30
   7   6   0  420.16   19.20
   7   6   0  437.76   19.30
  -5   7   0  927.41   33.60
  -7  -5   0  905.91   36.30
   7   5   0  938.51   36.40
  -7  -5   0  886.81   36.20
  -5   7   0  891.81   35.30
   7   5   0  909.31   36.30
   5  -7   0  904.41   34.50
   5  -7   0  947.01   35.40
   5  -7   0  909.21   34.40
   4  -7   0  389.06   15.80
   7   4   0  385.06   17.60
   4  -7   0  392.86   16.60
   7   4   0  396.96   17.50
  -4   7   0  383.46   16.60
   4  -7   0  395.66   15.90
  -7  -4   0  390.06   17.60
   7   4   0  406.76   17.70
  -7  -4   0  384.46   17.50
  -7  -4   0  397.86   17.60
  -4   7   0  405.56   15.40
   7   3   0    0.40    2.30
  -7  -3   0    3.40    2.50
   7   3   0    5.50    2.50
   3  -7   0    3.40    1.00
   3  -7   0    3.50    1.60
  -7  -3   0    1.60    2.10
   3  -7   0    1.30    1.50
   3  -7   0    4.00    1.50
  -3   7   0    2.40    1.90
  -7  -3   0    4.80    2.50
   7   3   0    0.90    2.10
   3  -7   0    2.00    1.90
  -3   7   0    2.40    1.40
   2  -7   0  180.68    8.30
  -7  -2   0  183.98    9.40
   7   2   0  171.68    9.60
   2  -7   0  174.88    8.80
   7   2   0  181.28    9.60
   7   2   0  173.48    9.50
  -2   7   0  170.68    8.70
   2  -7   0  178.08    8.20
   2  -7   0  187.08    8.30
   2  -7   0  181.88    7.60
  -7  -2   0  167.08    9.10
  -2   7   0  181.08    7.00
  -7  -2   0  179.78    9.20
  -2   7   0  176.28    8.20
   1  -7   0 1482.95   56.49
  -7  -1   0 1663.43   58.89
  -1   7   0 1512.15   55.49
  -1   7   0 1572.94   56.59
   1  -7   0 1559.04   56.39
   7   1   0 1483.55   57.29
   7   1   0 1590.14   57.49
   1  -7   0 1513.75   56.29
   1  -7   0 1389.66   55.99
  -7  -1   0 1527.65   56.89
  -1   7   0 1535.65   55.49
  -1   7   0 1508.75   56.69
  -7  -1   0 1465.85   57.09
   7   1   0 1565.84   56.89
   1  -7   0 1576.04   56.69
   7   0   0    0.80    1.60
   0  -7   0   -0.70    1.90
   7   0   0    0.60    1.90
   7   0   0    0.20    1.70
   0   7   0    1.90    1.80
   0   7   0    0.70    1.70
   0  -7   0   -0.30    1.60
  -7   0   0    1.10    1.90
  -7   0   0    0.20    1.50
   0  -7   0    0.70    1.70
   0  -7   0    1.60    1.40
   0  -7   0    0.60    1.70
   1   7   0 1557.94   57.19
  -7   1   0 1571.74   56.79
   7  -1   0 1575.34   57.19
  -1  -7   0 1576.04   57.09
   1   7   0 1520.35   56.89
   1   7   0 1560.24   56.39
   1   7   0 1504.45   56.39
  -1  -7   0 1469.35   57.09
  -7   1   0 1507.55   56.29
  -1  -7   0 1520.85   56.89
   7  -1   0 1541.45   56.29
  -1  -7   0 1582.24   56.99
  -7   1   0 1499.05   56.79
   7  -1   0 1501.65   57.09
  -1  -7   0 1498.95   56.69
  -7   2   0  176.08    8.10
   7  -2   0  175.58    8.90
   7  -2   0  179.88    9.00
   2   7   0  182.78    8.70
  -2  -7   0  191.28    9.30
  -2  -7   0  184.48    9.20
   7  -2   0  183.58    8.00
  -2  -7   0  171.18    9.30
  -2  -7   0  172.68    9.00
  -7   2   0  179.38    8.40
   2   7   0  180.48    9.30
  -2  -7   0  165.28    8.90
  -7   2   0  176.68    8.40
   2   7   0  171.48    8.70
   2   7   0  176.28    9.00
   3   7   0   -0.50    2.10
  -3  -7   0    4.60    2.10
  -7   3   0    0.90    1.40
   3   7   0    0.50    2.20
  -3  -7   0    0.90    2.10
  -3  -7   0    0.00    2.10
   3   7   0    2.20    1.90
  -7   3   0    2.70    1.20
   7  -3   0    2.80    1.90
   7  -3   0    0.20    1.80
  -3  -7   0    2.70    2.20
   3   7   0    1.60    1.80
  -7   3   0    1.90    1.50
  -7   4   0  401.26   15.30
  -4  -7   0  372.16   17.10
  -4  -7   0  378.46   17.40
   4   7   0  392.66   17.40
   7  -4   0  372.46   16.10
   4   7   0  380.46   16.90
   7  -4   0  414.86   17.00
  -7   4   0  394.86   14.90
   7  -4   0  394.56   16.30
  -4  -7   0  382.06   17.00
   4   7   0  396.16   16.90
  -4  -7   0  407.16   17.30
   4   7   0  386.66   16.90
  -7   5   0  918.11   33.10
   7  -5   0  904.61   35.10
   5   7   0  890.81   35.50
   5   7   0  868.91   35.30
  -5  -7   0  892.31   37.40
  -5  -7   0  872.21   35.50
  -7   5   0  900.71   32.80
   5   7   0  953.70   36.20
   5   7   0  918.21   35.50
   7  -5   0  888.11   34.40
  -5  -7   0  880.21   35.90
   7  -5   0  929.81   34.50
  -5  -7   0  899.01   35.80
  -7   5   0  919.31   33.10
  -6  -7   0  419.56   19.60
  -6  -7   0  429.86   19.30
  -7   6   0  444.96   16.00
   6   7   0  407.76   18.80
   6   7   0  437.06   19.50
  -7   6   0  448.76   16.10
   7  -6   0  449.66   18.70
  -6  -7   0  420.86   19.20
   6   7   0  428.66   19.30
  -6  -7   0  424.16   19.40
   7  -6   0  420.66   17.80
  -7   6   0  440.66   16.10
   7  -6   0  444.36   17.90
  -7   6   0  436.76   15.90
  -7  -7   0 4101.39  152.18
  -7  -7   0 4437.16  152.48
   7  -7   0 4007.20  150.18
   7   7   0 4288.57  152.38
   7   7   0 4116.49  151.68
  -7  -7   0 4016.00  151.88
  -7  -7   0 4032.20  152.08
  -7   7   0 3991.40  148.29
  -7   7   0 4104.89  148.29
   7  -7   0 4274.57  151.18
   7   7   0 4277.37  152.08
   7  -7   0 4225.38  150.28
   7   7   0 4079.39  151.88
  -7   8   0  453.65   16.80
   8   7   0  457.95   20.90
  -8  -7   0  428.86   20.60
   7  -8   0  426.66   18.70
  -8  -7   0  454.05   20.80
   7  -8   0  450.15   18.80
  -8  -7   0  448.36   21.00
   8   7   0  445.26   20.70
   8   7   0  477.25   20.90
  -8  -7   0  483.05   21.40
   8   6   0 1253.57   47.90
  -8  -6   0 1192.68   47.70
  -6   8   0 1205.78   44.30
   6  -8   0 1202.28   45.70
  -8  -6   0 1186.68   47.70
  -6   8   0 1216.28   46.70
  -8  -6   0 1288.27   48.10
   6  -8   0 1223.88   46.60
   8   6   0 1248.18   47.80
   6  -8   0 1170.78   45.60
   8   6   0 1203.38   47.70
   8   5   0  775.22   31.90
   5  -8   0  764.12   29.70
  -8  -5   0  807.52   31.80
   8   5   0  758.02   31.70
  -8  -5   0  748.83   31.50
  -5   8   0  785.12   28.90
   5  -8   0  795.12   29.80
   8   5   0  805.62   31.80
  -8  -5   0  723.73   31.40
   5  -8   0  787.42   30.60
  -5   8   0  760.62   30.60
   8   4   0    4.10    2.80
   8   4   0    0.70    2.50
   4  -8   0    1.50    1.70
  -8  -4   0    5.00    2.70
  -4   8   0    3.70    2.30
  -8  -4   0    2.80    2.50
  -4   8   0    3.80    1.50
   8   4   0    1.10    2.60
   4  -8   0    2.30    1.80
   4  -8   0    3.60    2.30
  -8  -4   0    3.10    2.60
   3  -8   0   64.89    4.60
   8   3   0   69.99    5.70
   3  -8   0   66.09    3.50
  -3   8   0   66.89    5.60
   3  -8   0   61.09    4.50
   8   3   0   61.29    6.30
  -3   8   0   61.19    5.30
   3  -8   0   61.49    4.70
  -8  -3   0   63.09    5.90
  -8  -3   0   69.19    6.10
   3  -8   0   61.99    5.30
  -8  -3   0   64.79    6.10
  -8  -2   0   15.90    3.10
  -2   8   0   16.20    3.20
   8   2   0   17.40    3.20
   2  -8   0   11.80    2.50
   2  -8   0   13.40    2.40
  -2   8   0   13.60    2.80
   2  -8   0   12.30    2.30
  -8  -2   0   13.60    3.20
   8   2   0   15.40    3.20
   8   2   0   14.70    3.30
  -8  -2   0   12.30    2.80
   2  -8   0   12.90    2.30
  -2   8   0   17.40    1.80
  -1   8   0    5.10    1.30
   1  -8   0    5.20    1.90
  -1   8   0    6.10    2.20
   1  -8   0    5.30    2.10
  -8  -1   0    4.30    2.00
   1  -8   0    3.90    1.90
   1  -8   0    6.50    1.70
   8   1   0    4.80    2.50
  -8  -1   0    4.30    2.30
  -1   8   0    5.40    1.30
  -8  -1   0    3.50    2.30
   1  -8   0    6.00    2.00
   8   1   0    3.50    2.00
  -1   8   0    5.90    2.00
   8   1   0    3.20    2.40
   0   8   0  205.98   10.20
   0  -8   0  211.58   10.10
   0  -8   0  210.08   10.40
   8   0   0  215.98   10.90
  -8   0   0  205.68   10.00
   0  -8   0  209.18    9.80
   8   0   0  202.48   10.80
  -8   0   0  229.98   10.60
   0   8   0  209.28    9.30
   0  -8   0  216.28   10.10
  -8   0   0  206.28   10.40
   0   8   0  214.48    9.30
   8   0   0  225.18   10.20
   0   8   0  223.38   10.50
   0  -8   0  221.38   10.40
   1   8   0    4.40    1.80
  -1  -8   0    4.10    2.10
  -8   1   0    5.10    1.80
  -1  -8   0    3.40    2.10
   8  -1   0    4.00    2.30
  -1  -8   0    6.20    2.40
   8  -1   0    4.40    2.30
   1   8   0    4.90    1.80
  -1  -8   0    6.00    2.00
  -1  -8   0    6.60    2.20
   8  -1   0    4.90    1.90
  -8   1   0    4.90    2.00
  -8   1   0    5.70    2.00
   1   8   0    4.80    2.00
   1   8   0    3.40    2.20
  -2  -8   0   16.50    2.90
  -8   2   0   16.00    3.20
   2   8   0   13.00    2.40
   2   8   0   10.70    2.70
   8  -2   0   14.00    2.80
   8  -2   0   13.90    3.20
   2   8   0   12.40    2.80
  -2  -8   0   14.80    2.80
  -2  -8   0   14.10    3.00
  -8   2   0   14.30    2.40
  -8   2   0   15.80    2.70
  -2  -8   0   11.90    2.70
  -2  -8   0   12.30    3.00
   8  -2   0   12.40    2.10
   2   8   0   16.10    3.40
  -8   3   0   61.79    4.20
  -8   3   0   69.59    4.50
   3   8   0   66.79    5.30
  -3  -8   0   64.39    5.50
  -3  -8   0   60.19    5.60
   3   8   0   68.99    5.30
   3   8   0   64.09    6.20
  -3  -8   0   70.89    6.30
   3   8   0   59.99    5.60
   8  -3   0   64.69    5.40
  -8   3   0   65.89    4.60
  -3  -8   0   58.59    5.70
  -4  -8   0    4.50    2.70
  -8   4   0    4.20    1.30
  -8   4   0    3.70    1.60
   8  -4   0    3.40    2.50
   4   8   0    4.10    2.30
   4   8   0    7.30    3.70
   8  -4   0    4.20    2.10
  -4  -8   0    4.30    3.00
   4   8   0    2.80    2.40
  -4  -8   0    2.90    2.40
   4   8   0    4.40    2.30
  -4  -8   0    4.50    2.30
  -8   4   0    4.50    1.50
   8  -4   0    4.90    2.10
   5   8   0  824.02   31.60
   8  -5   0  741.43   30.40
   5   8   0  803.22   32.10
  -5  -8   0  812.62   32.00
   8  -5   0  799.12   30.70
  -5  -8   0  744.33   31.80
  -8   5   0  780.72   28.70
  -5  -8   0  744.53   31.50
  -5  -8   0  769.72   31.70
  -8   5   0  793.62   29.20
   8  -5   0  790.62   31.20
  -8   5   0  807.22   30.10
   5   8   0  764.02   31.40
   5   8   0  770.32   31.50
   6   8   0 1154.98   46.60
  -6  -8   0 1178.48   47.10
  -6  -8   0 1206.28   47.40
  -8   6   0 1146.79   43.40
   8  -6   0 1202.58   45.90
  -8   6   0 1188.48   43.40
   6   8   0 1286.77   47.10
   8  -6   0 1164.78   48.20
   6   8   0 1232.18   47.30
   8  -6   0 1190.38   45.60
   6   8   0 1184.58   46.70
  -8   6   0 1224.88   43.90
  -6  -8   0 1267.07   47.50
  -8   6   0 1232.88   43.90
  -6  -8   0 1188.58   47.00
   8  -7   0  433.56   18.80
   8  -7   0  460.95   20.20
  -7  -8   0  472.75   21.80
   8  -7   0  455.95   19.00
  -7  -8   0  451.55   20.80
  -7  -8   0  442.56   20.60
   7   8   0  454.25   20.80
   7   8   0  442.06   20.50
   7   8   0  468.25   20.50
  -7  -8   0  435.66   20.80
   7   8   0  440.76   20.20
   8   8   0  745.13   31.60
   8  -8   0  779.82   29.80
   8   8   0  765.92   32.00
  -8  -8   0  745.83   31.80
  -8  -8   0  728.53   31.70
   8  -8   0  758.72   30.70
   8  -8   0  727.93   29.60
   8   8   0  768.72   31.50
   8   8   0  711.03   31.00
  -8  -8   0  741.73   31.60
  -8  -8   0  784.12   31.90
  -9  -8   0   69.49    7.30
   8  -9   0   61.49    5.30
   9   8   0   68.19    7.80
   9   8   0   68.99    7.20
   9   8   0   74.29    8.30
  -9  -8   0   71.69    8.20
  -9  -8   0   69.49    8.10
   9   8   0   79.29    9.30
  -9  -8   0   71.69    7.80
   8  -9   0   63.79    7.10
   8  -9   0   61.79    5.80
   7  -9   0  135.29    9.00
  -7   9   0  123.59    8.80
  -9  -7   0  140.69   10.30
  -9  -7   0  145.39   10.10
  -9  -7   0  125.89    9.90
   9   7   0  143.09   10.00
  -9  -7   0  146.39   10.20
   9   7   0  138.99   10.00
   7  -9   0  138.09    8.10
   9   7   0  139.59    9.90
   7  -9   0  129.39    7.80
  -7   9   0  137.79    5.90
   9   6   0 1598.04   63.59
  -6   9   0 1615.44   62.39
   9   6   0 1678.83   66.09
  -6   9   0 1645.54   60.19
  -9  -6   0 1618.74   63.59
   6  -9   0 1677.23   61.49
   6  -9   0 1620.34   61.49
  -9  -6   0 1782.12   64.09
   9   6   0 1716.23   63.79
  -9  -6   0 1599.94   63.59
  -9  -5   0   27.00    5.20
   9   5   0   27.50    5.00
   9   5   0   27.20    5.50
  -5   9   0   27.30    4.80
  -9  -5   0   24.50    4.60
   9   5   0   17.00    4.00
   5  -9   0   22.50    3.80
  -5   9   0   26.10    3.00
   5  -9   0   20.60    3.10
   5  -9   0   17.10    2.90
  -9  -5   0   28.80    5.30
  -9  -4   0   58.29    6.10
  -4   9   0   70.29    4.60
   4  -9   0   58.49    4.90
   9   4   0   72.49    6.50
   4  -9   0   63.19    5.10
   4  -9   0   70.39    3.20
   9   4   0   64.09    6.50
  -9  -4   0   67.59    6.60
   4  -9   0   63.29    5.70
  -9  -4   0   72.09    6.60
  -4   9   0   57.29    5.70
   9   4   0   64.39    6.90
   3  -9   0  939.51   35.10
   3  -9   0  904.31   34.10
  -3   9   0  893.61   33.90
  -9  -3   0  861.91   35.50
   9   3   0  851.91   35.70
  -9  -3   0  909.21   35.70
  -3   9   0  842.32   34.60
   3  -9   0  862.21   33.90
   9   3   0  935.11   36.00
   9   3   0  909.91   35.40
   3  -9   0  869.91   34.00
   3  -9   0  915.01   32.90
  -9  -3   0  870.91   35.40
  -9  -2   0  235.38   13.60
  -9  -2   0  237.58   12.30
   2  -9   0  238.28   10.20
  -9  -2   0  226.78   11.90
   9   2   0  252.67   13.70
   2  -9   0  237.68   11.10
   9   2   0  239.78   12.60
  -2   9   0  235.08   11.50
   2  -9   0  245.38   11.60
  -2   9   0  248.58   11.10
   2  -9   0  246.18   11.10
   9   2   0  249.38   12.70
   2  -9   0  228.98   11.10
  -1   9   0   22.20    4.00
   9   1   0   24.30    4.90
  -1   9   0   21.80    2.60
   1  -9   0   23.40    3.10
   9   1   0   26.00    4.30
   1  -9   0   21.40    3.60
  -1   9   0   20.90    2.90
  -1   9   0   23.80    4.10
  -9  -1   0   17.80    3.30
   1  -9   0   21.70    4.10
  -9  -1   0   22.00    3.90
   9   1   0   18.70    4.40
   1  -9   0   17.80    3.80
   1  -9   0   20.10    4.00
   0  -9   0    1.00    1.80
   9   0   0    1.60    2.60
   0  -9   0   -0.70    1.50
   9   0   0    0.40    2.20
   0   9   0    2.90    2.10
  -9   0   0   -1.30    1.80
   0  -9   0   -0.60    2.20
   9   0   0    1.50    2.00
   0  -9   0    0.80    2.10
   0   9   0    2.10    2.10
   0   9   0   -0.60    1.30
   0   9   0   -0.20    1.40
  -9   0   0    1.40    2.10
  -9   0   0   -0.30    1.70
   0  -9   0    1.30    1.90
   1   9   0   23.70    3.20
  -1  -9   0   24.10    3.90
  -1  -9   0   15.70    3.20
  -9   1   0   22.00    3.40
  -1  -9   0   23.60    4.20
  -9   1   0   24.80    3.70
   9  -1   0   22.20    3.80
   1   9   0   26.90    4.50
   9  -1   0   25.60    4.70
  -1  -9   0   19.80    4.10
   1   9   0   20.40    3.40
   9  -1   0   19.70    4.20
   1   9   0   20.90    3.50
  -9   1   0   20.00    3.90
  -1  -9   0   24.00    4.20
  -2  -9   0  259.97   12.20
  -2  -9   0  242.38   11.80
  -2  -9   0  227.98   11.80
   2   9   0  237.98   11.80
   2   9   0  231.58   11.10
  -9   2   0  233.38   11.10
  -2  -9   0  236.08   12.20
   9  -2   0  242.88   10.70
  -2  -9   0  233.38   11.50
   2   9   0  242.38   13.10
   9  -2   0  228.28   11.90
  -9   2   0  235.98   10.60
   9  -2   0  241.18   11.90
   2   9   0  249.88   11.20
  -9   2   0  243.48   11.30
  -3  -9   0  855.31   34.80
   9  -3   0  925.81   34.60
   3   9   0  862.01   34.50
   3   9   0  926.91   34.50
   9  -3   0  866.91   34.40
  -3  -9   0  863.41   38.70
  -9   3   0  874.81   33.00
  -9   3   0  861.61   33.50
  -3  -9   0  884.91   35.30
  -9   3   0  882.31   33.50
   3   9   0  867.61   34.20
  -3  -9   0  857.21   34.60
   9  -4   0   62.99    7.40
  -9   4   0   65.79    4.60
   4   9   0   65.09    5.90
   4   9   0   61.69    6.20
  -9   4   0   70.79    4.50
   4   9   0   68.59    6.10
  -4  -9   0   65.39    6.60
  -4  -9   0   74.89    6.50
  -4  -9   0   63.89    6.40
   4   9   0   70.29    6.80
  -4  -9   0   69.79    6.20
   9  -4   0   64.19    5.70
  -5  -9   0   18.90    3.80
   9  -5   0   22.50    3.90
   5   9   0   23.30    4.90
  -9   5   0   23.30    4.40
  -5  -9   0   19.50    4.10
  -5  -9   0   28.20    5.60
   9  -5   0   19.90    3.40
   5   9   0   20.40    4.10
   9  -5   0   28.40    4.60
  -5  -9   0   28.60    5.20
   5   9   0   18.50    4.10
  -9   5   0   22.00    2.40
  -6  -9   0 1668.03   63.89
   9  -6   0 1556.74   61.99
  -6  -9   0 1696.13   63.79
   9  -6   0 1678.13   62.99
  -9   6   0 1668.23   60.49
   6   9   0 1640.34   63.29
   9  -6   0 1709.73   62.29
  -6  -9   0 1649.73   63.59
  -9   6   0 1592.84   59.69
  -6  -9   0 1651.33   63.99
   6   9   0 1709.83   63.39
   6   9   0 1726.13   64.09
   6   9   0 1635.54   63.29
  -7  -9   0  144.49    9.90
  -7  -9   0  134.99    9.80
   7   9   0  130.49    9.30
   7   9   0  135.09    9.30
   7   9   0  133.99    9.70
   9  -7   0  130.19    8.10
  -9   7   0  137.69    6.00
  -7  -9   0  138.99   10.00
  -7  -9   0  131.09   11.70
   9  -7   0  146.09   11.00
  -9   7   0  138.19    5.80
   7   9   0  140.89    9.70
   9  -7   0  129.29    8.30
   8   9   0   69.59    7.60
  -8  -9   0   82.89    8.10
  -8  -9   0   59.49    7.60
   9  -8   0   70.59    6.20
  -8  -9   0   61.69    7.40
   8   9   0   72.19    7.00
   9  -8   0   65.89    5.70
  -8  -9   0   73.19    7.80
   8   9   0   61.99    7.30
   8   9   0   62.59    6.90
   9  -8   0   72.39    7.50
   9   9   0  536.75   24.90
   9   9   0  545.35   25.00
   9  -9   0  580.64   24.20
  -9  -9   0  533.65   25.30
  -9  -9   0  523.45   25.10
   9   9   0  562.34   24.90
   9  -9   0  543.05   23.70
  -9  -9   0  558.24   25.30
   9   9   0  562.94   25.40
  -9  -9   0  548.05   25.10
   9  -9   0  528.65   22.80
  10   9   0  146.59   11.10
  10   9   0  135.19   10.80
 -10  -9   0  133.19   11.10
 -10  -9   0  134.59   11.20
   9 -10   0  139.69   10.30
  10   9   0  135.69   11.60
  10   9   0  125.99   10.30
   9 -10   0  130.09    8.50
 -10  -9   0  146.79   11.50
   8 -10   0  163.58    9.20
 -10  -8   0  158.08   11.40
   8 -10   0  162.08   10.60
 -10  -8   0  157.58   11.50
  10   8   0  170.78   11.70
  10   8   0  169.28   12.00
   8 -10   0  165.18    9.40
 -10  -8   0  164.68   11.30
 -10  -8   0  159.48   11.20
  10   8   0  165.78   11.40
   7 -10   0  145.99    8.40
 -10  -7   0  148.29   10.80
   7 -10   0  159.18   10.10
  -7  10   0  145.79    9.60
 -10  -7   0  148.89   10.90
  10   7   0  144.39   10.70
  -7  10   0  150.48    6.60
   7 -10   0  149.39    8.70
  10   7   0  152.28   10.70
 -10  -7   0  153.68   11.00
  10   7   0  152.08   10.70
 -10  -7   0  145.09   10.70
   6 -10   0   56.79    6.40
   6 -10   0   53.59    5.40
  10   6   0   54.99    7.40
  -6  10   0   50.39    6.10
 -10  -6   0   51.39    9.00
  -6  10   0   59.79    3.90
 -10  -6   0   56.19    7.30
  10   6   0   48.10    6.60
 -10  -6   0   54.89    6.50
  10   6   0   55.89    7.80
   6 -10   0   53.59    4.90
 -10  -6   0   67.19    7.40
   5 -10   0  626.24   25.60
  10   5   0  624.44   27.80
 -10  -5   0  632.84   27.70
  -5  10   0  670.03   25.00
   5 -10   0  572.84   28.60
  10   5   0  676.33   28.20
 -10  -5   0  625.54   27.60
  10   5   0  686.43   28.00
   5 -10   0  643.64   25.70
 -10  -5   0  696.73   28.30
  -5  10   0  636.64   26.60
   4 -10   0 1134.29   44.30
   4 -10   0 1122.49   46.20
  -4  10   0 1145.69   45.10
  10   4   0 1119.29   46.20
 -10  -4   0 1122.49   46.10
 -10  -4   0 1250.67   46.70
   4 -10   0 1210.48   44.50
  -4  10   0 1181.38   44.00
   4 -10   0 1190.18   42.50
  10   4   0 1207.08   46.20
 -10  -4   0 1147.49   46.00
  10   4   0 1228.28   46.70
  10   3   0   96.19    8.00
  -3  10   0   99.49    6.10
   3 -10   0   85.89    6.20
 -10  -3   0   97.19    7.50
  10   3   0   90.49    7.70
   3 -10   0   92.09    6.20
  -3  10   0   84.99    6.90
 -10  -3   0   92.19    7.30
  10   3   0  102.99    7.90
 -10  -3   0   85.89    7.40
   3 -10   0   97.39    7.20
   3 -10   0   95.29    6.60
 -10  -2   0  626.74   25.40
   2 -10   0  618.84   24.50
  10   2   0  603.34   27.50
   2 -10   0  585.04   22.90
  10   2   0  561.24   25.20
  -2  10   0  603.94   24.00
  10   2   0  591.74   24.80
   2 -10   0  578.24   24.00
 -10  -2   0  583.14   24.80
   2 -10   0  587.54   24.00
   2 -10   0  612.24   24.60
 -10  -2   0  566.54   25.00
  -2  10   0  594.24   24.40
  10   1   0  194.38   10.10
  10   1   0  186.18   10.80
  -1  10   0  191.38    9.70
  -1  10   0  188.48    7.80
  10   1   0  175.48   10.70
   1 -10   0  178.58    9.50
   1 -10   0  182.98    9.90
  -1  10   0  179.38    9.80
   1 -10   0  183.08    8.80
   1 -10   0  186.98    9.70
   1 -10   0  169.98    9.60
 -10  -1   0  178.28   10.10
 -10  -1   0  176.28    9.80
  -1  10   0  170.18    8.20
 -10   0   0    3.50    2.10
  10   0   0    0.90    2.50
   0 -10   0    3.40    2.50
   0  10   0    3.30    1.50
   0 -10   0    2.90    2.50
   0  10   0    1.50    1.50
   0  10   0    0.30    2.20
 -10   0   0    5.10    2.40
   0 -10   0    1.00    2.10
   0 -10   0    2.30    2.40
   0  10   0    3.40    2.50
  10   0   0    1.10    2.60
 -10   0   0    1.00    2.20
  10   0   0    4.90    2.20
   0 -10   0    0.60    1.70
  10  -1   0  187.08   11.20
   1  10   0  174.38    9.80
  -1 -10   0  194.08   10.10
   1  10   0  177.88    8.80
 -10   1   0  173.38    9.60
   1  10   0  183.28    8.80
  -1 -10   0  178.98   10.30
  10  -1   0  187.38    9.40
  -1 -10   0  180.88    9.90
  10  -1   0  170.08   10.30
  -1 -10   0  174.88    9.40
 -10   1   0  183.58    9.20
  -1 -10   0  171.68    9.90
 -10   1   0  176.38   10.00
   1  10   0  181.48   10.10
   2  10   0  569.34   26.50
   2  10   0  574.14   23.40
 -10   2   0  565.04   23.00
  -2 -10   0  574.64   24.80
   2  10   0  599.74   23.50
 -10   2   0  577.14   23.60
   2  10   0  597.04   24.40
  10  -2   0  568.84   24.40
  -2 -10   0  579.04   24.00
  10  -2   0  581.84   24.70
 -10   2   0  613.44   23.80
  -2 -10   0  592.44   24.50
   3  10   0   99.79    6.70
 -10   3   0   94.69    6.00
  10  -3   0   93.39    7.10
  -3 -10   0   86.59    7.10
  -3 -10   0   86.49    7.70
  10  -3   0   80.89   10.20
  -3 -10   0   95.09    7.90
 -10   3   0   99.49    5.60
  -3 -10   0   93.09    7.40
 -10   3   0   90.49    5.90
   3  10   0   89.79    6.60
   3  10   0   99.99    7.90
   3  10   0   92.29    7.30
  -4 -10   0 1249.57   46.30
  -4 -10   0 1123.89   46.00
   4  10   0 1143.69   45.30
 -10   4   0 1199.98   43.70
 -10   4   0 1127.49   43.60
   4  10   0 1165.78   45.00
  -4 -10   0 1115.29   45.60
 -10   4   0 1128.69   43.00
   4  10   0 1193.78   46.20
  -4 -10   0 1167.48   45.50
  10  -4   0 1140.79   45.00
  10  -4   0 1243.18   45.80
   4  10   0 1148.09   45.00
   5  10   0  633.84   26.80
 -10   5   0  561.04   25.20
  -5 -10   0  651.73   27.40
  -5 -10   0  652.23   27.50
   5  10   0  677.63   28.10
   5  10   0  649.04   27.20
  -5 -10   0  668.63   27.70
 -10   5   0  664.33   24.70
   5  10   0  652.53   27.60
 -10   5   0  646.94   24.60
  -5 -10   0  614.44   27.70
 -10   5   0  633.14   24.90
  10  -5   0  659.93   27.00
 -10   6   0   58.89    3.10
 -10   6   0   56.69    3.90
  10  -6   0   47.40    5.50
   6  10   0   52.19    6.70
   6  10   0   49.70    6.30
  -6 -10   0   58.79    6.90
  -6 -10   0   49.10    7.10
   6  10   0   55.69    6.50
 -10   6   0   58.79    3.30
  -6 -10   0   55.29    6.90
  -6 -10   0   46.60    7.40
  10  -6   0   54.59    6.70
 -10   6   0   61.89    3.90
   6  10   0   42.30    6.40
  -7 -10   0  144.69   11.00
  -7 -10   0  150.38   10.80
  -7 -10   0  145.09   10.90
  -7 -10   0  142.99   10.50
  10  -7   0  157.18   11.20
   7  10   0  152.18   10.30
  10  -7   0  155.18    9.00
   7  10   0  156.58   10.60
   7  10   0  155.58   10.20
 -10   7   0  155.68    6.80
   7  10   0  168.38   11.50
  -8 -10   0  172.18   12.30
  10  -8   0  161.08   10.80
  10  -8   0  158.28    9.60
   8  10   0  161.08   10.80
   8  10   0  156.68   10.70
  -8 -10   0  156.98   11.50
   8  10   0  176.38   11.90
  -8 -10   0  168.98   11.90
  10  -8   0  168.88   11.00
  -8 -10   0  155.48   11.40
   8  10   0  159.98   11.10
  -9 -10   0  134.59   11.00
   9  10   0  135.99   10.50
  -9 -10   0  143.79   11.20
  -9 -10   0  139.19   11.50
  -9 -10   0  122.59   11.40
  10  -9   0  148.09   10.40
   9  10   0  138.69   10.60
  10  -9   0  131.29    8.90
  10  -9   0  140.19    8.80
   9  10   0  133.29   10.30
  10  10   0  545.95   25.90
 -10 -10   0  558.44   26.20
  10 -10   0  544.35   23.60
 -10 -10   0  567.14   26.40
  10 -10   0  556.74   23.80
  10  10   0  587.14   26.30
  10  10   0  515.55   25.20
 -10 -10   0  549.45   26.40
  10 -10   0  573.24   25.10
  10 -11   0  449.26   21.30
 -11 -10   0  415.56   28.10
  11  10   0  457.25   23.30
 -11 -10   0  446.86   22.60
  11  10   0  448.36   22.10
  10 -11   0  444.06   20.20
  10 -11   0  400.96   19.50
  11  10   0  451.95   22.50
 -11 -10   0  407.46   25.90
  11  10   0  441.46   22.30
 -11  -9   0  250.77   15.70
  11   9   0  263.07   16.90
   9 -11   0  260.97   14.50
   9 -11   0  276.67   13.70
   9 -11   0  251.57   13.10
  11   9   0  268.77   15.60
  11   9   0  259.57   15.70
 -11  -9   0  256.77   15.50
 -11  -9   0  256.17   15.50
  11   9   0  250.57   15.10
 -11  -8   0  436.66   21.60
 -11  -8   0  416.46   21.40
 -11  -8   0  428.66   21.40
  11   8   0  418.36   21.20
  11   8   0  440.26   21.70
   8 -11   0  427.26   20.00
 -11  -8   0  410.66   24.20
  11   8   0  437.36   21.90
   8 -11   0  410.86   18.60
  11   7   0   80.39    8.50
 -11  -7   0   84.89    8.90
   7 -11   0   73.89    6.60
   7 -11   0   82.89    7.80
 -11  -7   0   85.79    9.20
  -7  11   0   82.19    7.60
  11   7   0   96.69    9.20
  11   7   0   78.59    8.70
  -7  11   0   84.49    4.50
 -11  -7   0   87.79    8.70
 -11  -7   0   84.29    8.60
   7 -11   0   75.09    6.30
   6 -11   0  228.18   12.50
  11   6   0  237.98   13.80
  11   6   0  212.78   13.20
  -6  11   0  210.18   12.20
 -11  -6   0  217.38   13.50
   6 -11   0  215.58   11.10
 -11  -6   0  236.48   13.40
  11   6   0  238.68   14.00
  -6  11   0  228.98   10.00
   6 -11   0  225.68   11.40
 -11  -6   0  228.78   15.50
 -11  -6   0  222.68   13.20
   5 -11   0  362.66   16.20
  -5  11   0  389.76   16.20
  11   5   0  390.66   18.80
  11   5   0  365.36   18.80
   5 -11   0  379.16   16.50
 -11  -5   0  365.46   21.50
  11   5   0  386.86   18.60
 -11  -5   0  345.97   18.00
 -11  -5   0  366.76   18.30
 -11  -5   0  369.26   18.40
   5 -11   0  381.66   17.30
  -5  11   0  352.06   17.00
  -4  11   0    9.20    2.30
  11   4   0    7.60    3.50
   4 -11   0    8.30    1.40
 -11  -4   0    7.60    3.30
  -4  11   0    6.10    3.00
 -11  -4   0    9.20    3.40
  11   4   0    6.80    3.40
  11   4   0   10.20    4.70
   4 -11   0    7.70    2.50
 -11  -4   0    8.00    3.60
   4 -11   0    9.00    2.80
   4 -11   0    4.20    3.10
  11   3   0 1015.50   41.70
  11   3   0 1002.00   41.60
   3 -11   0  994.90   38.20
  11   3   0 1049.49   41.50
   3 -11   0 1020.10   39.80
   3 -11   0 1067.89   39.90
  -3  11   0 1034.50   40.40
   3 -11   0 1023.20   39.60
 -11  -3   0 1081.99   41.60
  -3  11   0 1036.70   39.60
   3 -11   0 1053.59   40.70
 -11  -3   0 1032.10   41.40
 -11  -3   0  994.40   41.00
 -11  -2   0  186.98   10.60
 -11  -2   0  164.68   10.20
   2 -11   0  173.28    9.50
   2 -11   0  170.98   10.80
  -2  11   0  173.88    9.30
  11   2   0  178.88   11.20
   2 -11   0  165.98    8.20
  11   2   0  170.28   11.30
  11   2   0  166.28   11.00
   2 -11   0  167.68    9.40
   2 -11   0  169.68    9.40
 -11  -2   0  161.08   10.10
  -2  11   0  164.98    9.70
   1 -11   0   25.00    4.40
 -11  -1   0   30.80    4.80
   1 -11   0   21.40    3.50
   1 -11   0   32.30    5.60
  11   1   0   25.60    4.50
   1 -11   0   17.10    3.50
  -1  11   0   26.30    4.90
   1 -11   0   22.40    4.70
 -11  -1   0   17.10    3.50
  11   1   0   29.00    5.10
  -1  11   0   20.10    2.60
  -1  11   0   27.00    4.40
  11   1   0   31.50    5.60
  -1  11   0   23.00    2.40
   0  11   0   -1.30    1.40
   0 -11   0   -1.80    2.20
   0 -11   0    2.10    2.60
   0 -11   0    0.00    2.40
 -11   0   0   -0.20    2.20
   0  11   0   -1.60    1.30
 -11   0   0    0.80    2.10
   0 -11   0   -2.90    1.80
 -11   0   0   -2.40    2.00
   0  11   0   -2.90    2.20
   0  11   0   -1.30    2.60
  11   0   0   -0.20    2.20
   0 -11   0    0.60    4.10
  11   0   0   -3.10    2.40
  -1 -11   0   16.90    3.70
  -1 -11   0   20.70    3.30
  -1 -11   0   27.10    4.60
  11  -1   0   21.00    4.20
   1  11   0   26.00    5.10
   1  11   0   18.50    3.40
  -1 -11   0   20.70    3.70
 -11   1   0   21.20    4.40
  11  -1   0   24.70    4.40
   1  11   0   23.90    3.60
   1  11   0   21.00    3.70
  11  -1   0   24.70    4.30
 -11   1   0   24.70    4.50
  -1 -11   0   19.20    3.90
 -11   1   0   21.20    3.20
  -2 -11   0  177.68   10.00
   2  11   0  181.58    9.20
 -11   2   0  171.68    8.90
   2  11   0  184.98   10.80
  -2 -11   0  185.58   11.50
  11  -2   0  159.38   10.20
 -11   2   0  169.28    9.30
  11  -2   0  172.58   10.50
  -2 -11   0  169.08   10.70
  -2 -11   0  177.18   10.20
  -2 -11   0  184.48   10.40
   2  11   0  168.78   10.10
   2  11   0  170.98    9.00
 -11   2   0  162.58    9.20
  -3 -11   0 1011.70   41.20
 -11   3   0  993.70   39.30
 -11   3   0 1046.20   39.40
   3  11   0 1041.70   39.80
   3  11   0 1067.59   41.40
  11  -3   0 1119.89   44.30
 -11   3   0 1012.90   38.80
  -3 -11   0 1043.30   41.00
   3  11   0  997.60   39.70
   3  11   0  998.20   40.50
  -3 -11   0 1010.30   40.40
  -3 -11   0 1022.60   40.90
  11  -3   0  985.40   40.50
   4  11   0    5.30    3.00
  11  -4   0    5.70    3.20
   4  11   0    6.70    2.70
  -4 -11   0    7.10    3.50
  -4 -11   0   12.10    3.70
  -4 -11   0    5.80    3.10
 -11   4   0    9.50    2.20
   4  11   0    5.60    3.40
  -4 -11   0    7.00    3.20
 -11   4   0    7.70    1.80
  11  -4   0    8.10    3.40
 -11   4   0    7.60    2.10
  11  -4   0    5.90    3.10
 -11   4   0    9.20    2.30
  -5 -11   0  365.36   17.90
   5  11   0  377.96   17.30
  11  -5   0  384.16   17.90
  11  -5   0  390.56   17.50
   5  11   0  359.96   17.50
 -11   5   0  385.86   15.20
 -11   5   0  369.56   15.60
  -5 -11   0  368.86   18.50
   5  11   0  364.06   17.40
 -11   5   0  360.06   15.10
  -5 -11   0  390.26   18.50
 -11   5   0  355.16   15.10
  -5 -11   0  351.26   18.30
   5  11   0  374.86   18.80
   6  11   0  222.18   13.60
   6  11   0  219.88   13.00
  -6 -11   0  227.08   13.90
  -6 -11   0  231.08   13.40
  11  -6   0  232.78   12.40
  -6 -11   0  215.98   14.00
 -11   6   0  226.18    9.20
   6  11   0  232.98   12.70
 -11   6   0  223.18    9.00
  11  -6   0  235.78   13.10
  -6 -11   0  225.78   13.20
   6  11   0  224.58   12.50
 -11   6   0  227.88   10.10
 -11   7   0   77.69    4.50
  11  -7   0   68.69    6.60
  -7 -11   0   90.49    8.50
 -11   7   0   78.89    4.70
  11  -7   0   84.39   10.60
  -7 -11   0   83.99    8.40
  -7 -11   0   78.29    9.10
   7  11   0   83.89    9.20
   7  11   0   83.79    8.20
   7  11   0   83.39    7.70
  11  -7   0   79.79    7.50
   7  11   0   82.59    7.70
  -7 -11   0   82.19    9.00
  -8 -11   0  396.46   25.90
 -11   8   0  422.46   15.70
   8  11   0  412.96   20.40
 -11   8   0  428.66   15.70
  -8 -11   0  416.96   21.40
   8  11   0  380.66   23.40
  11  -8   0  410.46   18.90
  -8 -11   0  422.46   20.80
  -8 -11   0  431.76   20.80
  11  -8   0  423.36   19.20
  11  -8   0  429.26   20.30
   8  11   0  403.76   20.10
   8  11   0  435.26   20.20
  -9 -11   0  270.67   16.00
  -9 -11   0  271.87   15.90
  11  -9   0  267.67   14.10
   9  11   0  249.88   15.40
   9  11   0  255.27   15.30
   9  11   0  280.37   15.70
  11  -9   0  253.77   15.10
  -9 -11   0  259.57   16.60
  11  -9   0  267.37   13.80
  -9 -11   0  281.07   16.70
  11 -10   0  427.36   20.00
 -10 -11   0  442.56   22.90
  10  11   0  473.35   22.80
  11 -10   0  441.06   20.20
  11 -10   0  419.26   21.20
 -10 -11   0  434.66   22.50
  10  11   0  451.55   22.10
  10  11   0  439.76   22.00
 -11 -11   0  171.68   13.00
  11 -11   0  176.08   11.50
  11 -11   0  174.08   13.20
  11 -11   0  176.08   10.90
 -11 -11   0  181.48   13.30
  11  11   0  172.88   12.80
 -11 -11   0  177.98   13.40
  11  11   0  167.58   12.80
 -12 -11   0   19.10    5.90
  11 -12   0   16.70    4.70
 -12 -11   0   17.20    5.50
  12  11   0   14.40    4.60
  12  11   0   18.40    5.30
  11 -12   0   13.80    3.60
 -12 -11   0   18.60    5.70
  11 -12   0   13.30    5.70
  10 -12   0   68.79    7.90
  12  10   0   70.49   12.30
 -12 -10   0   60.49    9.30
 -12 -10   0   75.89    9.80
  10 -12   0   71.69    7.00
  10 -12   0   48.20    9.00
  12  10   0   72.29    9.70
 -12 -10   0   76.59    9.10
   9 -12   0 1219.08   48.20
   9 -12   0 1229.28   47.20
 -12  -9   0 1160.98   52.79
  12   9   0 1182.58   51.89
  12   9   0 1209.18   49.90
 -12  -9   0 1215.18   50.49
  12   9   0 1253.27   51.69
   9 -12   0 1179.58   46.90
  -8  12   0  103.49    6.10
   8 -12   0  118.99    9.80
 -12  -8   0  109.19   10.60
  12   8   0  120.39   11.00
 -12  -8   0  113.69   10.80
  12   8   0  108.99   11.20
   8 -12   0  101.09    7.90
 -12  -8   0  106.39   10.40
  12   8   0  112.79   11.30
   8 -12   0   99.09    8.30
  -8  12   0  114.59    9.10
  -7  12   0  174.88    7.90
 -12  -7   0  178.58   12.90
  12   7   0  164.48   12.30
  12   7   0  201.78   13.60
 -12  -7   0  171.48   12.20
 -12  -7   0  167.28   12.30
 -12  -7   0  175.38   12.20
   7 -12   0  167.98   11.40
   7 -12   0  166.68   11.30
  -7  12   0  176.28   11.00
   7 -12   0  167.98    9.90
  12   7   0  169.18   12.10
  12   6   0   70.09    9.00
  12   6   0   81.09    9.10
 -12  -6   0   76.79    8.00
  -6  12   0   74.69    4.90
 -12  -6   0   79.79    8.20
  -6  12   0   73.49    7.30
   6 -12   0   70.49    6.30
   6 -12   0   72.89    7.80
 -12  -6   0   76.89    8.70
  12   6   0   63.89    8.50
 -12  -6   0   66.59    8.10
   5 -12   0    9.20    2.70
  12   5   0    5.90    3.80
  -5  12   0    9.30    3.50
 -12  -5   0   12.40    4.20
  12   5   0   10.00    4.40
  12   5   0    4.30    3.90
 -12  -5   0    9.00    6.70
 -12  -5   0    8.00    4.10
   5 -12   0    9.60    3.60
 -12  -5   0    5.10    4.20
   5 -12   0    8.00    3.20
  -5  12   0    5.70    2.20
   4 -12   0  103.29    5.10
 -12  -4   0  101.09    8.80
 -12  -4   0   98.49    8.80
  -4  12   0   94.79    6.60
  -4  12   0   95.79    7.90
  12   4   0   93.39    9.40
  12   4   0   96.69    9.20
   4 -12   0   96.39    7.00
 -12  -4   0   88.39    8.60
 -12  -4   0  102.49    9.00
  12   4   0   94.19    8.80
   4 -12   0  102.09    7.80
   4 -12   0  105.59    8.40
   3 -12   0  157.68    9.10
   3 -12   0  156.88    7.50
   3 -12   0  152.88   10.30
  12   3   0  153.58   11.20
  -3  12   0  154.08    9.90
 -12  -3   0  153.88   10.40
 -12  -3   0  153.78   10.50
  12   3   0  172.28   10.80
 -12  -3   0  156.38   10.40
  -3  12   0  164.68    9.10
   3 -12   0  155.68    9.10
  12   3   0  156.68   11.50
   3 -12   0  156.58   10.10
  -2  12   0  103.89    8.00
   2 -12   0  107.09    7.80
  -2  12   0  117.89    7.70
   2 -12   0  101.99    7.50
   2 -12   0  107.69    8.30
   2 -12   0  104.89    6.20
 -12  -2   0  111.09    8.50
  12   2   0  117.09    9.80
 -12  -2   0  101.09    8.20
  12   2   0  102.99    9.30
  12   2   0  115.89    8.60
  -1  12   0  221.28    9.10
   1 -12   0  228.48   12.10
  -1  12   0  180.38   14.80
 -12  -1   0  213.88   11.70
 -12  -1   0  215.28   12.00
  12   1   0  221.68   13.10
   1 -12   0  213.78   10.40
  12   1   0  207.38   12.80
  -1  12   0  210.88   11.70
   1 -12   0  220.18   11.90
   1 -12   0  215.78   11.40
   1 -12   0  217.18   11.70
  12   1   0  220.78   12.20
   0  12   0  380.56   15.40
 -12   0   0  383.46   17.80
 -12   0   0  407.96   17.90
  12   0   0  371.46   18.60
  12   0   0  393.16   17.70
   0 -12   0  379.96   16.80
   0  12   0  391.96   15.50
   0 -12   0  400.96   18.00
  12   0   0  387.66   18.60
   0  12   0  365.86   17.70
   0 -12   0  392.06   18.00
   0 -12   0  375.66   18.00
 -12   0   0  380.76   17.30
   0  12   0  405.26   18.00
   0 -12   0  375.36   17.70
 -12   1   0  203.38   11.40
   1  12   0  230.28   10.40
   1  12   0  213.48   11.90
   1  12   0  212.08   10.00
  -1 -12   0  214.78   12.20
  -1 -12   0  215.58   11.30
  12  -1   0  219.38   12.60
 -12   1   0  211.28   11.00
  -1 -12   0  223.68   12.30
   1  12   0  234.78   12.50
 -12   1   0  233.08   11.80
  -1 -12   0  215.98   12.20
  -1 -12   0  209.78   11.80
  12  -1   0  204.18   12.40
  12  -1   0  223.98   11.40
   2  12   0  107.59    6.80
  -2 -12   0  105.79    8.30
 -12   2   0  114.29    7.20
  -2 -12   0  114.29    8.70
  -2 -12   0   99.09    7.70
 -12   2   0   98.49    6.70
 -12   2   0  100.19    7.20
  -2 -12   0  101.79    8.70
   2  12   0   96.19    7.90
  12  -2   0  111.19    8.80
   2  12   0  104.99    8.50
  12  -2   0   99.79    8.80
   2  12   0  101.69    6.70
  -2 -12   0  112.79    8.70
  -3 -12   0  161.48   10.10
 -12   3   0  158.48    8.90
  12  -3   0  159.98   10.60
   3  12   0  161.48    9.10
  -3 -12   0  147.39   10.90
  -3 -12   0  160.88   10.40
   3  12   0  158.28   10.20
   3  12   0  158.88    9.10
  -3 -12   0  146.69   10.80
  12  -3   0  149.59   10.20
 -12   3   0  161.08    8.80
   3  12   0  163.08   10.70
 -12   3   0  164.38    8.30
 -12   3   0  154.28    8.80
  -4 -12   0   91.39    8.60
   4  12   0   99.59    8.40
  12  -4   0  103.39    8.60
   4  12   0   96.49    8.60
  -4 -12   0  101.69    8.90
  12  -4   0   97.99    8.10
 -12   4   0   92.79    6.10
 -12   4   0   96.19    6.40
  -4 -12   0   99.89    8.20
   4  12   0   85.39   10.00
  12  -4   0  105.89    8.90
  -4 -12   0   97.29    8.40
 -12   4   0   91.19    5.60
   4  12   0   94.09    7.20
 -12   4   0   98.49    6.40
  -5 -12   0    8.60    3.90
   5  12   0    7.20    3.90
   5  12   0   11.60    3.20
  -5 -12   0    8.60    3.50
   5  12   0    9.30    3.30
 -12   5   0    8.10    2.00
  -5 -12   0   11.20    4.10
  12  -5   0    9.50    3.80
 -12   5   0    9.40    2.20
   5  12   0   11.80    3.80
 -12   5   0   10.00    1.70
  12  -5   0    9.60    4.20
  -5 -12   0    7.20    3.60
 -12   5   0    6.90    1.90
  12  -5   0    8.70    3.50
  -6 -12   0   70.99    7.90
   6  12   0   74.69    7.90
  -6 -12   0   69.69    8.20
   6  12   0   76.09    8.90
 -12   6   0   74.59    4.00
 -12   6   0   82.29    5.10
  12  -6   0   83.99    8.90
   6  12   0   81.29    7.60
   6  12   0   75.39    7.30
  12  -6   0   82.99    7.90
  -6 -12   0   76.49    9.00
  -6 -12   0   76.79    8.50
 -12   6   0   76.49    4.20
  12  -7   0  175.38   11.90
   7  12   0  165.08   10.90
   7  12   0  168.28   11.70
  -7 -12   0  173.28   12.50
  12  -7   0  186.68   11.30
  -7 -12   0  187.08   13.00
 -12   7   0  167.68    8.00
  -7 -12   0  167.28   12.10
   7  12   0  180.48   12.50
  -7 -12   0  165.98   11.70
   7  12   0  186.58   11.50
  -8 -12   0  100.29   11.50
   8  12   0  108.59    9.40
   8  12   0  104.19    9.70
  -8 -12   0  114.39    9.90
  -8 -12   0  119.19   11.10
 -12   8   0  108.49    5.30
  12  -8   0  107.99    9.20
   8  12   0  107.49    9.80
  12  -8   0  102.59    8.50
  -8 -12   0  105.69    9.70
  12  -8   0  113.09   13.20
  -9 -12   0 1198.18   49.99
  -9 -12   0 1252.37   50.89
  -9 -12   0 1187.28   50.29
   9  12   0 1228.38   49.60
   9  12   0 1246.58   50.09
   9  12   0 1197.58   49.50
  12  -9   0 1177.58   47.90
  12  -9   0 1239.48   48.30
  12  -9   0 1256.07   49.30
  10  12   0   56.29    9.50
 -10 -12   0   56.09   10.70
  12 -10   0   73.99    8.40
  12 -10   0   73.49    9.80
  10  12   0   72.99    8.90
  12 -10   0   68.89    7.10
 -10 -12   0   67.09   10.40
 -10 -12   0   70.89    8.50
 -11 -12   0   12.60    5.90
 -11 -12   0    1.90    4.90
 -11 -12   0   10.40    5.00
  12 -11   0   22.10    6.00
  11  12   0   17.20    5.50
  12 -11   0   11.00    4.40
  12 -11   0   18.90    4.00
 -12 -12   0   67.09    9.50
  12 -12   0   62.29   10.80
  12 -12   0   57.99    7.40
 -12 -12   0   63.49    9.20
  12 -12   0   58.99    9.30
 -12 -12   0   44.20    9.40
  12  12   0   47.60    9.10
  12  12   0   47.30    8.70
  12 -13   0    3.00    6.20
 -13 -12   0    8.80    5.80
  12 -13   0   13.50    5.30
  13  12   0   11.00    5.30
 -13 -12   0   11.50    5.40
 -13 -12   0    6.10    4.90
  12 -13   0   11.50    4.10
  13  12   0   10.40    5.00
  11 -13   0    2.50    4.50
 -13 -11   0   10.20    4.80
  13  11   0   -0.80    4.60
  13  11   0    1.30    4.30
  11 -13   0   -3.70    5.40
  11 -13   0   -0.90    3.20
 -13 -11   0    2.50    4.50
 -13 -11   0    1.10    5.10
 -13 -10   0  194.68   14.80
 -13 -10   0  160.68   13.20
  10 -13   0  176.38   11.80
  13  10   0  152.38   13.00
  10 -13   0  179.18   13.00
  13  10   0  156.08   13.40
 -13 -10   0  190.48   14.20
  10 -13   0  179.78   10.70
  13   9   0   52.79    9.00
   9 -13   0   35.10    7.00
 -13  -9   0   33.50    6.80
  13   9   0   22.40    7.10
 -13  -9   0   46.40    8.90
   9 -13   0   30.20    6.00
   9 -13   0   52.29    8.80
 -13  -9   0   40.10    8.20
  13   9   0   31.20    6.80
   8 -13   0  504.25   23.50
  -8  13   0  522.15   19.20
   8 -13   0  535.85   22.50
  13   8   0  510.25   27.30
   8 -13   0  510.35   22.20
 -13  -8   0  473.45   28.00
 -13  -8   0  512.05   25.60
  -8  13   0  524.25   23.40
  13   8   0  435.36   31.80
   7 -13   0  107.19    8.40
 -13  -7   0  124.49   10.60
 -13  -7   0  120.59   10.90
  -7  13   0  131.89    9.60
  13   7   0  115.89   11.10
  13   7   0  107.09   10.40
 -13  -7   0  115.39   10.90
  -7  13   0  129.59    6.40
   7 -13   0  118.09    9.90
   7 -13   0  111.99   10.00
  -6  13   0   47.90    4.40
 -13  -6   0   43.20    7.70
   6 -13   0   49.10    8.70
   6 -13   0   45.70    6.60
  -6  13   0   39.40    6.80
 -13  -6   0   31.80    5.90
 -13  -6   0   42.60    7.70
  13   6   0   52.09    7.80
 -13  -6   0   47.70    8.00
   6 -13   0   35.80    5.70
  13   6   0   37.50    6.80
 -13  -5   0  333.47   17.80
  13   5   0  330.37   18.20
  13   5   0  313.87   18.90
  -5  13   0  329.07   14.60
  -5  13   0  315.27   16.20
 -13  -5   0  338.97   17.90
 -13  -5   0  338.17   17.70
   5 -13   0  318.77   15.40
 -13  -5   0  375.66   22.70
   5 -13   0  318.77   15.70
   5 -13   0  347.37   16.90
 -13  -4   0  174.68   12.00
  13   4   0  170.58   12.30
 -13  -4   0  180.28   11.70
  -4  13   0  155.68   10.50
  13   4   0  169.08   12.40
 -13  -4   0  177.68   11.90
   4 -13   0  174.58   11.10
 -13  -4   0  163.38   11.50
   4 -13   0  175.88   10.30
   4 -13   0  166.18   10.00
  13   4   0  191.18   12.40
  -4  13   0  167.38    9.30
 -13  -3   0   23.90    4.50
  -3  13   0   17.60    3.20
   3 -13   0   21.40    3.30
   3 -13   0   20.90    4.10
 -13  -3   0   24.50    4.70
  13   3   0   19.10    4.90
  13   3   0   20.30    5.50
   3 -13   0   16.90    3.50
 -13  -3   0   19.10    4.50
   3 -13   0   17.80    3.60
  -3  13   0   12.60    3.80
   3 -13   0   13.40    4.00
 -13  -3   0   21.80    4.60
  13   3   0   19.70    4.90
  13   2   0  858.91   37.10
  -2  13   0  840.22   36.90
  13   2   0  906.91   36.50
  13   2   0  918.81   37.80
   2 -13   0  897.21   35.50
  -2  13   0  857.81   35.70
 -13  -2   0  870.71   36.60
   2 -13   0  895.51   35.60
   2 -13   0  911.71   35.60
 -13  -2   0  890.71   36.20
 -13  -2   0  874.51   36.60
   2 -13   0  907.21   36.00
   2 -13   0  874.31   34.00
 -13  -1   0  324.87   15.90
   1 -13   0  291.57   15.00
  13   1   0  305.27   16.80
  13   1   0  299.07   16.30
   1 -13   0  307.27   15.40
 -13  -1   0  315.57   15.40
   1 -13   0  301.77   14.00
   1 -13   0  322.37   15.60
  -1  13   0  313.37   15.20
  -1  13   0  302.47   15.40
   1 -13   0  330.77   15.80
 -13  -1   0  299.17   15.60
 -13  -1   0  305.57   15.80
  13   1   0  313.57   15.80
  13   0   0   -1.10    3.10
   0  13   0    0.50    1.40
   0 -13   0   -1.80    3.30
   0 -13   0    1.80    3.60
  13   0   0    2.70    3.10
  13   0   0   -1.40    3.70
   0  13   0   -0.10    2.10
   0 -13   0   -2.10    2.30
   0 -13   0   -2.10    2.50
   0 -13   0   -0.20    3.10
 -13   0   0    2.80    2.60
   0  13   0    3.00    3.00
 -13   0   0    0.20    2.70
 -13   0   0   -0.80    2.80
   0  13   0   -2.00    3.50
 -13   0   0    4.00    2.60
  -1 -13   0  320.17   16.10
   1  13   0  300.47   15.40
   1  13   0  306.07   15.70
   1  13   0  299.57   13.20
  -1 -13   0  292.57   14.60
 -13   1   0  313.27   15.50
  -1 -13   0  306.27   15.90
  13  -1   0  332.87   18.90
  13  -1   0  285.87   15.90
  -1 -13   0  313.17   15.80
   1  13   0  304.77   13.20
 -13   1   0  305.07   15.00
  -1 -13   0  289.77   15.40
  13  -1   0  306.67   14.80
 -13   1   0  302.67   14.90
 -13   1   0  306.77   14.50
 -13   2   0  923.81   36.50
   2  13   0  897.41   34.50
  -2 -13   0  924.21   36.70
  13  -2   0  868.21   36.70
  -2 -13   0  880.51   36.80
  13  -2   0  910.91   38.10
   2  13   0  883.21   36.60
  -2 -13   0  862.21   35.60
   2  13   0  885.41   34.40
  -2 -13   0  906.01   36.50
 -13   2   0  839.92   35.30
 -13   2   0  864.21   34.60
  -2 -13   0  897.61   36.50
   2  13   0  893.11   36.20
 -13   2   0  867.51   35.30
 -13   3   0   21.60    4.60
   3  13   0   14.30    4.50
  -3 -13   0   15.30    3.90
 -13   3   0   18.30    3.30
  -3 -13   0   18.80    5.00
 -13   3   0   20.60    4.10
  13  -3   0   14.40    4.20
   3  13   0   21.10    4.60
   3  13   0   26.60    5.00
  -3 -13   0   12.50    4.50
   3  13   0   20.80    4.30
  13  -3   0   14.30    4.30
   4  13   0  170.28   10.00
 -13   4   0  174.58    8.50
   4  13   0  176.08   10.40
  13  -4   0  161.08   10.90
  -4 -13   0  162.88   11.60
   4  13   0  168.58   11.80
   4  13   0  162.88   11.10
 -13   4   0  171.38    9.00
  -4 -13   0  167.38   11.10
  13  -4   0  178.48   11.50
  -4 -13   0  165.78   11.40
  -4 -13   0  176.38   12.00
 -13   4   0  174.28   10.50
  13  -4   0  194.98   11.90
 -13   4   0  162.98    9.40
   5  13   0  326.37   17.00
   5  13   0  327.47   20.10
 -13   5   0  332.47   14.10
 -13   5   0  326.37   13.70
  13  -5   0  323.57   16.60
 -13   5   0  329.27   15.60
  -5 -13   0  326.77   17.70
  13  -5   0  351.26   17.90
   5  13   0  327.47   16.20
  -5 -13   0  326.77   17.10
  -5 -13   0  338.27   17.60
 -13   5   0  329.57   14.80
  13  -5   0  331.17   17.20
   5  13   0  350.26   16.30
  -5 -13   0  323.37   18.00
  -6 -13   0   31.30    6.00
  13  -6   0   63.79   11.50
  -6 -13   0   38.40    7.30
  -6 -13   0   53.99    7.30
   6  13   0   42.20    6.90
  -6 -13   0   40.00    6.50
   6  13   0   48.40    8.70
  13  -6   0   41.80    6.40
 -13   6   0   46.60    4.30
 -13   6   0   41.30    3.50
  13  -6   0   32.80    5.90
   6  13   0   46.50    6.50
   6  13   0   51.09    7.20
  13  -7   0  128.49   10.20
  -7 -13   0  127.49   11.60
   7  13   0  130.99   10.30
   7  13   0  116.09    9.50
  -7 -13   0  123.99   10.40
  -7 -13   0  130.09   12.40
  13  -7   0   99.79   10.80
  -7 -13   0  128.89   11.10
   7  13   0  127.39   10.20
 -13   7   0  124.29    6.50
   8  13   0  506.15   23.90
   8  13   0  523.55   24.30
 -13   8   0  502.95   20.00
  -8 -13   0  519.45   24.90
  -8 -13   0  521.35   25.30
   8  13   0  532.75   24.80
  -8 -13   0  475.55   27.70
  13  -8   0  549.85   24.10
  13  -8   0  546.05   24.90
  -8 -13   0  493.65   25.60
 -13   8   0  535.05   20.10
  -9 -13   0   28.40    6.30
   9  13   0   34.10    5.80
  13  -9   0   32.60    6.50
  -9 -13   0   28.40    6.60
  13  -9   0   52.79    9.80
  13  -9   0   38.40    5.90
   9  13   0   41.30    8.00
  -9 -13   0   41.70    8.30
   9  13   0   24.50    8.90
 -10 -13   0  174.48   13.10
  13 -10   0  179.88   14.00
  13 -10   0  164.18   14.20
  13 -10   0  168.78   11.10
 -10 -13   0  177.08   13.50
  10  13   0  172.88   12.80
  10  13   0  160.38   11.80
 -10 -13   0  171.48   13.00
  13 -11   0   -1.00    5.50
 -11 -13   0   -2.20    4.50
 -11 -13   0    5.20    4.30
  13 -11   0    5.10    3.60
  11  13   0    7.50    4.80
  11  13   0    4.60    4.10
  13 -11   0   -3.80    7.30
 -11 -13   0    0.40    5.20
 -12 -13   0    4.50    5.10
  12  13   0    2.60    5.00
  13 -12   0    9.50   10.40
  13 -12   0    1.40    5.20
  12  13   0    5.60    4.80
 -12 -13   0    9.30    5.20
 -12 -13   0    9.90    6.10
  13  13   0   25.80    5.90
  13  13   0   25.20    6.50
 -13 -13   0   48.60   10.00
 -13 -13   0   32.50    7.40
 -14 -12   0   40.70    8.00
  12 -14   0   53.39   10.90
  12 -14   0   57.49    8.20
 -14 -12   0   53.59    9.50
 -14 -12   0   40.10    7.80
  14  12   0   44.00    8.00
  14  12   0   68.49    9.60
  14  11   0   29.90    6.50
  11 -14   0   33.00    7.30
  11 -14   0   24.50    6.20
  14  11   0   26.10    6.10
 -14 -11   0   29.00    6.60
 -14 -11   0   36.60    7.30
  11 -14   0   25.50    4.70
 -14 -11   0   31.50    6.40
  10 -14   0   23.40    5.40
 -14 -10   0   13.10    5.20
  10 -14   0   19.20    6.30
 -14 -10   0   26.30    6.60
 -14 -10   0   24.90    6.50
  10 -14   0   29.20    6.00
  14  10   0   18.40    5.90
  14  10   0   17.30    5.50
   9 -14   0  156.28   10.90
   9 -14   0  136.09    9.50
 -14  -9   0  135.09   12.90
  14   9   0  122.79   11.50
 -14  -9   0  134.29   12.10
 -14  -9   0  134.39   11.60
   9 -14   0  126.39   11.90
  14   9   0  135.79   11.70
   8 -14   0   65.99    9.60
 -14  -8   0   81.09    9.90
  -8  14   0   73.89    4.20
  14   8   0   64.89   11.10
  14   8   0   78.19   10.10
 -14  -8   0   54.29    9.50
   8 -14   0   63.69    7.10
 -14  -8   0   69.89    9.50
  -8  14   0   78.59    8.40
   8 -14   0   73.19    8.30
  -7  14   0   -0.70    3.30
 -14  -7   0   -0.90    4.10
   7 -14   0    7.40    4.50
  14   7   0   -2.30    4.10
 -14  -7   0    5.90    6.70
   7 -14   0    3.60    3.60
  14   6   0  569.04   27.30
 -14  -6   0  556.44   26.80
   6 -14   0  560.64   24.80
  -6  14   0  574.44   25.50
   6 -14   0  600.54   26.20
   6 -14   0  558.84   24.60
 -14  -6   0  576.94   26.80
  -6  14   0  582.74   23.10
   5 -14   0   91.69    9.20
  14   5   0   98.89   10.60
  -5  14   0  100.79    8.70
  -5  14   0   90.89    6.90
   5 -14   0   85.39    8.40
 -14  -5   0   94.89    9.90
 -14  -5   0   94.99    9.60
 -14  -5   0   93.19    9.50
  14   5   0  116.19   10.50
   5 -14   0   84.39    7.60
 -14  -5   0   85.59    9.30
 -14  -4   0  278.37   15.90
  14   4   0  282.47   16.80
 -14  -4   0  312.07   18.60
   4 -14   0  272.97   14.30
  -4  14   0  285.47   13.60
  -4  14   0  269.77   15.00
  14   4   0  299.27   16.50
   4 -14   0  286.07   17.10
 -14  -4   0  270.57   15.90
   4 -14   0  286.97   14.70
 -14  -4   0  295.07   16.00
 -14  -3   0  115.09    9.30
  -3  14   0  106.49    7.90
  14   3   0  125.69   10.30
   3 -14   0  104.19    9.80
  14   3   0  121.49   10.20
 -14  -3   0   98.79    9.20
 -14  -3   0  117.69    9.80
  -3  14   0  108.09    9.10
  14   3   0  109.19   10.90
   3 -14   0  109.49    8.40
   3 -14   0  107.39    9.00
   3 -14   0  111.09    6.30
 -14  -2   0  115.39    9.60
  -2  14   0  104.69    8.10
 -14  -2   0   94.09    9.10
   2 -14   0  106.99    6.80
 -14  -2   0  121.39    9.60
  14   2   0  103.19    9.80
   2 -14   0  119.99    9.00
  14   2   0  117.79    9.90
   2 -14   0  104.79    8.70
   2 -14   0  109.29    8.30
  14   2   0  106.99    9.70
  -2  14   0  108.39    8.80
   2 -14   0  124.59    9.80
 -14  -2   0  103.89    8.80
 -14  -1   0  220.28   12.30
  -1  14   0  213.88   12.00
   1 -14   0  208.48   10.80
   1 -14   0  201.38   12.80
   1 -14   0  221.68   12.80
  14   1   0  221.78   13.00
   1 -14   0  206.28   12.20
  -1  14   0  204.38   12.40
 -14  -1   0  226.38   12.90
 -14  -1   0  206.68   12.50
 -14  -1   0  220.88   12.90
  14   1   0  227.48   13.80
   1 -14   0  218.18   12.60
  14   1   0  202.18   13.70
   0  14   0  678.93   25.40
   0 -14   0  677.13   29.30
  14   0   0  683.33   28.70
   0  14   0  696.03   29.00
  14   0   0  698.13   30.50
 -14   0   0  679.43   28.40
   0  14   0  681.63   29.00
   0 -14   0  717.63   29.80
 -14   0   0  659.33   28.80
  14   0   0  664.03   30.20
   0 -14   0  678.93   29.30
   0 -14   0  666.73   27.80
   0 -14   0  697.23   29.20
 -14   0   0  674.33   29.10
 -14   0   0  668.83   28.90
  14  -1   0  201.28   13.20
  -1 -14   0  215.58   11.60
   1  14   0  218.98   10.10
 -14   1   0  211.38   11.90
   1  14   0  185.58   12.00
 -14   1   0  212.98   11.90
  -1 -14   0  230.08   13.20
  -1 -14   0  209.38   12.90
   1  14   0  211.08   12.50
 -14   1   0  201.88   11.70
  -1 -14   0  209.18   12.80
   1  14   0  199.08    9.50
  14  -1   0  186.78   13.20
  -1 -14   0  212.18   12.50
  14  -1   0  208.88   13.70
 -14   1   0  210.38   11.20
  -2 -14   0  111.49   10.00
   2  14   0  114.09    6.90
 -14   2   0  119.39    8.10
  -2 -14   0  122.69   10.40
 -14   2   0  121.39    8.30
  14  -2   0  113.39    9.70
  -2 -14   0  114.99    9.20
   2  14   0   85.69   11.30
  -2 -14   0  112.29   10.20
   2  14   0  109.49    7.00
  14  -2   0   95.69    9.80
   2  14   0  104.89    8.90
 -14   2   0  111.19    7.90
 -14   2   0  115.49    7.60
  -2 -14   0  108.59    8.40
  -3 -14   0  107.49    8.70
  -3 -14   0  122.49   10.40
 -14   3   0  120.39    7.10
  -3 -14   0  115.59    9.50
  -3 -14   0  104.89   10.00
 -14   3   0  105.59    8.00
  14  -3   0  119.89   10.60
 -14   3   0  116.59    7.60
   3  14   0  125.39    8.20
   3  14   0  109.49    7.60
  14  -3   0  118.29    9.90
   3  14   0  115.39    9.30
   3  14   0  103.09   14.80
 -14   4   0  280.17   13.20
 -14   4   0  281.17   13.70
  14  -4   0  267.37   15.50
  -4 -14   0  277.47   16.40
  -4 -14   0  290.77   16.40
  -4 -14   0  274.07   15.20
   4  14   0  310.47   14.50
  14  -4   0  285.37   16.10
  14  -4   0  293.37   16.70
   4  14   0  281.47   14.00
   4  14   0  279.47   15.50
 -14   4   0  284.27   12.70
   4  14   0  291.17   16.50
  -4 -14   0  291.97   16.30
 -14   4   0  302.57   14.80
 -14   5   0   98.29    5.80
  -5 -14   0   90.79    9.20
 -14   5   0   90.89    5.50
   5  14   0   97.19    7.80
  -5 -14   0   98.79   10.60
   5  14   0   92.39    7.70
  14  -5   0  107.89   10.80
  -5 -14   0   90.69   10.20
   5  14   0  105.89    9.60
  -5 -14   0   95.09    9.50
 -14   5   0   92.49    6.60
 -14   5   0   87.39    7.00
   5  14   0   99.29   10.30
  14  -5   0   89.09    9.60
  14  -5   0   95.69    9.00
   6  14   0  568.74   25.10
  -6 -14   0  558.84   26.40
  -6 -14   0  587.84   26.90
  14  -6   0  577.64   26.00
 -14   6   0  559.94   23.10
  14  -6   0  546.55   25.40
  -6 -14   0  561.94   27.60
   6  14   0  597.64   28.40
   6  14   0  553.34   25.90
 -14   6   0  566.74   21.60
  -6 -14   0  554.54   27.30
  14  -6   0  587.14   26.70
   7  14   0   -0.80    3.10
  14  -7   0   -0.90    3.30
  14  -7   0   -4.40    4.10
  -7 -14   0   -2.50    4.20
  -7 -14   0    3.30    3.80
  14  -7   0   -6.20    4.30
 -14   7   0    1.20    1.70
   7  14   0    1.00    3.40
   7  14   0   -1.80    3.70
  -7 -14   0   -1.70    3.90
  -7 -14   0    1.90    5.50
  -8 -14   0   63.29   11.90
   8  14   0   70.69    8.10
   8  14   0   81.29   10.30
  14  -8   0   77.19    9.90
 -14   8   0   67.39    4.40
  -8 -14   0   53.89    9.20
  14  -8   0   70.69    8.20
  14  -8   0   61.19   10.50
 -14   8   0   74.99    4.80
   8  14   0   70.79   10.30
  -8 -14   0   67.19    9.30
   9  14   0  127.09   10.70
  -9 -14   0  132.59   13.10
   9  14   0  145.89   11.20
  -9 -14   0  150.58   12.60
  -9 -14   0  142.29   12.30
  14  -9   0  141.59   12.10
  14  -9   0  155.08   13.80
   9  14   0  140.49   11.80
  14 -10   0   28.90    8.00
  14 -10   0   13.90    5.70
 -10 -14   0   26.60    6.30
  10  14   0   26.40    6.10
 -10 -14   0   28.00    6.20
 -10 -14   0   24.80    6.80
  14 -11   0   28.20    5.20
  11  14   0   24.00    5.30
 -11 -14   0   44.10    9.20
 -11 -14   0   26.80    7.00
  11  14   0   23.60    6.00
 -11 -14   0   32.10    6.80
  14 -11   0   22.80    6.30
 -12 -14   0   39.40    7.60
  14 -12   0   45.30    7.60
 -12 -14   0   38.60    8.00
  12  14   0   54.69    9.80
  12  14   0   42.90    8.30
  14 -12   0   43.30    8.20
  11 -15   0   34.70    7.30
 -15 -11   0   36.30    7.70
  15  11   0   34.20    6.90
  11 -15   0   26.10    5.30
 -15 -11   0   26.90    6.70
 -15 -11   0   41.40    7.70
  15  11   0   23.30    6.70
  10 -15   0   56.89   10.90
  15  10   0   35.70    6.70
  15  10   0   35.10    7.40
 -15 -10   0   54.59    9.80
 -15 -10   0   33.70    7.40
  10 -15   0   32.70    7.60
 -15 -10   0   41.20    7.70
  10 -15   0   44.40    6.90
 -15  -9   0   -6.00    4.50
 -15  -9   0   -3.20    4.70
   9 -15   0   -1.40    7.20
   9 -15   0    3.30    5.60
 -15  -9   0    4.20    5.20
   9 -15   0    1.50    3.50
  -8  15   0    0.60    3.80
 -15  -8   0    1.40    4.70
  15   8   0    0.90    4.60
   8 -15   0   -7.90    4.80
   8 -15   0    4.50    4.50
  -8  15   0   -1.90    1.40
 -15  -8   0   -2.00    4.40
   8 -15   0    3.40    3.40
   7 -15   0   16.00    4.90
   7 -15   0   17.30    5.60
   7 -15   0   14.90    3.80
  15   7   0    9.20    5.40
  -7  15   0   13.90    4.20
  15   7   0   24.00    8.80
  -7  15   0   18.30    2.90
 -15  -7   0   11.50    4.70
 -15  -7   0   13.60    5.10
 -15  -7   0   24.50    5.80
 -15  -6   0  229.68   15.60
  -6  15   0  252.97   11.80
   6 -15   0  248.38   14.70
  15   6   0  265.17   17.70
   6 -15   0  251.87   15.10
   6 -15   0  238.68   13.40
  -6  15   0  241.38   14.20
 -15  -6   0  245.88   15.90
  15   6   0  239.78   16.40
  15   5   0   74.79   10.30
 -15  -5   0   74.59    9.00
   5 -15   0   64.29   11.70
   5 -15   0   76.39    7.20
  -5  15   0   73.69    6.10
  15   5   0   81.09   10.70
 -15  -5   0   88.89    9.30
  -5  15   0   83.79    8.10
 -15  -5   0   63.39    8.30
   4 -15   0  224.98   13.50
 -15  -4   0  242.88   14.30
   4 -15   0  212.38   12.50
   4 -15   0  221.88   13.80
  -4  15   0  214.88   13.20
  15   4   0  203.08   21.60
  -4  15   0  227.48   12.00
  15   4   0  235.98   14.90
 -15  -4   0  209.88   14.70
 -15  -4   0  231.68   14.20
   3 -15   0    8.60    4.50
 -15  -3   0    1.00    3.70
 -15  -3   0    0.40    3.40
  15   3   0    2.20    4.20
  -3  15   0    0.20    3.50
   3 -15   0   -4.20    2.90
  -3  15   0    2.00    2.90
 -15  -3   0    1.80    3.40
  15   3   0    6.80    5.70
  15   3   0   10.60    5.40
   3 -15   0    4.40    2.00
   3 -15   0    0.00    3.60
  15   2   0  193.08   13.90
   2 -15   0  190.68   10.00
  -2  15   0  199.98   11.50
 -15  -2   0  209.68   13.10
 -15  -2   0  204.48   12.70
  15   2   0  202.98   13.20
 -15  -2   0  205.28   13.00
   2 -15   0  189.28   13.90
   2 -15   0  199.48   11.80
 -15  -2   0  197.88   12.20
  15   2   0  190.38   14.40
   2 -15   0  210.58   13.00
  -2  15   0  196.78   12.20
   2 -15   0  192.48   12.10
  15   1   0  604.34   25.90
   1 -15   0  564.44   23.80
  -1  15   0  573.04   25.70
   1 -15   0  565.74   25.60
  15   1   0  568.74   27.50
   1 -15   0  572.54   25.50
  15   1   0  558.64   27.10
   1 -15   0  587.54   26.10
   1 -15   0  583.04   26.00
 -15  -1   0  565.44   25.80
 -15  -1   0  570.94   26.00
 -15  -1   0  556.34   25.20
 -15  -1   0  592.14   26.00
  -1  15   0  584.84   25.30
 -15   0   0    2.10    2.90
   0 -15   0    7.80    4.40
  15   0   0    1.80    4.60
   0 -15   0    6.50    4.00
   0  15   0    3.40    3.50
 -15   0   0    8.00    3.60
   0 -15   0   -1.90    3.20
  15   0   0    4.10    3.90
  15   0   0   -0.60    3.60
   0 -15   0    1.80    2.70
   0 -15   0   -1.20    4.30
 -15   0   0    4.80    3.10
  -1 -15   0  575.74   25.90
   1  15   0  581.24   22.30
  -1 -15   0  568.84   24.80
 -15   1   0  590.64   25.20
  -1 -15   0  563.14   26.30
   1  15   0  598.24   26.10
 -15   1   0  561.24   24.40
   1  15   0  581.44   25.80
 -15   1   0  548.85   25.20
  -1 -15   0  595.14   26.60
  15  -1   0  594.54   27.50
   1  15   0  554.74   22.10
  -1 -15   0  584.44   26.20
  15  -1   0  554.34   26.70
 -15   1   0  559.04   24.90
 -15   2   0  199.38   11.50
  -2 -15   0  188.88   11.70
  15  -2   0  197.98   14.20
   2  15   0  194.48    9.60
  -2 -15   0  182.58   13.30
 -15   2   0  193.28   11.00
 -15   2   0  204.38   14.00
   2  15   0  203.28   12.90
   2  15   0  203.18   10.00
  15  -2   0  187.38   12.80
   2  15   0  190.58   12.40
  -2 -15   0  205.88   13.40
 -15   2   0  203.38   10.70
  -2 -15   0  203.28   12.80
  -3 -15   0    0.60    3.30
  15  -3   0   -0.30    3.50
 -15   3   0    0.70    2.20
  -3 -15   0   -0.50    6.10
 -15   3   0    4.40    2.70
  -3 -15   0   -0.10    3.30
   3  15   0   -0.50    3.40
   3  15   0    1.00    2.10
  15  -3   0    2.70    4.80
   3  15   0   -4.00    4.20
 -15   3   0    5.30    2.90
   3  15   0    0.00    2.70
 -15   3   0    2.70    2.50
  -3 -15   0    2.80    4.40
  -4 -15   0  224.58   14.60
  15  -4   0  232.68   15.70
   4  15   0  245.08   12.10
  -4 -15   0  250.37   15.70
   4  15   0  216.18   11.70
 -15   4   0  217.98   10.70
   4  15   0  209.28   13.50
  -4 -15   0  222.28   14.00
  -4 -15   0  206.68   13.10
 -15   4   0  221.58   11.70
  15  -4   0  224.98   14.00
 -15   4   0  219.58   11.00
  15  -4   0  225.98   15.20
 -15   4   0  226.88   11.80
 -15   5   0   61.59    4.70
  -5 -15   0   67.79    8.60
   5  15   0   66.09    6.60
 -15   5   0   66.19    4.90
  15  -5   0   61.49   10.40
   5  15   0   68.49    8.40
 -15   5   0   73.39    6.00
  -5 -15   0   56.69    8.10
   5  15   0   67.59    7.00
  -5 -15   0   69.49   10.70
  15  -5   0   72.59    8.30
 -15   5   0   60.79    7.30
  15  -5   0   68.39    9.70
  15  -6   0  258.77   16.40
   6  15   0  249.78   22.00
  15  -6   0  232.38   15.60
 -15   6   0  236.48    9.90
   6  15   0  236.38   16.50
   6  15   0  233.78   16.60
  -6 -15   0  258.47   19.30
  -6 -15   0  246.48   14.80
 -15   6   0  235.48   11.70
  15  -6   0  240.68   14.60
   6  15   0  230.88   13.30
  -6 -15   0  246.08   15.90
  15  -7   0   19.80    5.90
  15  -7   0   16.50    4.50
 -15   7   0   14.90    2.60
  -7 -15   0   16.10    5.70
   7  15   0   17.10    4.50
  -7 -15   0   12.30    5.10
   7  15   0   13.60    4.70
  15  -7   0   10.00    6.70
   7  15   0   28.70    6.10
 -15   8   0   -1.70    1.60
  -8 -15   0   -1.00    4.30
 -15   8   0    0.10    2.90
  -8 -15   0   -0.90    4.80
   8  15   0   -1.50    3.20
   8  15   0    1.20    6.10
  -8 -15   0   -0.80    4.50
  15  -8   0    0.40    3.70
  15  -8   0   -9.80   10.80
   8  15   0   -1.80    4.20
  15  -8   0   -1.60    5.10
  15  -9   0    0.80    3.80
  15  -9   0    1.10    5.90
  -9 -15   0    1.00    4.70
   9  15   0    8.20    4.50
   9  15   0    2.30    3.70
  -9 -15   0   -5.60    5.00
  -9 -15   0    7.80    4.70
   9  15   0    0.10    5.20
  10  15   0   54.39    9.00
  10  15   0   31.30    5.70
 -10 -15   0   33.80    7.80
  15 -10   0   27.10    7.00
 -10 -15   0   35.80    9.00
  11  15   0   27.90    6.50
  11  15   0   20.30    5.30
 -11 -15   0   31.50    7.20
 -11 -15   0   19.10    7.10
  15 -11   0   23.50    7.40
 -11 -15   0   34.20    6.80
  16  10   0    6.20    6.10
  10 -16   0    8.60    4.40
  16  10   0   14.90    5.50
 -16 -10   0   11.40    5.80
  10 -16   0   18.00    7.20
 -16  -9   0   -0.10    5.40
 -16  -9   0   11.70    6.00
   9 -16   0    5.70    5.50
 -16  -9   0   11.40    5.30
  16   9   0   14.10    5.80
   9 -16   0    5.00    7.50
   8 -16   0   64.29   10.10
 -16  -8   0   49.99    8.50
 -16  -8   0   59.19   10.00
   8 -16   0   46.30    7.30
   8 -16   0   41.40    8.10
 -16  -8   0   45.40    7.80
  16   8   0   63.29   10.10
  -7  16   0   83.69    9.10
   7 -16   0   75.79   11.40
   7 -16   0   90.79   13.20
   7 -16   0   93.89    8.50
  16   7   0   75.49   10.10
 -16  -7   0   83.49   10.50
 -16  -7   0   90.49   10.80
 -16  -7   0  104.99   10.90
  -6  16   0   23.00    3.50
 -16  -6   0   23.60    5.40
  -6  16   0   24.90    5.20
  16   6   0   20.30    6.30
   6 -16   0   24.20    4.60
 -16  -6   0   20.10    5.30
   6 -16   0   22.20    5.70
 -16  -6   0   17.70    5.80
   6 -16   0   27.90    6.60
 -16  -5   0  470.95   23.90
 -16  -5   0  473.95   23.50
  16   5   0  453.55   24.40
   5 -16   0  466.05   21.40
  16   5   0  449.66   24.20
  -5  16   0  469.95   22.10
   5 -16   0  481.85   22.40
  -5  16   0  457.85   23.30
   5 -16   0  448.56   22.70
   4 -16   0    0.50    5.00
 -16  -4   0   -3.90    3.80
  -4  16   0   -0.30    3.60
  16   4   0   -3.70    4.00
   4 -16   0   -0.30    4.30
  16   4   0   -1.50    5.10
   4 -16   0   -1.20    3.20
  -4  16   0    4.90    2.90
 -16  -4   0    3.80    4.00
  -3  16   0   42.40    7.30
  16   3   0   32.30    6.80
   3 -16   0   35.70    7.00
 -16  -3   0   29.90    5.30
  -3  16   0   41.60    6.20
   3 -16   0   50.69    9.50
 -16  -3   0   31.20    5.20
 -16  -3   0   29.70    5.60
   3 -16   0   38.90    4.40
   3 -16   0   31.30    6.40
 -16  -2   0   88.39    9.10
  16   2   0  111.79   13.00
  16   2   0  111.39   11.10
   2 -16   0   81.19    6.60
   2 -16   0   94.29   10.00
 -16  -2   0   96.19    9.60
 -16  -2   0   88.79    8.60
 -16  -2   0   85.19    8.80
   2 -16   0   93.19   12.50
   2 -16   0   95.09    9.00
   2 -16   0   73.99    8.20
  -2  16   0   87.59    8.10
  -2  16   0   98.09    8.80
   1 -16   0  115.59    8.10
 -16  -1   0  112.89    9.80
 -16  -1   0  126.09   13.00
  16   1   0  119.69   11.00
   1 -16   0  139.39   13.30
 -16  -1   0  126.39    9.60
  16   1   0  127.39   13.00
   1 -16   0  112.69   11.50
 -16  -1   0  121.99    9.50
  -1  16   0  116.49    9.80
   1 -16   0  118.39   10.20
  -1  16   0  109.49    9.60
   1 -16   0  123.29    9.80
  16   0   0    5.50    4.90
   0  16   0    4.80    3.90
   0 -16   0    2.90    2.90
   0  16   0    3.60    3.80
 -16   0   0    1.40    3.10
   0 -16   0    4.10    3.40
 -16   0   0   -0.90    4.20
 -16   0   0   -2.10    2.90
   0 -16   0    4.20    4.10
 -16   0   0   -0.30    3.10
   0 -16   0    5.30    4.50
   0 -16   0    0.30    4.80
   1  16   0  130.69   10.30
 -16   1   0  127.09   12.10
  -1 -16   0  115.89   11.20
   1  16   0  115.99    6.00
 -16   1   0  114.39    9.30
  -1 -16   0  117.69   10.70
  -1 -16   0  133.19   12.00
  -1 -16   0  101.49    9.70
 -16   1   0  118.39    8.60
 -16   1   0  120.59    8.90
   1  16   0  120.49   10.50
  16  -1   0  121.69   11.40
  -1 -16   0  121.59    9.10
  16  -1   0  108.29   15.80
 -16   2   0   84.29    7.40
  16  -2   0   89.09   10.10
   2  16   0   86.89    9.00
 -16   2   0   88.69    7.90
  -2 -16   0   72.49   11.00
 -16   2   0   90.09    7.20
  -2 -16   0   85.29   10.20
   2  16   0   84.89    5.60
  -2 -16   0  100.79    9.60
  16  -2   0  115.29   12.40
   2  16   0  104.29    9.70
  -2 -16   0   88.99    8.50
   2  16   0   88.19    7.70
 -16   2   0   96.49    8.50
  -3 -16   0   29.00    5.40
  16  -3   0   26.80    5.70
   3  16   0   41.80    7.40
  -3 -16   0   27.30    5.20
   3  16   0   30.30    4.50
 -16   3   0   43.70    5.70
 -16   3   0   26.90    3.90
  16  -3   0   31.20    6.70
   3  16   0   38.70    5.40
  -3 -16   0   27.10    6.60
 -16   3   0   40.90    5.00
  -3 -16   0   44.70    8.60
  16  -4   0    0.00    3.90
   4  16   0    0.40    2.50
 -16   4   0    3.40    4.20
   4  16   0    5.00    4.20
  -4 -16   0   11.60    6.40
  -4 -16   0   -3.20    3.80
 -16   4   0    5.20    2.40
  16  -4   0    2.10    5.90
  -4 -16   0    5.80    5.10
 -16   4   0    4.90    2.60
  -4 -16   0   -4.00    3.90
  -5 -16   0  461.65   22.50
   5  16   0  399.26   24.20
   5  16   0  452.25   20.40
 -16   5   0  465.35   20.10
   5  16   0  485.45   23.20
 -16   5   0  449.66   18.40
  -5 -16   0  474.45   24.10
 -16   5   0  441.06   18.60
  16  -5   0  464.15   22.70
 -16   5   0  444.96   18.70
  16  -5   0  459.35   23.50
  -6 -16   0   25.10    6.40
   6  16   0   34.00    7.00
  16  -6   0   15.30    6.50
   6  16   0   34.20    6.00
   6  16   0   26.00    5.30
  -6 -16   0   23.30    5.40
  16  -6   0   19.20    5.00
 -16   6   0   24.50    4.50
  -7 -16   0   88.39   10.70
  16  -7   0   89.69    9.60
   7  16   0   79.69    9.70
  -7 -16   0   95.79   10.70
  16  -7   0   95.79   12.40
  -7 -16   0   67.09    9.80
 -16   7   0   86.49    6.20
   7  16   0  111.59    9.60
   7  16   0   83.09    8.30
  16  -8   0   39.30    6.50
   8  16   0   77.39   15.70
  -8 -16   0   50.99    9.30
  16  -8   0   44.70    8.10
  -8 -16   0   38.80    6.60
   8  16   0   52.59    8.80
  -8 -16   0   64.29   11.30
 -16   8   0   47.40    4.30
   8  16   0   47.50    7.50
  16  -9   0   20.40   12.30
  -9 -16   0    6.10    5.40
  16  -9   0    0.40    4.30
  -9 -16   0    3.40    5.10
  -9 -16   0    0.10    5.50
   9  16   0    3.20    5.20
 -16   9   0    1.10    2.90
 -10 -16   0   18.40    6.50
  10  16   0   17.60    5.10
  10  16   0   20.00    5.50
  16 -10   0   17.00    5.40
 -10 -16   0   15.60    6.10
   8 -17   0    8.00    8.60
   8 -17   0   -0.10    4.30
 -17  -8   0    3.00    5.30
  17   8   0    3.60    5.20
 -17  -8   0    0.10    5.30
  -8  17   0    2.60    4.30
   7 -17   0   24.90    8.10
  17   7   0   33.60    7.40
 -17  -7   0   48.10    9.50
 -17  -7   0   49.60    8.80
   7 -17   0   38.30    7.60
   7 -17   0   35.30    7.20
  -7  17   0   41.40    6.10
   6 -17   0   64.89   10.30
   6 -17   0   48.40    8.30
 -17  -6   0   54.69    9.60
  17   6   0   43.40    9.10
   6 -17   0   46.30    7.90
 -17  -6   0   48.30    7.90
 -17  -5   0  110.99   10.60
 -17  -5   0   94.09   10.10
  17   5   0   95.69   10.80
  -5  17   0  106.09   10.60
   5 -17   0   98.39   11.50
 -17  -5   0   90.59   10.70
   5 -17   0   84.79   12.80
   5 -17   0  105.49    9.10
  17   4   0  188.38   15.20
  -4  17   0  194.68   13.00
   4 -17   0  226.18   15.60
   4 -17   0  211.58   13.00
 -17  -4   0  208.88   14.60
  17   4   0  205.28   16.20
   4 -17   0  213.68   14.30
  -4  17   0  207.48   12.00
 -17  -4   0  199.68   13.80
 -17  -4   0  184.88   19.50
   3 -17   0  168.88   11.90
   3 -17   0  159.78   13.50
 -17  -3   0  152.58   13.80
  17   3   0  194.98   14.70
   3 -17   0  178.78    9.00
 -17  -3   0  169.18   12.80
  -3  17   0  194.28   12.70
  17   3   0  180.98   14.40
   3 -17   0  177.08   14.10
 -17  -3   0  164.28   12.30
  -3  17   0  171.38   12.10
   2 -17   0  103.49    9.60
   2 -17   0  120.99   13.40
  17   2   0  116.09   12.00
   2 -17   0  103.89   11.80
  -2  17   0   98.79    9.50
 -17  -2   0   97.99    9.60
 -17  -2   0   93.79    9.80
  -2  17   0  111.59   13.50
   2 -17   0   98.99    7.40
 -17  -2   0   91.09    9.50
   2 -17   0   94.19    9.30
   1 -17   0  510.55   23.50
 -17  -1   0  484.15   22.80
  -1  17   0  517.25   23.20
  17   1   0  505.95   24.10
   1 -17   0  496.85   24.30
  17   1   0  506.95   25.30
 -17  -1   0  478.55   23.10
 -17  -1   0  479.05   23.60
  -1  17   0  465.85   23.10
   1 -17   0  501.35   23.70
   1 -17   0  470.15   24.30
   1 -17   0  473.05   21.20
 -17   0   0    0.40    3.30
 -17   0   0    2.20    3.20
 -17   0   0   -1.20    3.30
   0  17   0   -5.80    3.60
   0 -17   0    2.60    3.70
   0 -17   0   -1.40    5.50
 -17   0   0    1.70    4.10
   0 -17   0    1.50    4.20
   0 -17   0    7.60    5.90
  17   0   0   -0.70    4.50
   0  17   0    1.60    4.20
   0 -17   0   -0.80    3.10
  -1 -17   0  482.65   25.00
   1  17   0  465.35   23.50
  -1 -17   0  497.45   23.90
  -1 -17   0  516.95   24.40
  -1 -17   0  498.55   24.80
 -17   1   0  504.25   23.20
  -1 -17   0  494.05   22.50
   1  17   0  499.65   24.20
  17  -1   0  490.05   24.90
 -17   1   0  494.95   22.50
 -17   1   0  480.05   22.00
  -2 -17   0   81.59   12.40
  17  -2   0   96.79   10.70
 -17   2   0  100.79    7.80
 -17   2   0  105.89   11.00
  -2 -17   0   91.69   10.00
 -17   2   0  104.49    8.60
   2  17   0  100.59    6.00
 -17   2   0   99.79    8.00
  -2 -17   0   99.99    8.90
  -3 -17   0  169.88   13.90
  -3 -17   0  164.18   11.80
 -17   3   0  194.78   10.70
   3  17   0  176.68   12.60
   3  17   0  167.48    8.90
 -17   3   0  158.78    9.60
 -17   3   0  182.18   10.90
   3  17   0  173.58   16.90
 -17   3   0  178.28   10.20
  17  -3   0  155.68   12.70
  -3 -17   0  173.28   17.60
 -17   4   0  190.68   10.00
   4  17   0  207.78   13.20
  17  -4   0  198.18   13.90
  -4 -17   0  166.48   12.80
  -4 -17   0  206.48   14.00
  -4 -17   0  197.78   14.80
 -17   4   0  183.18   11.30
 -17   4   0  198.38   10.30
   4  17   0  193.38   10.30
   5  17   0  101.09    9.90
  -5 -17   0   97.29   10.50
  -5 -17   0   96.89   11.80
 -17   5   0   97.89    6.00
  17  -5   0   85.79   11.70
 -17   5   0   81.29    7.50
   5  17   0   86.39    9.10
 -17   5   0   84.19    5.90
   5  17   0   95.39    7.60
 -17   6   0   60.09    6.00
  -6 -17   0   77.19   11.10
  -6 -17   0   44.30    7.60
  17  -6   0   69.79   10.70
   6  17   0   61.39    8.80
   6  17   0   58.49    8.90
   6  17   0   63.19    7.10
  -6 -17   0   53.09    9.30
  17  -7   0   33.00    7.10
  -7 -17   0   32.60    6.90
  -7 -17   0   32.60    6.60
   7  17   0   37.50    6.40
  -7 -17   0   36.10    7.10
   7  17   0   33.30    7.00
 -17   7   0   34.00    5.00
   7  17   0   49.20    9.90
   8  17   0   -4.40    3.80
  17  -8   0    6.40    5.40
   8  17   0    0.80    4.70
  -8 -17   0    2.50    4.80
  -8 -17   0    0.00    4.90
 -17   8   0   -0.40    2.20
  -8 -17   0    0.50    6.00
   8  17   0   -0.70    5.70
  18   6   0   52.09   11.10
 -18  -6   0   72.09    9.70
 -18  -6   0   46.90    7.50
  -6  18   0   52.59    8.40
 -18  -6   0   62.99   10.30
   6 -18   0   60.99    9.00
   6 -18   0   50.79    8.80
  -5  18   0  156.48   11.30
  18   5   0  124.29   13.20
   5 -18   0  136.49   14.00
   5 -18   0  127.59   10.80
 -18  -5   0  120.49   12.10
 -18  -5   0  144.09   11.80
 -18  -5   0  112.19   11.80
   4 -18   0   92.49   13.30
  -4  18   0  126.99   10.30
  18   4   0  106.79   12.60
 -18  -4   0  114.89   10.80
   4 -18   0  122.09   10.50
 -18  -4   0  107.69   10.70
 -18  -4   0   97.29   10.50
   3 -18   0   28.70   10.00
 -18  -3   0   14.40    5.10
   3 -18   0   10.60    4.90
  18   3   0   20.00    6.30
 -18  -3   0    5.60    4.50
   3 -18   0   22.40    7.50
  -3  18   0   13.40    4.90
   3 -18   0   10.10    2.90
  -3  18   0   12.90    5.50
 -18  -3   0    3.50    4.30
  18   3   0   18.10    7.30
   2 -18   0  230.88   17.00
  18   2   0  255.07   16.90
  -2  18   0  211.78   14.20
  -2  18   0  252.47   16.50
  18   2   0  212.98   16.40
 -18  -2   0  233.28   14.50
 -18  -2   0  219.18   13.90
 -18  -2   0  219.48   14.30
   2 -18   0  207.18   16.80
   2 -18   0  223.98   11.70
   2 -18   0  210.08   13.90
 -18  -1   0  108.49    9.50
   1 -18   0  123.59   14.60
   1 -18   0   89.39   13.70
  -1  18   0  128.49   10.60
   1 -18   0  112.19   11.10
   1 -18   0   92.49    8.30
  18   1   0  128.29   12.70
 -18  -1   0  108.49    9.30
 -18  -1   0  121.79   10.00
   1 -18   0   92.49   10.30
  -1  18   0  128.69   13.20
 -18   0   0  140.79   17.10
   0 -18   0  177.08   11.50
   0 -18   0  222.58   26.00
   0 -18   0  199.78   13.40
 -18   0   0  195.08   11.90
   0  18   0  185.58   12.80
   0 -18   0  199.58   14.10
  18   0   0  185.38   14.70
 -18   0   0  198.58   12.60
 -18   0   0  175.18   11.90
   0 -18   0  173.58   16.50
   1  18   0  105.19   10.40
 -18   1   0  120.89   10.80
  -1 -18   0  113.99   12.10
  -1 -18   0  108.79    9.40
 -18   1   0  111.99    9.10
  18  -1   0  123.89   12.00
 -18   1   0  105.69    8.70
 -18   2   0  239.18   12.80
   2  18   0  243.98   14.70
 -18   2   0  243.08   13.50
  -2 -18   0  213.68   15.30
  -2 -18   0  229.88   14.30
 -18   2   0  205.68   12.20
  18  -2   0  213.98   15.70
 -18   2   0  239.58   14.80
  -2 -18   0  256.07   16.30
 -18   3   0   14.70    3.20
  -3 -18   0   12.90    4.80
 -18   3   0   15.70    3.40
  18  -3   0   10.30    5.70
 -18   3   0   18.70    4.10
  -3 -18   0   16.60    6.20
  -3 -18   0   12.00    5.20
   3  18   0    9.00    4.70
   3  18   0   18.90    3.80
 -18   4   0   72.69    9.90
  -4 -18   0   79.29   15.00
  -4 -18   0   92.49   12.50
   4  18   0  110.49    6.90
 -18   4   0  110.69    7.00
  -4 -18   0   83.39   11.10
   4  18   0  114.69   10.40
  18  -4   0   77.69   10.30
 -18   4   0  101.79    7.00
 -18   5   0  123.59    8.70
 -18   5   0  113.39    6.80
   5  18   0  108.49    8.30
   5  18   0  125.69   11.10
  18  -5   0  126.19   12.10
  -5 -18   0  144.89   12.30
  -5 -18   0  112.89   11.30
  -5 -18   0  123.49   13.40
 -18   5   0  116.69    7.10
  18  -6   0   51.79    7.90
  -6 -18   0   37.20    6.80
   6  18   0   58.29    6.80
 -18   6   0   40.40    6.30
 -19  -1   0   10.60    4.30
   1 -19   0   20.50    8.80
 -19  -1   0    6.30    4.10
  19   1   0   22.00    6.60
   1 -19   0    5.90    3.80
  -1  19   0   10.40    5.00
   0 -19   0   -1.30    3.80
 -19   0   0    9.40    4.30
 -19   0   0    4.60    5.50
   0 -19   0    1.70    4.70
  19   0   0    1.20    5.80
   0  19   0   -4.60    8.60
 -19   0   0   -5.20    3.60
   0  19   0   -5.90    4.40
 -19   0   0    6.90    4.00
   0 -19   0   -4.10    5.40
   1  19   0    3.90    4.70
 -19   1   0   14.70    4.20
  -1 -19   0    7.60    6.20
  19  -1   0    4.90    5.50
  -1 -19   0    1.40    4.10
 -19   1   0   16.70    8.20
 -19   1   0    4.60    3.60
  -1   2  -1  575.54   23.50
  -2  -1  -1  670.93   24.20
   1  -2  -1  658.93   24.10
   1  -2  -1  636.84   23.80
   1  -2  -1  647.24   24.10
   2   1  -1  658.53   24.20
  -2  -1  -1  650.93   24.10
   2   1  -1  657.53   24.20
   1  -2  -1  635.24   24.10
  -2  -1  -1  674.23   24.20
   2   1  -1  669.33   24.20
  -2  -1  -1  666.63   24.20
   1  -2   1  650.93   23.50
  -1   2   1  664.73   24.10
  -1   2   1  681.13   24.10
   1  -2   1  627.04   23.60
   1  -2   1  633.34   23.50
   2   1   1  650.53   24.20
  -2  -1   1  636.64   24.20
  -1   2   1  672.33   24.20
  -1   2   1  629.34   23.80
   2   1   1  659.33   24.20
   2   1   1  638.94   24.10
  -2  -1   1  638.24   24.20
   2   1   1  637.04   24.10
  -2  -1   1  649.54   24.20
  -2   0  -1  529.65   21.30
   0  -2  -1  568.54   21.70
   2   0  -1  566.34   22.00
  -2   0  -1  590.04   21.50
   0  -2  -1  616.94   21.70
   0  -2  -1  611.74   21.60
   0  -2  -1  575.04   21.60
   0  -2   1  556.64   20.90
   0   2   1  600.64   21.60
   2   0   1  555.64   21.50
   0   2   1  539.25   21.60
   0   2   1  563.14   21.60
   0   2   1  603.84   21.60
  -2   0   1  582.14   21.60
  -2   0   1  594.84   21.60
   2   0   1  558.34   21.30
   0  -2   1  571.14   21.30
  -2   0   1  599.34   21.50
   2   0   1  593.54   21.40
   0  -2   1  562.94   20.90
   2   0   1  565.94   21.40
   0  -2   1  566.54   20.90
  -1  -2  -1  669.63   24.30
   1   2  -1  684.33   24.70
   1   2  -1  586.64   23.80
   2  -1  -1  648.34   24.10
  -1  -2  -1  669.73   24.10
  -1  -2  -1  667.63   24.30
   2  -1  -1  633.34   24.10
  -1  -2  -1  663.53   24.30
   1   2  -1  654.73   23.90
  -1  -2  -1  665.53   24.20
   2  -1  -1  648.14   24.10
  -2   1  -1  625.94   23.70
   1   2   1  633.14   24.20
  -1  -2   1  641.64   23.90
  -1  -2   1  640.34   23.90
   2  -1   1  654.53   23.50
  -1  -2   1  635.24   24.10
   1   2   1  642.34   24.10
   1   2   1  649.74   24.20
  -2   1   1  656.73   24.10
   1   2   1  647.24   24.20
  -2   1   1  659.93   24.10
  -2   1   1  657.43   24.10
   2  -1   1  650.33   23.70
   2  -1   1  649.04   23.50
   1   2   1  623.74   24.50
   2   2  -1   -0.20    1.10
   2  -2  -1   -0.30    1.30
  -2  -2  -1    0.60    1.50
   2  -2  -1   -0.10    1.10
   2   2  -1    0.60    1.40
  -2   2  -1    1.30    0.70
   2   2  -1    0.80    1.40
   2  -2  -1   -0.40    1.30
  -2  -2  -1    0.20    1.30
  -2  -2  -1    0.00    1.50
   2  -2  -1    0.20    1.30
  -2  -2   1    0.60    1.40
   2   2   1   -0.50    1.40
   2   2   1   -0.50    1.40
  -2   2   1   -1.40    1.10
  -2  -2   1    0.40    1.30
  -2   2   1    0.60    1.70
   2  -2   1    0.40    0.80
   2   2   1    1.00    1.40
  -2   2   1   -0.20    1.20
  -2   2   1    0.90    0.90
   2   2   1    0.40    1.30
   2  -2   1    1.20    0.70
  -2   3  -1 3527.85  135.89
  -3  -2  -1 3767.32  136.89
  -3  -2  -1 3852.51  136.79
   3   2  -1 4015.10  136.79
   2  -3  -1 3907.61  136.49
   3   2  -1 3703.23  136.89
   2  -3  -1 3362.06  135.79
   2  -3  -1 3745.03  136.39
  -3  -2  -1 3854.61  136.79
   3   2  -1 4042.90  136.89
   2  -3  -1 3990.80  136.59
  -3  -2  -1 4030.50  136.89
  -3  -2   1 3982.60  136.89
  -2   3   1 3827.72  136.59
  -3  -2   1 3747.02  136.79
  -2   3   1 3379.06  135.79
   3   2   1 3875.21  136.79
   2  -3   1 3605.24  135.89
   3   2   1 3966.90  136.79
  -2   3   1 3973.00  136.29
   3   2   1 3681.43  136.99
   3   2   1 3882.91  136.79
  -3  -2   1 3560.94  136.79
   3   1  -1   85.69    5.60
  -3  -1  -1   97.79    4.70
   1  -3  -1   69.69    4.40
   1  -3  -1   70.59    4.50
  -1   3  -1   69.49    3.70
  -3  -1  -1   96.39    4.70
   3   1  -1   99.19    5.00
  -1   3  -1   69.79    3.80
   3   1  -1   94.09    4.70
   1  -3  -1   71.29    4.00
   1  -3  -1   71.39    4.40
   3   1   1   68.89    4.40
  -1   3   1   81.69    5.30
   3   1   1   68.19    4.50
   1  -3   1   96.29    4.00
   3   1   1   69.69    4.60
  -1   3   1   98.79    4.60
  -1   3   1   96.29    4.50
   1  -3   1   97.99    3.90
   3   1   1   70.19    4.40
   0  -3  -1  580.04   22.50
  -3   0  -1  595.54   22.10
  -3   0  -1  597.64   22.40
   0   3  -1  583.84   21.80
   0  -3  -1  601.94   22.40
   0  -3  -1  595.14   22.40
   0  -3  -1  584.94   22.40
  -3   0  -1  593.64   22.10
   0  -3  -1  595.34   22.20
   3   0  -1  589.34   22.60
   0   3  -1  587.54   22.20
  -3   0  -1  595.64   22.30
   3   0  -1  587.84   22.30
   3   0  -1  600.44   22.60
   3   0   1  588.34   22.20
  -3   0   1  588.94   22.50
   0   3   1  585.04   22.40
   0   3   1  605.24   22.40
   0  -3   1  637.34   22.40
   0   3   1  602.44   22.20
   3   0   1  570.74   22.00
   0  -3   1  578.34   21.70
  -3   0   1  599.64   22.40
   0  -3   1  588.94   21.80
   3   0   1  599.04   22.20
   0   3   1  596.54   22.40
  -3   0   1  578.54   22.50
   0  -3   1  587.54   22.20
   3   0   1  597.44   22.20
   1   3  -1   99.29    4.30
  -3   1  -1   70.79    4.00
  -3   1  -1   71.19    3.70
  -1  -3  -1   98.89    4.90
  -1  -3  -1   91.09    4.90
  -3   1  -1   73.19    3.70
   3  -1  -1   73.89    4.60
   1   3  -1   98.39    4.30
   3  -1  -1   69.09    4.50
  -1  -3  -1   90.99    5.60
  -1  -3  -1   94.39    4.80
   3  -1   1   98.79    4.10
  -1  -3   1   71.09    4.10
   1   3   1   71.99    4.60
  -1  -3   1   70.49    4.20
  -3   1   1   99.89    4.80
   3  -1   1   98.39    3.80
   1   3   1   72.39    4.60
   1   3   1   69.09    4.50
  -3   1   1   96.49    4.70
   1   3   1   68.59    4.50
  -2  -3  -1 4036.80  137.99
  -2  -3  -1 3933.51  138.19
   3  -2  -1 4006.50  137.99
   2   3  -1 3905.31  137.79
   3  -2  -1 3899.51  137.79
   2   3  -1 3968.20  138.09
   2   3  -1 4026.60  137.79
   3  -2  -1 3902.11  137.79
  -2  -3  -1 4045.50  138.19
  -2  -3  -1 3657.93  138.19
  -3   2  -1 3427.06  136.99
  -2  -3  -1 3889.21  138.09
  -2  -3   1 3696.03  137.99
  -3   2   1 3826.12  137.89
  -2  -3   1 3626.64  137.89
   2   3   1 3829.12  137.99
   2   3   1 3996.20  138.19
  -2  -3   1 3882.01  137.89
   2   3   1 3749.82  138.29
   3  -2   1 3472.05  136.99
   2   3   1 3922.41  138.09
  -3   2   1 3980.10  137.69
   2   3   1 3909.11  137.99
  -3   2   1 3994.80  137.69
   3  -2   1 3199.88  136.79
  -3  -3  -1    0.90    1.70
  -3   3  -1    0.20    1.00
  -3  -3  -1    0.30    1.60
   3   3  -1   -1.50    1.50
   3  -3  -1   -0.10    1.60
  -3  -3  -1    1.00    1.70
   3  -3  -1    0.40    1.30
   3   3  -1   -0.40    1.40
  -3  -3  -1    0.90    1.70
   3   3  -1    0.00    1.70
   3  -3  -1    0.50    1.50
   3   3   1    0.60    1.60
  -3  -3   1   -0.60    1.50
   3  -3   1    0.50    0.60
  -3   3   1   -0.30    0.90
   3   3   1    2.30    1.80
  -3   3   1   -0.20    1.20
   3   3   1   -0.40    1.70
   3   3   1   -0.60    1.60
  -3  -3   1   -1.30    1.60
   3  -3   1    0.00    1.00
  -3   3   1   -1.00    1.50
  -3   3   1    2.00    1.30
  -3  -3   1    0.60    1.70
   4   3  -1 4781.22  166.08
   3  -4  -1 4638.84  165.48
   4   3  -1 4766.92  166.18
  -3   4  -1 4276.07  165.68
  -4  -3  -1 4593.64  166.08
   3  -4  -1 4564.04  164.78
  -4  -3  -1 4616.84  166.08
   3  -4  -1 4818.72  165.88
   4   3  -1 4581.24  165.98
  -4  -3  -1 4629.64  166.18
  -4  -3  -1 4738.23  166.18
  -3   4   1 4659.73  165.18
   4   3   1 4774.42  166.18
  -4  -3   1 4672.03  166.18
   4   3   1 4688.43  166.08
  -4  -3   1 4509.85  166.08
  -4  -3   1 4459.55  166.08
   4   3   1 4547.45  166.08
  -3   4   1 4455.95  165.18
   3  -4   1 4239.18  164.68
  -3   4   1 4618.04  165.78
   3  -4   1 4646.64  165.18
  -3   4   1 4594.34  164.78
   2  -4  -1  705.33   27.10
   2  -4  -1  701.63   26.50
   4   2  -1  761.22   27.70
   2  -4  -1  672.73   27.20
  -4  -2  -1  732.93   27.60
   2  -4  -1  718.93   27.30
  -4  -2  -1  764.42   27.70
  -2   4  -1  745.63   27.20
  -4  -2  -1  738.83   27.60
   4   2  -1  732.43   27.60
  -4  -2  -1  703.03   27.50
  -2   4  -1  708.83   26.30
   4   2  -1  717.33   27.60
   4   2   1  707.33   27.60
  -4  -2   1  707.13   27.60
  -2   4   1  728.93   26.90
   2  -4   1  711.33   26.40
   2  -4   1  720.43   26.70
  -2   4   1  711.03   26.90
  -2   4   1  712.43   26.50
  -2   4   1  726.03   27.40
  -2   4   1  736.13   26.90
  -4  -2   1  694.73   27.50
   4   2   1  734.43   27.50
  -4  -2   1  698.43   27.60
   4   2   1  708.13   27.50
   1  -4  -1  130.39    6.50
  -4  -1  -1  135.89    6.60
   1  -4  -1  129.59    6.50
   1  -4  -1  131.09    6.40
   4   1  -1  125.99    6.70
  -1   4  -1  134.29    5.90
   4   1  -1  132.49    6.60
   1  -4  -1  112.79    8.00
  -4  -1  -1  137.39    6.70
  -4  -1  -1  132.79    6.60
   1  -4  -1  137.49    6.00
   4   1  -1  151.08    7.00
  -1   4  -1  134.39    6.00
  -4  -1  -1  126.49    6.40
  -1   4   1  129.29    6.30
   4   1   1  135.69    6.50
  -4  -1   1  128.19    6.90
  -4  -1   1  136.99    6.90
   1  -4   1  132.89    5.80
  -1   4   1  135.49    5.90
  -1   4   1  130.89    6.60
  -1   4   1  137.39    6.30
   4   1   1  124.49    6.50
   1  -4   1  136.29    5.20
   1  -4   1  140.89    6.00
  -1   4   1  138.89    6.20
   4   1   1  136.19    6.70
   1  -4   1  135.59    5.20
  -4  -1   1  126.69    6.60
   4   0  -1 1446.26   51.19
   0  -4  -1 1363.56   50.89
  -4   0  -1 1417.06   50.69
   0   4  -1 1404.66   50.39
  -4   0  -1 1440.56   50.79
  -4   0  -1 1413.36   50.59
   4   0  -1 1435.56   50.89
   0  -4  -1 1424.16   50.99
   0  -4  -1 1448.46   50.99
   0   4  -1 1432.56   50.79
   0  -4  -1 1335.47   50.79
   0   4  -1 1375.96   49.80
  -4   0  -1 1280.57   51.39
   4   0  -1 1363.86   51.09
   0  -4   1 1402.46   50.19
   4   0   1 1393.56   50.59
  -4   0   1 1399.56   51.09
   0  -4   1 1405.36   50.19
   4   0   1 1360.46   50.99
   0   4   1 1438.86   50.79
   0   4   1 1390.16   50.99
   4   0   1 1429.76   50.89
   0   4   1 1259.77   51.29
   0   4   1 1433.76   50.69
   0  -4   1 1438.96   50.39
  -4   0   1 1240.38   51.39
   0  -4   1 1192.68   52.29
   0   4   1 1458.75   50.99
   1   4  -1  133.19    6.50
  -4   1  -1  134.69    6.10
   1   4  -1  139.29    6.00
   4  -1  -1  141.99    6.80
   1   4  -1  127.29    6.30
  -4   1  -1  136.09    5.90
  -1  -4  -1  137.19    6.60
  -4   1  -1  137.29    5.90
  -1  -4  -1  137.39    6.80
   1   4  -1  140.79    6.00
  -1  -4  -1  136.29    6.80
   4  -1  -1  125.19    6.60
  -4   1  -1  135.69    5.80
  -1  -4  -1  127.49    6.60
  -1  -4  -1  131.89    6.50
   1   4   1  135.29    6.80
   4  -1   1  136.89    6.20
  -1  -4   1  127.89    6.50
   1   4   1  124.09    6.50
   1   4   1  129.19    6.60
  -4   1   1  136.39    6.60
   4  -1   1  138.49    5.80
  -1  -4   1  135.29    6.20
   1   4   1  130.09    6.60
   1   4   1  142.49    6.60
  -4   1   1  137.49    6.30
  -1  -4   1  131.79    6.20
  -4   1   1  130.09    6.60
   4  -1   1  134.09    6.10
  -2  -4  -1  706.13   27.30
   2   4  -1  754.22   27.40
  -4   2  -1  700.63   26.20
  -4   2  -1  690.43   25.80
   4  -2  -1  717.63   27.00
  -2  -4  -1  741.23   27.40
  -2  -4  -1  714.53   27.40
   4  -2  -1  648.14   27.00
  -4   2  -1  705.43   25.70
  -2  -4  -1  701.63   27.10
   4  -2  -1  748.43   27.20
   2   4  -1  723.53   26.80
   2   4  -1  757.72   26.90
  -2  -4  -1  726.13   27.10
   2   4   1  698.83   27.20
   4  -2   1  711.43   25.80
   2   4   1  715.13   27.30
  -2  -4   1  628.74   27.20
   2   4   1  695.83   27.20
  -4   2   1  725.63   26.80
   2   4   1  718.93   27.10
  -2  -4   1  717.63   27.00
   4  -2   1  717.13   26.30
   2   4   1  698.53   27.20
  -2  -4   1  691.23   27.20
   4  -2   1  724.13   26.30
   4  -3  -1 4748.52  165.98
   4  -3  -1 4510.45  165.98
  -3  -4  -1 4849.21  166.58
   3   4  -1 4837.62  166.58
   3   4  -1 4665.83  166.18
   3   4  -1 4712.03  166.18
  -3  -4  -1 4715.33  166.58
  -3  -4  -1 4577.44  166.38
  -3  -4  -1 4571.94  166.48
   4  -3  -1 4725.03  166.18
  -4   3  -1 3915.21  164.78
  -3  -4   1 4497.95  166.48
   3   4   1 4581.54  166.48
  -3  -4   1 4762.12  166.38
   4  -3   1 4119.59  164.98
   3   4   1 4686.73  166.38
   3   4   1 4580.44  166.28
   4  -3   1 4822.82  165.78
  -4   3   1 4662.73  165.28
  -4   3   1 4726.43  165.68
   3   4   1 4754.02  166.58
  -4   3   1 4613.54  166.18
  -3  -4   1 4458.75  166.18
   4   4  -1    0.70    1.90
   4   4  -1   -1.10    1.60
  -4   4  -1    0.00    0.60
  -4  -4  -1    0.50    2.00
   4  -4  -1   -1.70    1.70
  -4  -4  -1    0.80    1.80
  -4  -4  -1    0.00    1.90
  -4  -4  -1    1.10    2.00
   4   4  -1   -0.80    1.80
   4  -4  -1   -0.10    1.50
   4  -4  -1   -0.90    1.40
   4   4   1    1.30    1.90
   4  -4   1   -0.30    0.80
  -4  -4   1    0.60    1.90
   4   4   1    0.70    1.70
  -4  -4   1    0.00    1.90
   4  -4   1    0.10    1.40
  -4   4   1    2.00    1.10
   4   4   1   -0.30    1.70
  -4   4   1   -0.20    1.20
   4  -4   1   -0.50    0.80
  -4  -4   1   -2.10    1.50
   4   4   1   -1.10    2.00
  -4   4   1    1.30    1.90
  -5  -4  -1 2137.79   79.99
   5   4  -1 2297.57   80.19
  -4   5  -1 2076.89   78.89
   4  -5  -1 2108.59   79.09
  -5  -4  -1 2265.07   80.09
   5   4  -1 2131.19   79.79
   5   4  -1 2293.17   79.99
   4  -5  -1 2104.59   78.99
   4  -5  -1 2143.69   79.49
  -5  -4  -1 2172.68   79.99
  -5  -4  -1 2140.79   79.99
  -5  -4   1 2248.88   80.09
   4  -5   1 2197.88   77.89
   5   4   1 2235.58   80.09
   4  -5   1 2198.78   78.99
  -4   5   1 2125.79   79.49
  -5  -4   1 2050.89   79.79
   4  -5   1 2165.38   77.89
   5   4   1 2188.38   79.99
  -4   5   1 2161.78   78.09
   5   4   1 2102.89   79.99
  -4   5   1 2239.38   78.59
  -5  -4   1 2066.29   79.89
  -5  -3  -1  238.98   10.80
   5   3  -1  242.68   11.00
  -3   5  -1  204.48    9.70
  -5  -3  -1  234.38   11.00
  -5  -3  -1  256.17   11.20
   3  -5  -1  200.48   10.00
   3  -5  -1  221.48   10.50
   5   3  -1  256.17   11.20
   3  -5  -1  221.78    9.20
  -5  -3  -1  251.27   11.10
  -3   5  -1  216.08    9.00
   5   3  -1  249.68   11.00
   3  -5  -1  218.68   10.10
   3  -5   1  256.47    9.10
  -5  -3   1  214.18   10.70
   5   3   1  204.68   10.80
  -3   5   1  261.07    9.80
   3  -5   1  230.48    8.90
  -3   5   1  236.98   10.60
   5   3   1  218.78   10.80
  -3   5   1  250.07    9.80
  -3   5   1  251.27    9.80
  -5  -3   1  203.18   10.70
   5   3   1  219.28   10.80
  -5  -3   1  195.28   10.60
  -3   5   1  232.18   10.10
   3  -5   1  252.67   10.00
   3  -5   1  252.17    8.80
   2  -5  -1  336.67   13.70
  -2   5  -1  330.57   13.50
  -5  -2  -1  343.57   14.30
   5   2  -1  344.17   14.40
  -5  -2  -1  348.57   14.30
   2  -5  -1  311.77   13.70
   2  -5  -1  347.37   13.10
   5   2  -1  322.97   14.30
  -2   5  -1  348.17   13.10
  -5  -2  -1  339.47   14.30
   5   2  -1  338.47   14.30
   2  -5  -1  342.97   14.10
  -5  -2  -1  340.87   14.20
   2  -5   1  351.96   13.10
   5   2   1  328.97   14.20
  -2   5   1  347.57   13.50
   2  -5   1  294.17   12.90
  -2   5   1  357.56   13.10
  -2   5   1  327.37   14.00
  -5  -2   1  334.07   14.30
   5   2   1  318.97   14.30
   2  -5   1  347.57   13.40
  -5  -2   1  317.47   14.30
  -2   5   1  321.27   13.90
  -2   5   1  357.36   13.60
   5   2   1  335.07   14.10
   2  -5   1  342.57   12.40
  -5  -2   1  315.67   14.20
  -5  -1  -1  591.84   24.20
   1  -5  -1  631.44   24.10
  -1   5  -1  651.33   23.70
   1  -5  -1  657.33   24.30
   5   1  -1  587.24   24.50
  -5  -1  -1  595.44   24.30
   1  -5  -1  650.13   23.60
   5   1  -1  627.84   24.40
   5   1  -1  618.44   24.60
  -5  -1  -1  641.24   24.30
   1  -5  -1  646.14   24.10
  -5  -1  -1  590.04   24.00
   1  -5  -1  641.04   24.10
   1  -5   1  613.14   23.60
   1  -5   1  587.64   23.00
   5   1   1  654.63   24.40
   5   1   1  628.54   24.40
  -1   5   1  627.14   24.00
  -5  -1   1  638.44   24.60
  -1   5   1  587.04   24.10
   1  -5   1  600.74   23.00
  -5  -1   1  675.53   24.70
  -1   5   1  615.04   23.50
  -1   5   1  616.54   23.70
   5   1   1  661.73   24.20
  -5  -1   1  643.24   24.40
   0  -5  -1   20.10    3.00
   5   0  -1   25.10    3.50
  -5   0  -1   23.60    3.00
   0   5  -1   24.90    3.00
   0   5  -1   22.40    2.60
  -5   0  -1   22.40    2.90
   0   5  -1   25.40    1.90
   0  -5  -1   24.80    3.40
   0  -5  -1   22.70    3.50
   0  -5  -1   21.60    3.10
  -5   0  -1   25.30    3.00
   5   0  -1   25.30    3.20
   0   5  -1   24.90    1.80
  -5   0  -1   25.10    3.30
   0  -5  -1   21.00    2.80
   5   0  -1   28.40    3.10
   0  -5   1   26.60    2.70
  -5   0   1   23.80    3.00
  -5   0   1   28.10    3.50
   0   5   1   26.00    3.10
   0   5   1   24.70    2.90
   5   0   1   24.90    2.80
   0  -5   1   21.40    3.00
   0   5   1   23.60    3.10
   0   5   1   22.10    3.10
  -5   0   1   25.70    3.40
   0  -5   1   24.90    2.50
   0   5   1   21.10    2.90
   5   0   1   20.80    3.00
   0  -5   1   25.20    2.50
   5   0   1   23.50    3.50
   1   5  -1  626.54   23.40
   1   5  -1  614.84   23.40
  -1  -5  -1  597.64   24.20
  -1  -5  -1  574.04   24.20
  -1  -5  -1  587.94   24.00
   1   5  -1  630.74   24.30
   5  -1  -1  652.83   24.40
  -5   1  -1  680.33   23.70
  -1  -5  -1  611.54   24.20
  -5   1  -1  657.43   23.40
  -1  -5  -1  613.44   24.20
   1   5  -1  583.44   23.70
  -5   1  -1  656.33   23.60
  -5   1  -1  633.34   23.80
   5  -1   1  613.14   23.80
   1   5   1  637.24   24.30
   1   5   1  670.13   24.50
   1   5   1  663.93   24.10
   5  -1   1  611.24   23.40
  -1  -5   1  639.64   24.30
  -1  -5   1  528.75   25.10
  -1  -5   1  670.03   23.90
  -1  -5   1  661.03   23.90
  -5   1   1  583.24   24.10
  -5   1   1  620.44   24.20
   1   5   1  642.04   24.20
  -5   1   1  570.74   23.70
   1   5   1  671.03   24.20
  -5   2  -1  339.47   13.00
   5  -2  -1  337.67   14.30
   2   5  -1  337.37   13.80
  -2  -5  -1  351.26   14.30
  -2  -5  -1  332.57   14.50
  -5   2  -1  333.17   13.30
  -2  -5  -1  340.47   14.30
   2   5  -1  346.47   14.40
   5  -2  -1  344.07   14.20
  -5   2  -1  336.67   13.00
  -5   2  -1  344.37   12.80
   5  -2  -1  315.77   14.00
  -2  -5  -1  352.16   14.50
   2   5  -1  361.36   13.80
   2   5  -1  327.57   13.80
  -2  -5  -1  340.67   14.40
  -2  -5   1  323.47   14.30
   2   5   1  332.47   14.20
   2   5   1  334.67   14.20
  -2  -5   1  319.07   13.90
   2   5   1  314.77   14.10
  -5   2   1  342.87   13.90
  -5   2   1  345.37   14.00
   5  -2   1  351.76   13.50
   2   5   1  335.37   14.50
  -2  -5   1  345.97   14.10
   5  -2   1  349.47   12.90
   3   5  -1  248.68   10.40
  -5   3  -1  218.18    9.20
   5  -3  -1  214.88   10.40
   3   5  -1  253.97   10.50
  -3  -5  -1  241.58   10.90
  -3  -5  -1  249.68   10.90
  -3  -5  -1  245.68   10.90
  -3  -5  -1  247.58   10.80
   5  -3  -1  215.18   10.20
   3   5  -1  244.18   10.90
   5  -3  -1  209.18   10.10
   3   5  -1  242.58   10.40
  -5   3   1  246.98   10.10
   5  -3   1  245.38    9.50
  -5   3   1  241.58   10.00
   3   5   1  212.68   10.60
   5  -3   1  254.77    9.60
   3   5   1  204.78   10.50
  -3  -5   1  208.78   10.40
  -3  -5   1  194.18   10.50
  -3  -5   1  210.38   10.40
   3   5   1  212.78   10.70
   3   5   1  210.48   10.50
   5  -4  -1 2172.28   79.59
   4   5  -1 2208.08   79.69
  -4  -5  -1 2162.98   79.99
  -4  -5  -1 2148.98   79.89
  -5   4  -1 2108.99   77.79
  -4  -5  -1 2274.47   80.09
   5  -4  -1 2076.49   79.09
   4   5  -1 2120.99   79.59
   4   5  -1 2296.17   80.19
  -4  -5  -1 2159.68   80.09
   5  -4  -1 2158.78   79.19
  -5   4   1 2101.09   78.69
   4   5   1 2098.39   79.69
   5  -4   1 2202.98   78.29
   4   5   1 2234.08   80.09
   4   5   1 2094.09   79.79
  -5   4   1 2184.48   78.29
   4   5   1 2195.58   79.89
  -4  -5   1 2208.08   79.89
   5  -4   1 2205.38   78.29
   5  -4   1 2224.18   79.09
  -4  -5   1 2078.99   79.89
  -5   4   1 2228.68   78.79
  -4  -5   1 2071.69   79.69
   5  -5  -1   -0.70    1.60
  -5  -5  -1    0.00    2.10
  -5  -5  -1   -0.20    2.10
   5   5  -1   -0.40    2.20
   5   5  -1    0.00    2.20
  -5  -5  -1    1.40    2.00
   5   5  -1    2.80    2.00
   5  -5  -1    0.00    1.60
  -5  -5  -1    1.70    2.10
   5  -5  -1   -2.30    1.80
   5  -5   1   -0.10    1.10
   5   5   1   -0.10    2.10
   5   5   1   -1.70    2.10
   5   5   1   -1.70    2.00
  -5  -5   1    1.20    2.00
   5  -5   1   -0.10    1.00
  -5   5   1   -0.50    0.90
   5  -5   1   -1.90    1.60
   5   5   1   -1.00    2.00
  -5   5   1   -2.60    2.00
  -5  -5   1   -0.80    1.90
  -5   5   1    0.90    1.30
  -5   5   1    3.70    2.20
  -5  -5   1    2.40    2.30
   6   5  -1  758.62   29.70
   5  -6  -1  699.33   28.30
  -6  -5  -1  734.23   29.60
  -6  -5  -1  793.82   29.90
   6   5  -1  744.23   29.50
   6   5  -1  763.22   29.50
   5  -6  -1  696.23   28.40
  -6  -5  -1  717.73   29.60
  -6  -5  -1  716.73   29.60
   5  -6  -1  730.03   29.00
   6   5   1  722.83   29.50
   6   5   1  669.73   29.30
   5  -6   1  761.72   27.40
  -6  -5   1  742.53   29.60
  -6  -5   1  662.13   29.40
   5  -6   1  768.02   27.40
  -5   6   1  754.92   27.10
   6   5   1  728.13   29.60
  -5   6   1  722.73   29.00
  -6  -5   1  684.23   29.40
  -5   6   1  776.62   28.30
  -5   6   1  776.72   27.70
   5  -6   1  760.62   28.50
   4  -6  -1 1089.39   39.60
   6   4  -1 1056.69   42.10
   6   4  -1 1054.59   40.50
   6   4  -1  959.20   40.20
  -6  -4  -1  961.70   40.20
  -6  -4  -1  987.50   40.40
  -6  -4  -1 1052.89   40.50
   4  -6  -1 1154.78   40.20
   4  -6  -1 1136.79   39.60
  -6  -4  -1  976.90   40.30
  -4   6  -1 1066.59   38.00
  -4   6  -1 1067.39   39.40
   4  -6   1 1009.60   39.20
  -4   6   1  965.90   39.80
   4  -6   1  988.70   38.20
  -4   6   1 1026.80   38.80
   6   4   1 1124.79   40.70
  -6  -4   1 1135.79   40.80
  -4   6   1 1060.59   39.50
  -4   6   1  999.90   38.20
  -6  -4   1 1049.20   40.50
   6   4   1 1137.59   40.70
   6   4   1 1105.69   40.80
   4  -6   1  987.90   38.20
  -6  -4   1 1054.79   40.60
   6   3  -1    4.90    2.40
  -3   6  -1    7.20    1.30
   3  -6  -1    6.10    1.30
  -3   6  -1    7.40    1.90
   6   3  -1    5.70    2.50
   3  -6  -1    5.20    2.30
  -6  -3  -1    3.90    2.10
  -6  -3  -1    3.30    2.10
   3  -6  -1    5.50    1.80
   3  -6  -1    3.20    1.80
  -6  -3  -1    2.70    2.20
   6   3  -1    3.00    4.10
  -6  -3  -1    3.20    2.00
  -3   6   1    2.10    1.70
  -6  -3   1    4.40    2.30
   3  -6   1    3.90    1.00
   6   3   1    4.70    2.30
  -3   6   1    4.10    1.10
  -3   6   1    5.10    2.20
  -6  -3   1    4.30    2.30
   3  -6   1    3.80    1.80
  -6  -3   1    4.70    2.30
   6   3   1    2.90    2.20
   3  -6   1    4.50    1.30
   6   3   1    5.30    2.40
  -3   6   1    4.60    1.50
   3  -6   1    3.70    1.10
  -6  -2  -1  108.89    6.20
   6   2  -1  103.69    6.30
   2  -6  -1   80.49    5.70
  -2   6  -1   80.99    4.80
  -6  -2  -1  112.39    6.40
   6   2  -1  110.29    6.40
  -6  -2  -1  101.59    6.30
   6   2  -1  104.69    6.70
  -6  -2  -1  101.09    6.10
   2  -6  -1   78.89    4.70
   2  -6  -1   81.19    5.40
  -6  -2   1   78.69    6.00
  -2   6   1  106.69    5.20
  -6  -2   1   77.19    6.10
  -6  -2   1   78.69    5.80
   2  -6   1  108.39    4.50
  -2   6   1  100.69    5.90
   6   2   1   76.69    6.10
   2  -6   1  105.59    5.40
   6   2   1   77.89    6.20
   6   2   1   88.69    6.00
  -2   6   1  110.89    4.90
  -2   6   1  112.59    5.60
   2  -6   1  107.29    4.60
   6   1  -1  751.32   29.70
  -6  -1  -1  722.03   29.70
  -1   6  -1  775.62   29.10
   1  -6  -1  844.62   30.20
   1  -6  -1  799.72   29.60
   1  -6  -1  791.52   29.70
  -6  -1  -1  781.52   29.80
   6   1  -1  709.83   30.00
  -1   6  -1  827.12   29.30
   1  -6  -1  757.32   29.20
  -6  -1  -1  728.33   29.70
   1  -6  -1  797.42   29.60
  -6  -1  -1  727.83   29.40
   6   1  -1  762.52   30.10
   1  -6   1  745.23   29.00
  -6  -1   1  799.52   30.20
  -1   6   1  760.42   28.90
   6   1   1  839.12   30.10
  -1   6   1  739.23   29.40
   1  -6   1  760.42   28.60
  -6  -1   1  790.02   29.80
   1  -6   1  744.93   28.60
  -1   6   1  774.72   29.10
  -6  -1   1  852.51   30.30
  -1   6   1  727.03   29.00
   1  -6   1  720.13   29.10
   6   1   1  790.42   30.00
  -1   6   1  718.53   29.60
   6   1   1  846.22   29.90
   6   0  -1   10.00    2.50
   0  -6  -1    8.60    2.10
   0  -6  -1    8.00    2.20
   0   6  -1   11.10    1.60
   0   6  -1    7.50    1.70
   0   6  -1    9.30    1.90
  -6   0  -1    9.70    2.00
   0  -6  -1    8.20    2.00
   6   0  -1   10.70    2.20
   0  -6  -1    6.90    1.80
  -6   0  -1    8.10    1.90
   6   0  -1    8.00    2.90
   0  -6  -1    9.30    2.20
   0   6  -1    8.80    1.30
  -6   0  -1    9.60    2.10
  -6   0  -1    9.80    1.90
   0  -6   1    7.40    1.90
   0   6   1    8.90    2.20
   6   0   1    8.20    2.10
   0   6   1    8.10    1.80
  -6   0   1    7.60    1.90
   6   0   1    9.40    2.30
   0  -6   1    7.90    1.80
  -6   0   1    7.00    2.10
   0   6   1    7.50    2.10
   0  -6   1   10.50    1.80
   0   6   1   10.80    2.00
  -6   0   1    7.30    2.20
   0   6   1    8.80    1.80
   6   0   1    8.30    1.80
   0  -6   1    9.10    1.70
  -1  -6  -1  714.83   30.10
   6  -1  -1  811.62   30.30
  -6   1  -1  796.32   29.70
   1   6  -1  750.92   29.10
   1   6  -1  768.92   30.10
   1   6  -1  723.93   29.50
  -6   1  -1  800.62   29.50
  -6   1  -1  821.22   29.50
  -1  -6  -1  779.62   30.10
  -1  -6  -1  730.23   30.00
  -1  -6  -1  789.02   30.20
   6  -1  -1  874.71   30.50
  -1  -6  -1  724.13   29.70
   1   6  -1  723.53   29.10
   6  -1   1  765.52   29.20
  -1  -6   1  839.02   29.80
  -1  -6   1  838.22   29.70
   1   6   1  786.32   30.10
  -6   1   1  785.02   30.00
   6  -1   1  761.92   30.20
   1   6   1  802.52   30.00
  -6   1   1  742.73   30.00
  -1  -6   1  787.62   30.10
  -6   1   1  745.03   29.50
   1   6   1  835.72   30.00
   1   6   1  838.32   30.70
  -1  -6   1  795.92   29.60
   6  -1   1  734.43   29.70
  -2  -6  -1   97.69    6.30
   6  -2  -1   74.89    5.70
  -2  -6  -1  105.79    6.20
  -2  -6  -1  103.89    6.10
  -6   2  -1   82.69    4.60
  -6   2  -1   81.49    4.70
   6  -2  -1   78.59    5.70
  -6   2  -1   78.09    4.40
   2   6  -1  103.79    5.60
  -2  -6  -1  104.99    6.00
   2   6  -1  108.69    5.70
   2   6  -1  108.69    5.50
   2   6   1   74.59    5.80
   2   6   1   78.09    5.70
  -6   2   1  109.09    5.80
   2   6   1   74.99    5.80
   2   6   1   79.09    5.90
   6  -2   1  108.79    5.50
  -6   2   1  110.79    5.30
   6  -2   1  106.29    5.50
  -3  -6  -1    5.30    2.30
  -3  -6  -1    5.50    2.20
  -6   3  -1    6.00    1.00
   3   6  -1    4.00    1.90
   6  -3  -1    4.20    2.10
  -6   3  -1    6.40    1.20
   3   6  -1    5.30    2.10
  -6   3  -1    4.50    1.60
   3   6  -1    3.60    1.80
   6  -3  -1    5.80    2.40
  -3  -6  -1    3.00    2.30
   6  -3  -1    4.90    1.90
  -3  -6  -1    3.20    2.30
  -3  -6  -1    3.10    2.40
   3   6  -1    3.00    2.10
   3   6   1    1.70    2.10
   3   6   1    3.60    2.10
  -6   3   1    5.50    2.20
  -6   3   1    3.60    1.70
  -3  -6   1    3.60    2.00
   6  -3   1    3.50    1.80
   3   6   1    7.50    2.40
   6  -3   1    3.60    1.60
   3   6   1    4.50    2.50
  -3  -6   1    3.50    2.20
  -6   3   1    3.50    1.70
  -3  -6   1    6.00    2.20
   6  -4  -1 1070.49   39.90
  -4  -6  -1  989.10   40.60
   4   6  -1 1017.20   40.10
  -6   4  -1 1087.89   38.50
  -4  -6  -1  996.90   40.50
   4   6  -1 1005.90   40.50
   4   6  -1  985.90   40.00
   4   6  -1  982.10   39.90
  -4  -6  -1  978.50   40.30
   6  -4  -1 1109.29   40.00
   6  -4  -1 1150.78   40.50
  -4  -6  -1 1062.69   40.70
   4   6   1 1073.59   40.40
   6  -4   1 1019.10   39.70
   6  -4   1 1017.20   39.00
   4   6   1 1117.09   40.70
  -6   4   1  966.90   39.20
  -4  -6   1 1065.79   40.40
   4   6   1 1137.09   40.60
   4   6   1 1159.98   41.00
  -4  -6   1 1140.29   42.20
  -6   4   1 1016.70   39.20
  -4  -6   1 1068.49   40.80
  -5  -6  -1  779.02   29.40
  -5  -6  -1  732.33   29.20
   6  -5  -1  731.63   28.20
  -5  -6  -1  714.03   29.20
   5   6  -1  760.32   28.90
   6  -5  -1  725.23   28.60
   5   6  -1  703.03   28.70
  -5  -6  -1  711.23   29.00
  -6   5  -1  706.73   26.20
   5   6  -1  793.02   29.50
   6  -5  -1  671.83   28.00
   5   6   1  711.83   29.00
   5   6   1  656.23   28.80
   5   6   1  718.43   29.20
  -5  -6   1  685.33   29.10
  -5  -6   1  681.23   28.80
   6  -5   1  667.73   27.80
  -6   5   1  777.32   27.00
  -5  -6   1  725.63   29.10
  -6   5   1  750.42   27.40
   5   6   1  686.63   28.70
   6  -5   1  763.92   27.30
   6  -5   1  751.32   28.10
  -6   5   1  719.63   27.40
  -6  -6  -1   -0.50    2.50
   6   6  -1    0.80    2.50
   6  -6  -1   -1.30    2.30
   6   6  -1   -0.90    2.50
   6   6  -1   -0.50    2.10
   6  -6  -1   -0.50    1.70
  -6  -6  -1   -0.60    2.40
   6   6   1    1.30    2.40
   6   6   1   -3.20    2.50
  -6  -6   1    0.90    2.30
  -6  -6   1   -0.70    2.50
   6   6   1   -2.60    2.40
   6  -6   1   -0.10    2.00
  -6   6   1    1.80    1.30
  -6   6   1    0.50    1.90
  -6   6   1    0.00    1.00
   6   6   1   -0.30    2.70
  -6  -6   1   -1.10    4.20
  -6   6   1    1.80    2.50
   6  -6   1    0.10    1.40
   6  -6   1    0.80    1.80
  -7  -6  -1 1252.37   50.09
  -7  -6  -1 1321.67   50.69
  -7  -6  -1 1296.27   50.29
   7   6  -1 1273.57   49.99
   7   6  -1 1302.67   50.19
   6  -7  -1 1313.67   48.80
   7   6  -1 1345.47   50.19
  -7  -6  -1 1282.47   50.19
   6  -7  -1 1365.96   49.60
   6  -7  -1 1307.57   48.90
   7   6   1 1328.47   50.29
  -6   7   1 1261.17   47.30
  -6   7   1 1250.97   49.40
   7   6   1 1331.17   50.19
   6  -7   1 1293.37   47.70
  -7  -6   1 1386.66   50.49
  -6   7   1 1284.97   47.50
   7   6   1 1225.48   49.90
   6  -7   1 1297.87   48.80
  -7  -6   1 1238.18   49.99
   7   6   1 1259.37   49.80
  -7  -6   1 1284.57   50.19
  -6   7   1 1268.17   46.90
  -5   7  -1  675.43   23.90
  -7  -5  -1  639.84   27.10
  -7  -5  -1  710.33   31.40
   5  -7  -1  693.93   26.00
  -5   7  -1  667.73   25.90
   7   5  -1  674.13   27.30
  -7  -5  -1  625.54   27.00
  -7  -5  -1  640.64   27.10
   5  -7  -1  683.43   26.50
   7   5  -1  621.44   26.80
   5  -7  -1  651.03   25.80
  -5   7   1  661.53   24.60
  -5   7   1  641.94   26.40
   7   5   1  653.13   27.10
  -5   7   1  576.24   25.10
   7   5   1  597.04   28.50
   7   5   1  689.13   27.30
   5  -7   1  653.13   25.70
   5  -7   1  661.03   24.70
  -7  -5   1  642.74   27.10
  -5   7   1  652.83   24.10
  -7  -5   1  641.74   27.00
  -7  -5   1  676.93   28.40
   5  -7   1  659.73   24.70
  -5   7   1  658.83   24.90
  -4   7  -1  144.69    7.80
  -7  -4  -1  163.38    9.20
   7   4  -1  158.28    9.10
  -7  -4  -1  150.78    8.90
  -7  -4  -1  152.68    9.10
   4  -7  -1  151.28    7.90
  -4   7  -1  152.08    6.60
   7   4  -1  164.98    9.30
   4  -7  -1  148.49    8.40
   4  -7  -1  141.99    7.90
  -7  -4  -1  171.48    9.40
   7   4  -1  160.68    9.20
   4  -7  -1  152.08    6.60
  -7  -4   1  136.19    9.10
   4  -7   1  155.18    6.80
   4  -7   1  160.18    6.90
  -4   7   1  162.68    7.00
   7   4   1  152.68    9.10
  -7  -4   1  153.48    9.10
  -4   7   1  164.18    7.40
   7   4   1  140.39    9.20
  -4   7   1  149.39    8.50
   4  -7   1  164.68    6.70
  -4   7   1  160.28    6.60
   7   4   1  150.48    9.10
   4  -7   1  160.38    7.90
  -7  -4   1  137.89    8.80
  -4   7   1  134.39    8.20
  -3   7  -1   10.80    2.20
  -7  -3  -1    5.90    2.60
  -7  -3  -1    6.00    2.60
   7   3  -1    5.10    2.40
  -7  -3  -1    5.10    2.50
  -7  -3  -1    5.30    2.60
   7   3  -1    3.80    2.40
   7   3  -1    7.40    2.70
  -3   7   1    6.20    1.80
  -3   7   1    6.30    1.40
   3  -7   1    4.90    1.90
   3  -7   1    9.10    1.40
  -3   7   1    6.50    1.80
  -3   7   1    2.70    2.30
   3  -7   1    6.50    1.40
   3  -7   1    6.00    1.40
   7   2  -1 1301.67   47.70
   2  -7  -1 1252.07   46.90
   7   2  -1 1273.47   47.30
  -7  -2  -1 1203.38   47.00
   2  -7  -1 1203.78   46.50
   7   2  -1 1220.38   47.50
  -2   7  -1 1245.98   46.10
  -7  -2  -1 1248.58   47.30
  -2   7  -1 1190.58   46.20
  -7  -2  -1 1343.97   47.50
   2  -7  -1 1252.57   46.60
   2  -7  -1 1163.58   46.60
  -7  -2  -1 1270.07   47.40
  -7  -2   1 1295.87   47.60
  -7  -2   1 1209.08   47.20
  -2   7   1 1289.47   46.00
   2  -7   1 1266.57   45.70
   7   2   1 1169.78   47.20
  -2   7   1 1270.07   46.50
  -7  -2   1 1214.68   47.40
   2  -7   1 1253.47   45.60
   7   2   1 1268.87   47.50
   7   2   1 1286.37   47.30
  -2   7   1 1207.78   45.90
   2  -7   1 1277.27   46.30
   2  -7   1 1240.98   45.40
  -2   7   1 1257.57   47.00
   2  -7   1 1224.58   46.00
  -2   7   1 1226.68   46.00
  -7  -1  -1  194.08    9.70
  -1   7  -1  212.48    9.40
   7   1  -1  205.58   10.00
   1  -7  -1  220.08    9.90
  -7  -1  -1  197.48   10.60
  -7  -1  -1  191.78   10.00
   1  -7  -1  215.68    9.90
   7   1  -1  205.58   10.30
  -1   7  -1  230.78    9.60
  -7  -1  -1  196.58   10.00
   7   1  -1  189.08   10.20
   1  -7  -1  220.38    9.90
   1  -7  -1  208.18    9.10
   1  -7  -1  223.58   10.20
  -1   7   1  206.58    9.70
   7   1   1  216.28    9.90
   7   1   1  209.08   10.40
  -7  -1   1  218.18   10.10
  -1   7   1  198.18    9.00
   7   1   1  222.08   11.00
   1  -7   1  205.38    8.90
  -1   7   1  191.08    9.90
   1  -7   1  178.88    9.20
   1  -7   1  186.28    9.30
  -1   7   1  204.28    9.20
  -1   7   1  195.48    9.20
   1  -7   1  191.18    9.30
  -7  -1   1  229.58   10.60
  -7   0  -1  835.02   30.80
  -7   0  -1  801.92   30.80
   0  -7  -1  783.02   30.40
   0  -7  -1  814.32   31.00
   0  -7  -1  823.82   31.00
   0   7  -1  826.32   30.80
   7   0  -1  764.42   31.30
   7   0  -1  851.31   31.60
   0   7  -1  761.92   30.30
   0  -7  -1  776.62   30.90
  -7   0  -1  785.82   30.80
   0   7  -1  811.92   29.20
  -7   0  -1  774.62   30.40
   0  -7  -1  772.22   31.00
   7   0  -1  838.12   30.90
   0   7  -1  795.02   29.20
   0   7   1  761.72   30.90
  -7   0   1  781.32   30.70
   0  -7   1  761.22   30.70
   7   0   1  800.62   31.00
   0  -7   1  818.62   30.50
   0   7   1  783.42   30.40
   0   7   1  794.72   30.90
  -7   0   1  788.22   31.20
   7   0   1  769.32   31.00
   0   7   1  808.62   30.40
   7   0   1  827.42   30.50
   0  -7   1  820.02   30.30
   0  -7   1  785.62   30.20
  -7   0   1  832.82   32.90
  -1  -7  -1  200.38   10.00
  -1  -7  -1  208.58   10.20
   7  -1  -1  208.78   10.40
   1   7  -1  207.88    9.00
   1   7  -1  204.68   10.20
  -1  -7  -1  194.08   10.00
  -1  -7  -1  194.48    9.70
   1   7  -1  190.88    9.50
  -7   1  -1  217.78    9.50
   7  -1  -1  228.08   10.80
  -7   1  -1  211.18    9.20
  -7   1  -1  223.58    9.60
  -1  -7  -1  193.88   10.20
  -7   1  -1  216.18    9.70
   1   7   1  205.48    9.80
  -7   1   1  198.08    9.50
  -7   1   1  193.28    9.90
   7  -1   1  201.88    9.10
  -1  -7   1  225.68    9.80
   1   7   1  212.78    9.80
   1   7   1  211.18   10.30
  -7   1   1  201.08   10.30
   1   7   1  218.98   10.30
   7  -1   1  194.48    9.80
  -1  -7   1  214.58    9.70
  -1  -7   1  219.28    9.80
   7  -1   1  205.38    9.90
  -1  -7   1  215.28   10.20
  -2  -7  -1 1233.18   47.20
  -7   2  -1 1231.38   45.90
  -7   2  -1 1179.68   45.90
  -2  -7  -1 1318.07   47.40
   2   7  -1 1229.08   46.20
   7  -2  -1 1295.67   47.20
  -2  -7  -1 1225.58   46.90
   2   7  -1 1284.37   46.30
  -7   2  -1 1199.08   46.10
  -7   2  -1 1092.59   46.10
   2   7  -1 1238.48   46.60
   2   7  -1 1326.97   48.70
  -2  -7  -1 1290.77   47.30
  -2  -7  -1 1243.08   47.40
   2   7   1 1276.57   47.40
  -7   2   1 1229.38   46.10
  -2  -7   1 1248.48   46.80
  -2  -7   1 1213.98   46.70
   7  -2   1 1289.77   45.70
   2   7   1 1261.97   46.90
   2   7   1 1215.98   47.00
  -2  -7   1 1222.28   47.20
  -7   2   1 1230.98   46.70
   7  -2   1 1235.08   46.50
   2   7   1 1211.38   46.90
   7  -2   1 1288.37   46.60
  -7   2   1 1302.37   46.80
   3   7  -1   10.40    2.30
   3   7  -1    5.40    2.20
   3   7  -1    5.90    2.10
   7  -3  -1   12.20    2.60
  -3  -7  -1    8.80    2.50
  -3  -7  -1    6.50    2.50
  -3  -7  -1    4.10    2.50
  -3  -7  -1    4.80    2.30
  -3  -7  -1    6.10    2.60
   3   7  -1    5.50    2.60
   3   7   1   11.80    2.60
  -7   3   1    8.10    2.00
   3   7   1   10.00    2.80
   7  -3   1    5.50    2.00
  -7   3   1    5.40    1.60
   7  -3   1    5.80    1.20
  -7   3   1    5.40    2.00
  -3  -7   1   12.00    2.60
   4   7  -1  162.18    9.30
   7  -4  -1  159.58    8.90
   4   7  -1  159.58    8.50
  -4  -7  -1  161.58    9.00
  -4  -7  -1  150.98    9.10
   4   7  -1  155.08    8.50
  -4  -7  -1  156.78    9.20
   7  -4  -1  155.98    8.40
   4   7  -1  173.18    8.70
   7  -4  -1  147.39    8.30
  -4  -7  -1  177.28    9.50
   7  -4   1  157.48    8.40
  -7   4   1  170.18    7.80
  -4  -7   1  147.19    8.80
  -7   4   1  152.78    7.20
   7  -4   1  166.58    7.80
   4   7   1  152.58    8.80
  -7   4   1  154.78    7.70
   4   7   1  149.79    9.40
  -4  -7   1  149.09    8.70
   4   7   1  143.39    8.80
   4   7   1  138.79    8.60
   7  -4   1  149.49    7.60
  -4  -7   1  145.39    9.20
   5   7  -1  638.44   26.60
   7  -5  -1  690.63   26.80
   5   7  -1  649.74   27.60
   5   7  -1  684.93   26.80
  -5  -7  -1  623.44   27.20
   7  -5  -1  661.53   26.20
  -5  -7  -1  646.54   27.30
   7  -5  -1  680.13   26.30
   5   7  -1  628.84   26.40
  -7   5  -1  685.13   24.40
  -5  -7  -1  627.64   26.90
   5   7   1  638.74   29.00
  -5  -7   1  673.13   27.40
   7  -5   1  664.43   25.40
  -7   5   1  623.14   25.20
   5   7   1  676.73   27.00
   5   7   1  651.53   27.00
   5   7   1  669.03   27.00
  -5  -7   1  668.03   27.40
  -7   5   1  664.03   24.90
  -5  -7   1  660.43   27.00
   7  -5   1  634.14   25.30
  -7   5   1  683.63   25.50
   7  -5   1  653.93   26.10
   7  -6  -1 1272.07   48.70
   7  -6  -1 1334.97   49.50
  -6  -7  -1 1247.08   49.80
   6   7  -1 1224.68   49.40
   6   7  -1 1310.47   50.09
  -6  -7  -1 1282.17   50.09
  -6  -7  -1 1348.17   50.09
   7  -6  -1 1352.56   48.90
   6   7  -1 1337.47   49.90
  -6  -7  -1 1258.07   50.09
  -7   6   1 1308.17   47.50
  -6  -7   1 1358.56   50.09
   6   7   1 1331.37   50.19
   7  -6   1 1228.18   47.70
   6   7   1 1295.97   49.70
  -7   6   1 1257.87   47.10
   6   7   1 1264.97   49.80
  -6  -7   1 1264.57   49.80
   6   7   1 1284.37   49.70
   7  -6   1 1312.17   48.80
   7  -6   1 1277.87   47.80
  -7   6   1 1227.68   47.50
  -6  -7   1 1279.67   50.09
  -7  -7  -1   -4.00    2.60
   7   7  -1   -3.30    2.60
  -7  -7  -1   -0.80    2.90
   7  -7  -1   -2.80    1.90
   7  -7  -1   -0.50    3.00
  -7  -7  -1   -1.60    2.80
   7   7  -1    1.90    2.70
   7   7  -1    2.30    3.10
  -7  -7  -1   -1.80    2.40
   7  -7  -1   -0.80    2.10
   7  -7   1    1.40    1.50
   7   7   1   -1.80    2.50
  -7   7   1    1.30    1.10
   7   7   1    1.80    2.70
  -7   7   1   -1.70    1.20
   7  -7   1    0.60    1.70
  -7   7   1    0.00    1.30
  -7  -7   1   -1.30    2.80
   7  -7   1    0.30    2.40
   7   7   1   -2.20    3.00
  -7  -7   1    1.00    4.10
  -8  -7  -1 1412.56   56.09
   7  -8  -1 1552.84   55.79
   8   7  -1 1451.65   56.19
   7  -8  -1 1411.06   54.39
   7  -8  -1 1488.95   54.59
   8   7  -1 1379.06   55.69
  -8  -7  -1 1395.06   55.99
  -8  -7  -1 1387.46   55.99
  -8  -7  -1 1493.85   56.29
   8   7  -1 1507.45   56.09
   8   7   1 1409.76   55.99
   7  -8   1 1418.66   53.39
  -7   8   1 1386.46   51.99
   7  -8   1 1413.96   54.49
   7  -8   1 1399.56   53.39
  -8  -7   1 1432.36   56.29
  -7   8   1 1426.46   52.19
  -7   8   1 1412.96   52.09
   8   7   1 1521.95   56.39
   8   7   1 1530.25   56.19
  -8  -7   1 1527.75   56.39
   8   7   1 1420.36   55.59
  -7   8   1 1397.86   55.09
  -8  -7   1 1459.15   56.19
  -7   8   1 1415.56   52.79
   8   6  -1  760.22   30.70
   8   6  -1  702.03   30.30
   6  -8  -1  731.03   29.00
  -8  -6  -1  733.43   30.60
  -8  -6  -1  722.63   30.60
   6  -8  -1  687.23   28.80
  -8  -6  -1  785.72   30.80
  -8  -6  -1  735.23   30.60
   8   6  -1  751.42   30.50
   6  -8   1  733.03   29.00
  -6   8   1  762.72   27.10
  -6   8   1  738.53   26.70
   8   6   1  705.33   30.40
  -8  -6   1  678.93   30.30
  -8  -6   1  743.43   30.60
  -6   8   1  748.43   27.70
   6  -8   1  712.53   27.80
   6  -8   1  749.23   27.90
   8   6   1  746.33   30.60
  -8  -6   1  684.93   30.30
  -6   8   1  748.63   27.00
  -6   8   1  718.83   29.60
   8   6   1  734.63   30.50
   8   5  -1  108.79    7.90
  -5   8  -1   91.99    6.60
   8   5  -1  106.19    8.10
   8   5  -1  119.99    8.40
   5  -8  -1   99.09    6.70
  -8  -5  -1  106.49    8.10
  -8  -5  -1  112.69    8.20
   5  -8  -1   96.79    6.60
   5  -8  -1  107.09    7.40
  -8  -5  -1  114.59    7.90
  -5   8  -1  102.99    4.90
  -8  -5  -1  109.29    7.90
  -8  -5   1   91.09    7.60
  -5   8   1  115.59    5.70
  -8  -5   1  104.89    9.80
  -5   8   1  120.99    5.90
   8   5   1   98.89    8.20
   5  -8   1  108.89    6.80
  -8  -5   1   99.29    8.10
  -5   8   1  113.09    7.60
  -5   8   1  109.69    5.10
  -5   8   1  115.49    4.80
   5  -8   1  104.79    5.70
   8   5   1  100.99    9.60
   8   5   1  102.59    7.90
   4  -8  -1  510.65   20.40
  -8  -4  -1  436.06   22.00
  -8  -4  -1  461.65   20.80
   8   4  -1  452.45   20.90
   4  -8  -1  491.45   20.10
   4  -8  -1  480.75   19.70
   8   4  -1  482.45   21.00
  -8  -4  -1  471.15   20.90
  -4   8  -1  486.65   19.20
  -8  -4  -1  465.05   20.70
  -4   8  -1  485.95   19.60
   8   4  -1  469.55   20.90
   4  -8  -1  519.75   18.30
  -4   8   1  480.85   18.90
  -4   8   1  460.35   18.10
   4  -8   1  446.36   18.60
  -8  -4   1  489.35   21.10
  -8  -4   1  490.85   21.00
   4  -8   1  469.05   18.50
  -4   8   1  421.46   18.80
   8   4   1  489.15   21.20
  -4   8   1  468.05   19.00
  -8  -4   1  523.85   21.40
   8   4   1  534.65   21.20
   4  -8   1  475.55   19.80
  -4   8   1  454.95   20.10
   8   4   1  517.05   21.20
   3  -8  -1   11.80    2.70
   8   3  -1   18.70    4.30
  -8  -3  -1   15.70    3.20
   8   3  -1   26.00    4.50
  -3   8  -1   17.10    2.70
  -8  -3  -1   18.80    3.50
  -8  -3  -1   17.70    3.50
  -8  -3  -1   21.50    4.30
  -3   8  -1   13.70    2.60
   8   3  -1   16.10    3.70
   3  -8  -1   15.10    2.60
  -3   8   1   17.80    2.40
  -3   8   1   16.90    3.10
   3  -8   1   22.40    1.90
   8   3   1   12.60    3.30
  -3   8   1   20.20    2.70
   3  -8   1   21.30    3.00
  -8  -3   1   10.80    5.60
  -3   8   1   21.50    3.30
  -8  -3   1   12.00    3.30
   3  -8   1   20.60    3.40
   8   3   1   16.50    3.30
   3  -8   1   22.20    2.80
   3  -8   1   18.70    3.00
   2  -8  -1  171.78    9.00
   2  -8  -1  179.68    9.40
   2  -8  -1  177.38    9.10
   2  -8  -1  174.78    8.10
  -8  -2  -1  186.58    9.80
   8   2  -1  172.98    9.90
  -8  -2  -1  186.78    9.90
  -2   8  -1  184.78    8.60
   2  -8  -1  174.78    8.90
   8   2  -1  178.28   11.10
  -8  -2  -1  177.28    9.80
  -2   8  -1  172.88    8.70
  -8  -2  -1  179.68    9.40
   8   2  -1  201.98    9.90
  -8  -2   1  184.98   10.10
  -2   8   1  182.38    8.20
  -2   8   1  175.08    9.40
  -8  -2   1  173.28    9.60
  -2   8   1  182.28    8.90
  -2   8   1  186.48    9.90
   2  -8   1  184.88    8.30
   8   2   1  179.58    9.50
   2  -8   1  192.68    8.90
  -8  -2   1  162.68    9.60
   2  -8   1  180.48    7.90
   8   2   1  166.78    9.80
   2  -8   1  184.28    8.60
   8   2   1  180.88   10.00
   1  -8  -1  270.97   12.60
   1  -8  -1  281.07   11.90
   8   1  -1  267.97   13.30
  -1   8  -1  293.27   12.40
   1  -8  -1  289.87   12.80
   1  -8  -1  278.77   12.60
   8   1  -1  288.77   12.90
  -1   8  -1  279.67   12.30
  -8  -1  -1  272.47   12.60
   1  -8  -1  282.57   12.90
  -8  -1  -1  278.87   13.00
  -8  -1  -1  288.67   12.90
  -8  -1  -1  273.97   12.90
   8   1  -1  293.17   13.60
   1  -8   1  268.47   12.30
  -1   8   1  269.97   11.90
   8   1   1  262.37   13.20
   8   1   1  287.67   12.70
   8   1   1  282.37   13.30
   1  -8   1  281.97   11.90
  -8  -1   1  273.67   13.20
  -1   8   1  288.67   11.90
  -1   8   1  286.47   12.60
  -1   8   1  260.77   12.70
  -8  -1   1  269.77   12.90
   1  -8   1  272.47   11.60
   1  -8   1  286.37   12.30
   1  -8   1  276.57   11.80
   8   0  -1   12.40    2.80
   0   8  -1   13.10    2.60
   8   0  -1   15.90    3.20
   0   8  -1   17.40    1.90
  -8   0  -1   16.20    3.40
   0  -8  -1   13.10    2.80
   0  -8  -1    9.40    2.50
  -8   0  -1   11.90    2.60
   0  -8  -1   13.50    2.90
   0   8  -1   14.90    1.80
  -8   0  -1   16.50    3.20
   0  -8  -1   16.70    3.10
   0   8  -1   11.60    2.30
   8   0  -1   11.90    2.50
   0  -8  -1   12.00    3.80
   0   8   1   10.80    2.20
   0  -8   1   14.90    2.90
   0  -8   1   12.70    2.50
   8   0   1   13.60    2.40
   0  -8   1   13.50    2.70
  -8   0   1   11.70    2.50
   0  -8   1   16.10    3.10
   0   8   1   12.40    2.20
   0   8   1   12.40    2.70
   0   8   1   13.00    2.60
  -8   0   1   11.00    2.70
  -8   0   1   18.80    3.40
   8   0   1   11.80    2.80
   8   0   1   13.50    3.00
  -1  -8  -1  277.97   12.90
   1   8  -1  258.27   11.80
  -8   1  -1  273.77   11.80
  -1  -8  -1  288.37   12.90
  -1  -8  -1  262.77   12.80
  -1  -8  -1  273.87   12.50
   1   8  -1  287.57   11.60
  -8   1  -1  288.97   12.30
   8  -1  -1  296.17   13.30
  -1  -8  -1  277.37   12.90
   1   8  -1  294.17   13.00
   8  -1  -1  259.57   13.00
  -8   1  -1  273.47   12.20
   1   8  -1  270.37   12.30
  -8   1  -1  264.67   12.30
   1   8   1  269.87   12.90
  -1  -8   1  268.07   12.30
   1   8   1  300.07   13.20
   1   8   1  278.27   12.40
  -8   1   1  264.87   12.20
   1   8   1  280.17   12.40
   8  -1   1  287.67   12.00
   8  -1   1  259.77   12.70
  -1  -8   1  274.27   12.90
  -1  -8   1  289.37   12.50
  -8   1   1  284.17   12.80
  -1  -8   1  278.97   12.40
   8  -1   1  291.97   13.50
  -8   1   1  257.67   12.60
   2   8  -1  183.28    8.70
   8  -2  -1  178.48    9.70
  -8   2  -1  180.48    8.50
  -2  -8  -1  185.18    9.50
  -8   2  -1  176.58    8.80
   2   8  -1  194.68   10.00
   2   8  -1  179.58    9.20
  -8   2  -1  175.18    8.10
   8  -2  -1  192.48    9.90
  -2  -8  -1  189.28    9.90
  -8   2  -1  172.98    8.50
  -2  -8  -1  196.48    9.80
  -2  -8  -1  182.48   10.00
  -2  -8  -1  176.98    9.70
   2   8  -1  192.78    8.70
  -8   2   1  185.08    8.70
   2   8   1  178.08    9.30
  -8   2   1  179.18    9.20
   2   8   1  170.38    9.70
   2   8   1  169.98    9.20
  -2  -8   1  176.78    9.80
  -2  -8   1  180.68    9.40
   8  -2   1  190.18    8.30
   2   8   1  191.48   10.10
  -8   2   1  195.58    9.30
   8  -2   1  185.98    9.40
  -2  -8   1  173.98    9.20
   8  -2   1  184.48    9.30
  -3  -8  -1   16.00    3.30
  -3  -8  -1   19.50    3.30
   3   8  -1   20.30    3.50
  -8   3  -1   13.60    2.30
  -8   3  -1   15.50    2.80
  -3  -8  -1   22.10    3.60
   3   8  -1   22.90    3.70
   3   8  -1   15.00    2.80
   8  -3  -1   14.00    3.10
   8  -3  -1   13.30    2.90
   8  -3  -1   11.90    2.90
  -8   3  -1   16.70    2.50
   3   8  -1   12.40    3.10
  -8   3   1   21.50    3.50
   3   8   1   14.20    3.20
   8  -3   1   18.50    3.60
  -3  -8   1   12.00    3.30
  -3  -8   1   13.50    2.80
   3   8   1   15.20    3.00
   3   8   1   11.50    2.70
  -8   3   1   20.10    3.50
  -8   3   1   20.80    3.00
  -3  -8   1   14.30    2.90
   3   8   1   14.30    3.10
   8  -3   1   22.40    3.60
  -4  -8  -1  448.96   20.90
   4   8  -1  458.45   20.00
  -8   4  -1  499.35   17.90
   4   8  -1  466.95   20.20
  -8   4  -1  497.05   18.80
   4   8  -1  452.65   22.30
  -4  -8  -1  472.25   21.90
  -4  -8  -1  437.86   20.60
   8  -4  -1  515.55   20.70
  -8   4  -1  514.35   17.90
   8  -4  -1  503.35   21.10
  -4  -8  -1  439.26   20.30
   4   8  -1  486.25   20.10
  -8   4  -1  509.95   17.90
   8  -4  -1  480.05   20.20
  -8   4   1  484.05   19.40
   4   8   1  479.25   20.60
  -8   4   1  449.46   18.70
  -4  -8   1  489.05   21.20
  -8   4   1  447.76   19.30
   8  -4   1  470.55   20.10
   4   8   1  496.15   20.70
   4   8   1  514.15   20.70
  -4  -8   1  493.25   20.70
  -4  -8   1  522.35   20.90
   8  -4   1  467.35   19.50
   5   8  -1  108.39    8.20
  -5  -8  -1  118.19    8.00
   5   8  -1  109.79    7.40
   5   8  -1  120.19    7.70
  -5  -8  -1  111.49    8.20
   8  -5  -1  108.39    7.10
  -5  -8  -1  118.49    8.30
   8  -5  -1  103.89    7.00
   5   8  -1  119.09    7.60
  -5  -8  -1  108.59    8.30
  -8   5  -1   89.39    6.40
  -5  -8   1  108.59    7.70
  -5  -8   1   95.89    8.10
   8  -5   1  110.69    6.50
   5   8   1   92.19    7.60
   5   8   1   90.19    7.60
   8  -5   1  107.99    6.40
   5   8   1  104.79    8.20
  -8   5   1  118.09    6.20
   8  -5   1  112.19    7.30
  -5  -8   1  112.79    8.70
  -8   5   1  111.39    6.10
  -8   5   1  106.99    5.50
   8  -6  -1  719.83   29.20
  -6  -8  -1  712.53   30.10
   8  -6  -1  699.83   28.60
   8  -6  -1  720.13   28.80
   6   8  -1  680.93   30.80
   6   8  -1  692.63   29.10
  -8   6  -1  712.03   26.30
  -6  -8  -1  719.13   29.80
  -6  -8  -1  716.73   30.00
   6   8  -1  770.82   30.30
  -6  -8  -1  734.13   30.00
   6   8  -1  695.93   29.30
  -6  -8   1  726.73   29.80
  -8   6   1  700.93   27.20
   8  -6   1  741.33   28.80
   6   8   1  725.93   30.10
   6   8   1  727.63   29.60
   6   8   1  702.43   29.60
  -8   6   1  728.23   27.30
  -6  -8   1  675.93   29.50
   6   8   1  686.33   29.60
   8  -6   1  737.63   27.90
  -6  -8   1  685.93   29.90
   8  -6   1  718.53   27.80
  -8   6   1  762.22   27.10
  -7  -8  -1 1420.36   56.19
   7   8  -1 1393.26   55.49
   7   8  -1 1505.55   55.79
  -7  -8  -1 1346.07   55.99
   8  -7  -1 1506.25   54.69
   7   8  -1 1388.86   55.29
  -7  -8  -1 1369.96   55.79
   8  -7  -1 1537.95   55.49
  -7  -8  -1 1459.15   56.09
   7   8  -1 1447.96   56.19
   8  -7  -1 1426.56   54.59
   7   8   1 1408.06   55.89
   7   8   1 1533.95   56.09
   8  -7   1 1367.36   53.59
   8  -7   1 1431.66   54.49
  -8   7   1 1405.06   52.49
  -7  -8   1 1436.86   56.29
  -7  -8   1 1430.46   55.99
  -8   7   1 1411.76   52.69
   7   8   1 1516.05   56.39
   7   8   1 1441.06   55.69
   8  -7   1 1437.76   54.69
  -7  -8   1 1551.64   56.39
   8   8  -1    1.00    2.90
   8   8  -1    2.00    3.50
  -8  -8  -1   -2.10    2.60
   8  -8  -1   -2.30    2.30
   8   8  -1    2.80    2.60
  -8  -8  -1    0.50    3.90
   8  -8  -1    4.10    3.30
   8  -8  -1    1.30    2.30
  -8  -8  -1    1.70    3.20
  -8  -8  -1    2.80    3.50
  -8  -8   1    4.40    3.60
  -8  -8   1   -0.70    3.20
   8   8   1   -3.00    3.10
  -8   8   1   -0.20    1.20
  -8   8   1    0.20    0.90
  -8   8   1   -0.60    1.10
  -8  -8   1    3.30    3.30
   8   8   1   -0.50    3.30
   8   8   1    1.20    3.10
  -8   8   1    0.00    0.90
   8  -8   1   -6.10    4.20
   8  -8   1    2.90    1.80
   8  -8   1   -1.90    1.90
   9   8  -1  130.09    9.80
   8  -9  -1  142.99    9.80
  -9  -8  -1  137.49   10.10
   8  -9  -1  125.49    8.20
   9   8  -1  138.99    9.90
  -9  -8  -1  131.99   10.30
   9   8  -1  128.09    9.80
  -9  -8  -1  125.39    9.70
  -9  -8  -1  133.29   10.20
  -9  -8   1  137.69   10.20
   9   8   1  124.69   11.20
   9   8   1  126.09    9.70
  -9  -8   1  138.19   10.50
   9   8   1  128.29   10.20
   9   8   1  130.19    9.90
   8  -9   1  125.49    7.20
  -8   9   1  131.09    6.20
  -9  -8   1  135.59   10.20
   8  -9   1  130.89    8.90
   8  -9   1  128.39    7.60
  -9  -7  -1  470.65   21.70
   7  -9  -1  462.75   19.80
   9   7  -1  477.65   21.80
   9   7  -1  483.25   22.20
   7  -9  -1  436.46   19.70
   7  -9  -1  459.85   20.60
  -9  -7  -1  455.55   21.40
   9   7  -1  445.06   21.30
  -9  -7  -1  499.95   22.00
  -9  -7  -1  453.45   21.60
   9   7   1  446.86   21.00
   7  -9   1  453.95   18.70
   7  -9   1  467.95   18.70
   9   7   1  422.16   21.00
  -9  -7   1  488.85   22.80
   9   7   1  485.25   22.40
  -7   9   1  475.55   18.10
  -9  -7   1  443.86   21.60
   9   7   1  458.55   21.60
  -7   9   1  465.65   20.70
   7  -9   1  442.36   21.60
  -9  -7   1  443.76   21.50
  -9  -6  -1   22.50    4.50
  -9  -6  -1   19.30    4.20
   6  -9  -1   21.20    4.00
   9   6  -1   13.10    4.00
   9   6  -1   17.10    3.70
  -9  -6  -1   16.30    4.30
  -6   9  -1   21.70    1.80
  -6   9  -1   11.20    3.00
   6  -9  -1   16.40    3.10
   6  -9  -1   18.10    3.30
  -9  -6  -1   11.00    3.30
   9   6  -1   17.80    4.30
   9   6   1   20.50    4.50
  -6   9   1   16.30    3.80
   6  -9   1   14.90    2.40
   9   6   1   19.50    4.20
  -6   9   1   15.80    3.00
  -9  -6   1   16.80    4.20
   6  -9   1   17.20    3.30
  -9  -6   1   16.60    4.10
   6  -9   1   15.50    2.60
   9   6   1   21.10    4.50
  -9  -6   1   19.30    4.20
   5  -9  -1  397.96   18.70
   9   5  -1  445.96   19.70
  -9  -5  -1  417.26   19.40
   5  -9  -1  390.76   17.80
  -5   9  -1  403.36   16.20
  -9  -5  -1  435.86   19.60
   9   5  -1  442.46   19.80
  -5   9  -1  377.26   17.80
   5  -9  -1  401.06   18.00
  -9  -5  -1  464.05   19.80
  -9  -5  -1  443.36   19.70
   9   5  -1  422.86   19.70
  -5   9   1  443.76   17.10
  -9  -5   1  382.86   19.10
  -9  -5   1  418.96   19.60
   5  -9   1  443.16   17.00
  -5   9   1  435.26   15.80
  -9  -5   1  397.76   19.20
   9   5   1  385.76   19.40
  -5   9   1  437.86   15.80
   9   5   1  402.46   19.00
  -5   9   1  423.66   18.70
   5  -9   1  448.46   18.20
   9   5   1  417.46   19.50
   5  -9   1  429.36   16.90
  -9  -4  -1  193.58   11.30
  -4   9  -1  223.38    9.10
  -9  -4  -1  202.68   11.60
  -9  -4  -1  196.78   11.40
   9   4  -1  196.58   11.60
  -9  -4  -1  187.88   11.20
   4  -9  -1  217.98   10.40
   4  -9  -1  203.08   12.30
  -4   9  -1  221.58   10.30
   9   4  -1  183.98   11.20
   9   4  -1  205.38   11.50
   4  -9  -1  219.98   10.50
   4  -9  -1  221.48    8.70
   4  -9   1  192.98   10.20
  -9  -4   1  210.08   11.40
   9   4   1  214.88   11.70
   4  -9   1  195.38    9.10
   4  -9   1  194.18    9.00
  -9  -4   1  216.78   11.80
   4  -9   1  191.08    9.10
  -4   9   1  195.58    8.40
  -4   9   1  185.68    9.40
  -4   9   1  182.88   10.60
   9   4   1  202.58   12.60
  -9  -4   1  231.18   12.10
  -4   9   1  193.08    8.40
   9   4   1  227.08   11.70
   3  -9  -1   40.60    4.70
  -3   9  -1   44.80    3.80
   9   3  -1   42.40    5.60
   9   3  -1   41.30    5.60
  -9  -3  -1   37.90    5.20
  -9  -3  -1   40.20    5.10
   3  -9  -1   38.70    4.50
   3  -9  -1   38.70    4.90
   9   3  -1   40.70    6.00
  -9  -3  -1   36.90    5.50
   3  -9  -1   44.80    3.50
  -9  -3  -1   40.00    5.60
  -3   9  -1   41.30    4.60
   9   3   1   42.30    5.40
  -9  -3   1   40.20    5.70
  -3   9   1   43.00    4.30
   3  -9   1   40.10    4.70
   3  -9   1   42.70    3.90
   9   3   1   41.40    5.50
  -9  -3   1   42.10    5.50
   3  -9   1   44.60    2.90
  -9  -3   1   47.60    5.90
   9   3   1   40.20    5.90
   3  -9   1   37.40    3.60
  -3   9   1   39.70    4.20
  -3   9   1   40.70    5.10
   3  -9   1   44.70    4.00
  -9  -2  -1  113.69    7.40
  -9  -2  -1  118.59    7.40
   2  -9  -1   82.99    6.30
   2  -9  -1   90.39    6.90
  -9  -2  -1  114.79    7.50
   9   2  -1  102.79    7.80
   9   2  -1  111.79    7.40
   2  -9  -1   82.39    6.40
   2  -9  -1   83.89    5.30
  -2   9  -1   81.39    5.80
   9   2  -1  109.39    7.70
  -2   9  -1   84.79    6.10
   2  -9   1  104.89    5.70
   2  -9   1  106.99    5.90
   2  -9   1   96.89    5.30
  -9  -2   1   81.89    7.10
  -2   9   1  102.69    5.40
  -2   9   1  105.89    5.40
   9   2   1  101.79    7.10
  -9  -2   1   86.99    7.10
   9   2   1   96.69    7.50
   2  -9   1   97.59    6.20
  -2   9   1   92.19    6.80
   2  -9   1  112.89    6.70
  -2   9   1  105.89    6.40
   9   2   1   96.69    7.60
  -9  -1  -1  356.46   15.90
   9   1  -1  362.56   16.40
  -1   9  -1  343.37   15.10
  -9  -1  -1  342.57   15.50
  -1   9  -1  342.27   15.20
   1  -9  -1  346.57   17.30
   1  -9  -1  361.06   15.90
   1  -9  -1  334.67   15.50
  -9  -1  -1  375.86   16.00
   9   1  -1  347.47   16.40
   9   1  -1  370.86   15.90
  -9  -1  -1  348.37   15.90
   1  -9  -1  345.07   15.60
   1  -9  -1  347.27   14.70
   1  -9   1  352.86   14.80
  -1   9   1  368.36   14.70
  -1   9   1  347.07   14.60
   1  -9   1  353.56   15.30
   9   1   1  354.26   15.60
   1  -9   1  363.86   14.90
  -1   9   1  360.86   15.60
   9   1   1  341.77   16.20
   1  -9   1  371.16   16.60
   1  -9   1  355.76   14.50
  -1   9   1  356.26   15.90
  -9  -1   1  329.17   15.70
  -9  -1   1  339.37   16.10
   0  -9  -1   21.10    4.30
   9   0  -1   17.30    3.60
  -9   0  -1   22.60    3.60
   0  -9  -1   21.30    4.00
   0  -9  -1   17.70    3.20
   0   9  -1   21.80    3.90
   9   0  -1   23.60    4.00
   0  -9  -1   24.60    4.60
  -9   0  -1   19.10    3.30
   0   9  -1   24.40    2.00
   9   0  -1   24.10    4.80
   0   9  -1   20.50    1.90
   0   9  -1   22.80    3.80
  -9   0  -1   14.90    2.80
   0  -9  -1   18.70    3.40
  -9   0   1   20.20    4.00
   0  -9   1   19.60    3.40
   0   9   1   22.80    4.20
   0  -9   1   22.00    4.00
   9   0   1   19.70    3.60
   0  -9   1   24.10    3.40
   0  -9   1   23.60    3.90
   0   9   1   16.90    3.40
   9   0   1   26.20    3.90
  -9   0   1   23.00    4.30
   0   9   1   19.90    3.30
   9   0   1   17.10    3.40
  -9   0   1   20.30    4.20
   0   9   1   20.20    3.40
   0  -9   1   20.40    4.10
   1   9  -1  356.76   15.40
   1   9  -1  368.56   16.00
  -1  -9  -1  359.56   16.00
   9  -1  -1  327.37   16.00
  -1  -9  -1  371.96   16.10
  -9   1  -1  338.17   15.40
  -9   1  -1  338.27   15.20
   1   9  -1  363.86   14.30
  -1  -9  -1  372.06   16.00
  -9   1  -1  359.46   15.20
   1   9  -1  369.56   14.30
  -1  -9  -1  344.27   16.00
  -9   1  -1  343.27   14.80
  -1  -9  -1  361.16   15.60
   1   9   1  341.17   15.90
   9  -1   1  364.56   15.00
  -1  -9   1  329.37   15.80
   9  -1   1  367.36   16.10
  -9   1   1  360.36   15.90
  -1  -9   1  340.17   15.30
  -1  -9   1  340.17   15.10
   9  -1   1  338.37   15.90
   1   9   1  361.66   15.20
  -9   1   1  381.16   15.90
   1   9   1  341.87   15.20
   1   9   1  362.56   16.10
  -1  -9   1  358.96   15.50
  -9   1   1  344.67   15.20
  -1  -9   1  347.67   15.30
  -2  -9  -1   99.29    8.10
  -9   2  -1   78.09    5.70
  -2  -9  -1   99.99    7.20
  -2  -9  -1  103.59    7.40
  -2  -9  -1  101.29    6.60
   2   9  -1  100.09    6.50
  -9   2  -1   79.79    5.20
  -9   2  -1   77.99    5.40
  -9   2  -1   81.59    5.40
   2   9  -1  102.09    5.80
   2   9  -1   96.99    7.10
   2   9  -1   97.99    5.70
  -2  -9  -1   95.59    6.90
   9  -2  -1   88.09    6.80
   9  -2  -1   82.29    7.60
  -2  -9   1   82.49    6.50
  -9   2   1   94.39    6.40
   9  -2   1  107.09    5.50
   2   9   1   84.79    7.00
  -2  -9   1   83.79    6.10
   2   9   1   85.29    6.40
   9  -2   1  101.39    6.70
   9  -2   1   99.19    6.70
  -2  -9   1   79.09    6.70
   2   9   1   80.99    7.60
  -9   2   1   99.29    5.80
   2   9   1   74.89    6.70
  -3  -9  -1   41.50    5.40
  -3  -9  -1   44.40    5.30
   3   9  -1   30.90    6.70
  -9   3  -1   44.60    4.00
  -9   3  -1   40.90    3.50
   9  -3  -1   39.50    5.30
  -3  -9  -1   37.60    5.30
  -3  -9  -1   35.50    6.50
   3   9  -1   47.80    5.00
  -9   3  -1   40.20    3.40
   3   9  -1   42.30    4.30
   9  -3  -1   41.40    5.30
   3   9  -1   39.40    4.30
  -3  -9  -1   37.90    5.80
  -9   3  -1   40.40    3.50
   3   9   1   42.50    4.90
  -3  -9   1   44.40    7.50
   3   9   1   34.00    5.50
   9  -3   1   41.30    4.80
   9  -3   1   44.90    3.50
  -9   3   1   42.20    4.60
   9  -3   1   43.20    4.80
  -3  -9   1   39.20    4.80
  -3  -9   1   42.90    5.60
   3   9   1   45.00    5.10
  -9   3   1   38.40    3.80
   3   9   1   44.70    6.00
  -9   3   1   38.10    4.40
   4   9  -1  187.08   10.60
  -9   4  -1  224.68    9.50
   9  -4  -1  219.68   11.20
  -4  -9  -1  196.28   11.20
  -4  -9  -1  181.98   11.60
  -9   4  -1  220.78    8.50
   9  -4  -1  228.88   11.60
  -9   4  -1  224.48    8.70
   4   9  -1  206.98   10.50
   4   9  -1  183.48   10.40
  -9   4  -1  223.38    8.60
   4   9  -1  201.38   11.60
  -4  -9  -1  194.48   11.40
  -4  -9  -1  190.58   11.40
   9  -4  -1  211.28   10.90
   4   9   1  240.18   12.20
   9  -4   1  199.68   10.40
  -9   4   1  195.38    9.30
   9  -4   1  185.68   10.20
   9  -4   1  198.48   11.90
  -4  -9   1  224.98   12.00
  -9   4   1  195.78    9.90
  -4  -9   1  220.18   11.50
   4   9   1  218.98   12.20
  -4  -9   1  223.58   11.40
  -9   4   1  186.78    9.90
   4   9   1  217.78   11.50
   4   9   1  213.88   11.20
  -5  -9  -1  456.55   19.70
  -5  -9  -1  418.46   19.40
   9  -5  -1  400.56   19.60
   5   9  -1  434.76   18.80
  -9   5  -1  397.36   16.50
   5   9  -1  442.96   18.60
   9  -5  -1  406.46   18.80
   9  -5  -1  390.76   18.20
  -5  -9  -1  426.66   19.00
  -5  -9  -1  421.36   19.50
   5   9  -1  417.36   18.60
   5   9  -1  449.26   19.80
   5   9   1  413.96   19.60
  -5  -9   1  391.26   19.20
  -9   5   1  424.26   17.20
  -9   5   1  429.46   16.60
   5   9   1  424.46   19.70
   5   9   1  392.06   18.80
   9  -5   1  400.86   19.90
  -5  -9   1  402.06   19.00
  -5  -9   1  421.56   19.10
  -9   5   1  441.76   17.30
   9  -5   1  438.46   17.90
   9  -5   1  414.86   17.80
   5   9   1  397.56   18.80
  -9   6  -1   13.80    2.40
   9  -6  -1   16.20    3.40
   9  -6  -1   18.60    4.10
   6   9  -1   17.00    4.40
  -6  -9  -1   13.60    4.10
  -6  -9  -1   16.60    4.10
  -6  -9  -1   14.30    3.70
   9  -6  -1   22.70    5.70
   6   9  -1   18.30    3.60
   6   9  -1   20.50    3.80
  -6  -9  -1   19.40    4.00
   6   9  -1   20.00    4.00
  -6  -9   1   18.80    4.60
  -9   6   1   18.20    4.10
   6   9   1   18.80    4.30
   6   9   1   16.20    3.90
  -9   6   1   16.80    2.60
   9  -6   1   13.60    3.90
   6   9   1   16.80    4.10
  -9   6   1   16.80    2.90
   9  -6   1   16.80    2.90
   6   9   1   25.90    5.30
  -6  -9   1   21.30    4.10
  -9   6   1   17.40    3.10
  -6  -9   1   16.40    3.80
   9  -6   1   19.30    4.00
   7   9  -1  477.15   20.90
   9  -7  -1  458.55   20.80
  -7  -9  -1  457.65   21.80
   7   9  -1  440.16   20.60
   9  -7  -1  433.26   19.90
  -7  -9  -1  469.95   21.40
  -7  -9  -1  467.45   21.70
   7   9  -1  450.75   20.80
  -7  -9  -1  481.85   21.70
   7   9  -1  485.75   21.80
  -9   7   1  477.65   17.90
   9  -7   1  484.75   19.40
  -9   7   1  459.25   19.30
   7   9   1  440.56   20.80
  -9   7   1  480.15   18.10
  -7  -9   1  447.16   21.60
   7   9   1  448.46   21.00
  -7  -9   1  460.15   21.50
   9  -7   1  448.96   19.10
   7   9   1  472.85   21.70
  -7  -9   1  439.96   21.10
   7   9   1  439.36   21.10
   9  -7   1  483.35   20.40
   8   9  -1  127.49    9.10
   9  -8  -1  131.69    9.60
  -8  -9  -1  134.79   10.20
  -8  -9  -1  123.29    9.40
  -8  -9  -1  122.99    9.90
   8   9  -1  131.59    9.90
   8   9  -1  128.39    9.60
   8   9  -1  136.39    9.60
   9  -8  -1  133.89    8.50
   9  -8  -1  132.09    8.70
  -8  -9  -1  123.79   10.10
   9  -8   1  132.39    9.10
   9  -8   1  129.79    7.60
  -9   8   1  126.09    5.70
   9  -8   1  127.39    7.90
  -9   8   1  133.19    6.00
   8   9   1  132.89   10.00
  -8  -9   1  124.89    9.90
   8   9   1  124.29    9.80
  -8  -9   1  138.59   10.50
   8   9   1  138.49   10.00
   8   9   1  130.89   10.10
  -8  -9   1  131.59   10.10
   9  -9  -1   -2.00    2.70
  -9  -9  -1   -1.20    3.40
  -9  -9  -1   -2.70    3.50
   9   9  -1   -1.80    3.80
   9   9  -1   -0.50    3.00
   9  -9  -1   -2.50    2.10
  -9  -9  -1    0.70    3.80
   9   9  -1    1.40    3.90
   9   9  -1   -0.80    3.20
  -9  -9  -1    0.10    3.20
   9  -9  -1    0.40    3.70
  -9  -9   1   -4.60    2.90
   9  -9   1    3.40    3.10
  -9   9   1   -1.10    1.10
   9   9   1   -2.20    3.20
   9   9   1   -4.50    3.30
  -9  -9   1    1.20    3.80
  -9   9   1    1.60    1.80
   9   9   1   -0.90    3.50
  -9  -9   1   -1.10    3.60
   9   9   1    0.20    3.70
   9  -9   1    2.70    2.50
   9 -10  -1  519.85   22.90
   9 -10  -1  482.95   22.50
   9 -10  -1  502.25   23.60
  10   9  -1  529.95   24.60
  10   9  -1  569.44   24.60
 -10  -9  -1  538.65   24.80
 -10  -9  -1  544.15   25.00
  10   9  -1  562.04   25.20
 -10  -9  -1  564.04   25.50
  10   9  -1  532.05   24.30
 -10  -9   1  478.35   24.40
   9 -10   1  557.34   21.90
  10   9   1  488.05   24.10
  10   9   1  477.15   24.30
  -9  10   1  562.54   19.90
 -10  -9   1  459.85   26.10
  10   9   1  505.55   24.50
   9 -10   1  555.14   21.90
 -10  -9   1  495.35   24.60
  10   9   1  490.95   24.50
   9 -10   1  573.14   23.50
   8 -10  -1  238.38   12.60
  10   8  -1  238.38   14.70
   8 -10  -1  255.07   13.60
 -10  -8  -1  235.68   14.20
 -10  -8  -1  235.78   14.40
 -10  -8  -1  225.58   14.20
   8 -10  -1  234.58   12.30
  10   8  -1  238.58   14.40
  10   8  -1  229.48   14.90
 -10  -8  -1  244.28   14.60
 -10  -8   1  265.17   15.10
  -8  10   1  231.88   13.30
  10   8   1  233.08   14.10
   8 -10   1  236.58   11.40
  -8  10   1  231.68   10.10
   8 -10   1  240.78   12.80
 -10  -8   1  237.98   14.30
  10   8   1  260.27   15.10
 -10  -8   1  252.67   14.50
   8 -10   1  232.28   11.30
  10   8   1  236.58   14.20
  10   8   1  226.68   13.60
 -10  -7  -1   33.40    6.50
 -10  -7  -1   54.89    7.60
  10   7  -1   40.70    7.20
  10   7  -1   34.80    6.90
  10   7  -1   40.10    6.80
   7 -10  -1   42.40    6.80
   7 -10  -1   38.90    5.30
 -10  -7  -1   44.00    7.10
 -10  -7  -1   41.10    7.20
   7 -10   1   37.30    4.20
  10   7   1   53.09    6.80
 -10  -7   1   43.40    7.30
 -10  -7   1   39.40    7.30
  10   7   1   37.30    5.90
   7 -10   1   44.20    4.70
  -7  10   1   40.10    3.70
   7 -10   1   38.30    5.80
  10   7   1   36.10    6.50
  -7  10   1   46.00    6.60
 -10  -7   1   35.30    7.20
  10   6  -1  526.25   23.80
 -10  -6  -1  540.95   24.00
 -10  -6  -1  574.24   25.00
  10   6  -1  523.25   23.80
 -10  -6  -1  541.45   24.00
   6 -10  -1  490.05   21.90
  -6  10  -1  514.85   19.70
  -6  10  -1  506.05   22.00
   6 -10  -1  509.75   22.70
  10   6  -1  543.35   23.80
   6 -10  -1  513.15   22.00
 -10  -6  -1  538.35   24.00
  -6  10   1  551.54   20.80
 -10  -6   1  530.35   24.10
   6 -10   1  515.55   23.70
  -6  10   1  519.15   22.80
 -10  -6   1  474.25   23.40
  10   6   1  485.15   23.50
   6 -10   1  554.64   21.10
   6 -10   1  528.75   20.90
  10   6   1  506.65   23.60
  10   6   1  523.65   23.60
 -10  -6   1  502.95   23.70
   5 -10  -1  430.86   18.30
   5 -10  -1  441.36   18.30
  -5  10  -1  435.96   16.50
  10   5  -1  412.76   19.70
   5 -10  -1  457.75   19.30
 -10  -5  -1  399.56   19.70
 -10  -5  -1  447.66   21.70
  10   5  -1  377.76   19.40
 -10  -5  -1  382.56   19.40
 -10  -5  -1  379.76   19.40
  10   5  -1  405.16   19.70
  -5  10  -1  431.96   18.30
  10   5   1  449.86   20.20
  10   5   1  415.36   20.00
 -10  -5   1  453.45   20.20
   5 -10   1  390.66   17.00
  10   5   1  457.85   22.00
 -10  -5   1  423.66   19.90
   5 -10   1  391.06   17.00
  -5  10   1  391.66   18.70
   5 -10   1  408.26   18.10
  -5  10   1  396.36   17.10
 -10  -5   1  428.46   19.90
 -10  -4  -1    8.40    3.50
  10   4  -1   11.80    3.80
   4 -10  -1   12.70    3.10
  -4  10  -1   12.70    3.00
 -10  -4  -1    8.90    3.30
 -10  -4  -1   10.80    3.70
  10   4  -1    7.90    3.60
  10   4  -1    7.60    3.20
   4 -10  -1   13.40    3.00
 -10  -4  -1    3.80    2.80
   4 -10  -1   10.80    3.30
  -4  10   1    7.80    2.30
 -10  -4   1   13.20    3.60
   4 -10   1    8.30    2.20
  -4  10   1    6.20    3.00
 -10  -4   1   14.50    4.00
  -4  10   1    6.30    1.20
  10   4   1   16.20    4.20
   4 -10   1    8.70    2.90
  10   4   1   10.90    3.70
  -4  10   1    7.90    1.40
   4 -10   1    6.90    2.00
 -10  -4   1   10.20    3.70
   4 -10   1    7.70    2.00
 -10  -3  -1 1009.10   41.20
  -3  10  -1 1029.40   40.00
 -10  -3  -1  998.20   40.90
   3 -10  -1 1020.60   38.70
  -3  10  -1 1043.20   39.30
   3 -10  -1 1080.39   40.30
   3 -10  -1 1065.29   40.80
  10   3  -1 1062.69   41.30
   3 -10  -1 1033.80   40.20
  10   3  -1  999.60   41.50
  10   3  -1 1066.99   41.80
 -10  -3  -1 1050.69   41.20
 -10  -3  -1 1015.60   41.20
  10   3   1 1101.19   41.80
   3 -10   1 1013.50   39.40
   3 -10   1 1028.70   39.20
   3 -10   1 1041.70   39.30
 -10  -3   1 1045.50   41.30
   3 -10   1 1054.29   38.20
   3 -10   1 1035.40   40.00
  -3  10   1 1033.60   39.80
  10   3   1  981.50   41.30
 -10  -3   1 1041.80   41.50
  -3  10   1 1024.40   40.70
  -3  10   1 1039.60   38.50
 -10  -3   1 1114.69   41.90
  10   2  -1   76.99    7.30
 -10  -2  -1   75.89    6.50
  -2  10  -1   64.79    5.20
   2 -10  -1   71.49    5.90
   2 -10  -1   63.29    4.70
 -10  -2  -1   74.49    6.50
 -10  -2  -1   75.09    6.80
  -2  10  -1   59.79    5.50
 -10  -2  -1   79.09    6.60
   2 -10  -1   64.09    5.90
  10   2  -1   78.09    7.30
   2 -10  -1   59.89    7.40
   2 -10  -1   67.09    5.90
  10   2  -1   64.69    6.50
   2 -10   1   73.69    5.20
   2 -10   1   75.29    4.50
  10   2   1   59.59    6.40
 -10  -2   1   64.29    6.40
  -2  10   1   77.99    4.60
  -2  10   1   79.09    5.90
   2 -10   1   71.19    5.90
  -2  10   1   77.59    4.60
  -2  10   1   69.39    6.10
 -10  -2   1   62.59    6.70
   2 -10   1   69.79    5.50
  10   2   1   61.79    6.20
   2 -10   1   73.49    5.50
  10   2   1   66.59    7.00
 -10  -1  -1  101.39    7.10
   1 -10  -1   86.29    5.80
   1 -10  -1   73.49    8.10
  -1  10  -1   87.69    6.30
   1 -10  -1   89.49    6.90
  10   1  -1   91.59    7.50
  10   1  -1   98.89    7.20
  -1  10  -1   88.39    6.40
   1 -10  -1   91.79    6.90
  10   1  -1  100.39    8.60
   1 -10  -1   88.09    6.60
 -10  -1  -1   93.59    7.20
 -10  -1  -1   99.29    6.70
 -10  -1  -1   94.59    7.10
   1 -10   1   99.09    5.70
  -1  10   1   96.49    5.60
 -10  -1   1   87.39    7.30
  10   1   1  100.19    7.00
 -10  -1   1   88.29    7.00
  10   1   1   84.99    7.40
  -1  10   1   91.09    5.50
  10   1   1   90.29    7.50
  -1  10   1   91.69    6.70
 -10  -1   1   96.09    7.30
   1 -10   1   95.19    6.20
   1 -10   1  104.59    6.90
   1 -10   1   84.89    6.60
   1 -10   1   95.09    6.10
  -1  10   1   92.39    7.10
   0  10  -1  135.49    8.00
   0 -10  -1  141.29    8.60
 -10   0  -1  135.59    8.40
 -10   0  -1  132.69    7.90
   0 -10  -1  137.99    8.70
   0 -10  -1  134.69    8.40
   0 -10  -1  138.39    7.80
   0 -10  -1  133.69   10.10
 -10   0  -1  134.19    8.20
  10   0  -1  133.19    9.20
   0  10  -1  148.19    8.40
  10   0  -1  152.08    9.40
   0  10  -1  138.79    5.70
   0  10  -1  147.09    5.90
  10   0  -1  143.79    8.40
   0  10   1  138.09    7.50
   0  10   1  137.09    7.40
 -10   0   1  135.29    9.90
   0 -10   1  128.19    7.50
   0 -10   1  134.29    8.20
  10   0   1  147.29   11.90
   0 -10   1  129.89    7.70
 -10   0   1  136.09    8.60
   0 -10   1  141.39    8.60
  10   0   1  146.89    8.20
  10   0   1  125.49    8.80
   0  10   1  138.99    8.70
   0  10   1  133.19    8.40
 -10   0   1  144.19    8.20
   0 -10   1  137.39    8.40
   1  10  -1  101.39    7.20
 -10   1  -1   85.59    5.80
 -10   1  -1   82.19    6.40
 -10   1  -1   81.29    6.10
  10  -1  -1   98.89    7.50
 -10   1  -1   94.29    6.30
  -1 -10  -1   98.39    7.10
  -1 -10  -1   97.59    7.30
   1  10  -1   95.29    5.10
   1  10  -1   99.79    5.20
  -1 -10  -1   90.89    7.30
  10  -1  -1   81.09    7.30
  -1 -10  -1   81.89    9.90
  -1 -10  -1   99.89    6.60
   1  10  -1   98.19    6.60
  10  -1   1   93.39    7.40
  -1 -10   1   92.29    6.70
  10  -1   1   85.59    6.90
  -1 -10   1   81.79    6.20
  -1 -10   1   92.09    6.80
  10  -1   1   97.49    6.30
   1  10   1   83.09    8.10
   1  10   1   87.49    6.10
 -10   1   1   94.59    6.90
   1  10   1   87.49    7.20
 -10   1   1   95.09    6.90
   1  10   1   84.79    6.20
 -10   1   1  101.19    6.50
  -1 -10   1   91.29    6.50
  -1 -10   1   87.19    7.20
 -10   2  -1   64.99    4.80
  -2 -10  -1   71.19    6.60
 -10   2  -1   59.29    5.00
  -2 -10  -1   78.99    6.80
   2  10  -1   73.79    6.00
  -2 -10  -1   78.29    6.80
   2  10  -1   82.39    5.10
  -2 -10  -1   72.79    6.80
  10  -2  -1   60.79    6.30
 -10   2  -1   66.89    5.40
 -10   2  -1   57.39    5.00
   2  10  -1   76.59    5.00
  -2 -10  -1   75.29    6.20
  10  -2  -1   63.89    7.20
  -2 -10   1   58.69    6.50
   2  10   1   56.79    6.30
 -10   2   1   75.79    5.30
   2  10   1   66.59    6.70
 -10   2   1   68.69    5.90
  -2 -10   1   63.49    5.70
   2  10   1   57.59    5.70
  -2 -10   1   61.69    6.00
  10  -2   1   74.29    5.00
   2  10   1   60.39    5.60
  -2 -10   1   65.29    5.80
  10  -2   1   68.29    6.20
   3  10  -1 1065.09   41.30
  -3 -10  -1 1014.90   40.60
  -3 -10  -1 1048.20   40.90
 -10   3  -1 1024.60   38.60
  10  -3  -1 1119.19   41.40
 -10   3  -1 1010.00   39.40
 -10   3  -1 1035.40   38.90
  -3 -10  -1 1065.49   41.20
   3  10  -1 1052.09   39.70
   3  10  -1 1001.70   39.60
  -3 -10  -1 1000.60   41.00
  10  -3  -1 1017.20   40.80
   3  10  -1 1013.80   40.30
 -10   3  -1 1063.19   39.00
  -3 -10  -1  990.10   41.20
  10  -3  -1 1123.19   41.40
  -3 -10   1 1046.20   40.50
  10  -3   1 1016.70   40.40
   3  10   1 1025.30   40.40
   3  10   1 1080.79   41.40
  -3 -10   1 1014.60   41.10
  -3 -10   1 1034.90   40.70
 -10   3   1 1048.00   39.90
   3  10   1 1029.30   40.90
 -10   3   1  994.20   39.10
 -10   3   1  990.90   39.80
   3  10   1 1083.09   40.40
  -3 -10   1 1067.79   40.90
  10  -3   1  991.80   40.20
  -4 -10  -1    7.50    3.20
   4  10  -1    6.00    2.50
  10  -4  -1   13.50    3.40
 -10   4  -1   14.00    2.40
  -4 -10  -1    8.10    3.30
  -4 -10  -1    5.20    3.30
   4  10  -1    8.30    2.90
  10  -4  -1   12.10    3.90
   4  10  -1    7.60    2.50
   4  10  -1   10.30    3.70
  -4 -10  -1    4.60    2.90
 -10   4  -1   11.50    2.60
  -4 -10   1    8.70    3.40
 -10   4   1    6.80    2.30
  10  -4   1    8.90    2.70
  -4 -10   1   12.50    3.20
 -10   4   1    9.00    2.30
   4  10   1    9.60    3.50
   4  10   1    9.70    3.10
   4  10   1   11.70    3.70
  10  -4   1    7.70    3.00
  -4 -10   1   11.90    3.60
   4  10   1   13.20    3.10
  -5 -10  -1  416.96   19.70
  10  -5  -1  439.66   19.00
   5  10  -1  393.76   18.40
  10  -5  -1  422.86   18.80
 -10   5  -1  420.66   16.80
   5  10  -1  381.96   18.60
  10  -5  -1  451.75   19.50
  -5 -10  -1  386.66   19.40
   5  10  -1  412.36   19.80
   5  10  -1  364.56   21.20
  -5 -10  -1  401.26   19.80
  -5 -10  -1  395.96   19.30
 -10   5  -1  434.86   15.40
   5  10   1  451.85   20.00
  -5 -10   1  432.66   20.00
 -10   5   1  383.56   17.20
  -5 -10   1  452.25   19.80
 -10   5   1  396.26   16.60
  -5 -10   1  423.36   19.30
   5  10   1  464.85   19.40
  10  -5   1  410.46   18.10
   5  10   1  422.66   19.40
   5  10   1  416.86   19.10
  10  -5   1  411.16   18.80
 -10   5   1  409.86   17.30
  -6 -10  -1  539.05   23.80
  10  -6  -1  519.45   22.70
   6  10  -1  538.45   23.10
   6  10  -1  525.75   22.90
  -6 -10  -1  535.55   24.00
   6  10  -1  546.65   23.00
  10  -6  -1  509.25   23.10
  -6 -10  -1  560.64   26.80
   6  10  -1  560.44   24.30
  -6 -10  -1  549.15   24.40
  10  -6  -1  486.65   22.40
 -10   6  -1  494.75   20.20
   6  10   1  540.75   24.20
  10  -6   1  562.54   23.00
   6  10   1  500.75   23.10
   6  10   1  498.55   23.30
 -10   6   1  523.45   20.80
  -6 -10   1  519.35   23.70
  10  -6   1  557.64   22.20
 -10   6   1  532.05   21.70
  -6 -10   1  482.85   23.60
   6  10   1  490.65   23.20
 -10   6   1  568.74   20.90
  10  -6   1  525.65   21.90
  -6 -10   1  486.95   23.30
 -10   6   1  531.25   20.30
   7  10  -1   33.40    5.90
  -7 -10  -1   41.30    7.30
   7  10  -1   37.70    5.90
   7  10  -1   39.80    6.30
  -7 -10  -1   43.10    6.40
 -10   7  -1   42.10    2.60
  10  -7  -1   46.80    7.00
  10  -7  -1   40.50    5.70
  -7 -10  -1   40.00    6.80
  -7 -10  -1   44.60    6.70
   7  10  -1   36.70    6.60
  10  -7  -1   33.50    5.90
  10  -7   1   49.30    5.70
  -7 -10   1   36.90    6.70
  -7 -10   1   37.00    6.60
 -10   7   1   42.50    3.50
  10  -7   1   32.30    4.80
   7  10   1   38.40    7.50
  -7 -10   1   32.50    6.20
  10  -7   1   37.60    6.90
 -10   7   1   42.00    3.50
   7  10   1   42.80    6.40
   7  10   1   30.80    6.10
   7  10   1   38.40    6.70
 -10   7   1   49.90    3.70
   8  10  -1  238.08   13.50
   8  10  -1  233.88   13.40
  -8 -10  -1  227.78   14.60
  -8 -10  -1  232.78   14.00
   8  10  -1  229.98   14.10
   8  10  -1  230.98   13.40
  10  -8  -1  236.78   12.60
  -8 -10  -1  216.38   14.00
  10  -8  -1  238.38   12.80
  -8 -10  -1  221.08   13.90
  10  -8  -1  246.88   13.90
   8  10   1  231.98   13.90
  10  -8   1  249.18   12.10
 -10   8   1  236.38    9.70
  -8 -10   1  263.77   14.80
  -8 -10   1  242.68   14.30
  10  -8   1  227.08   11.60
 -10   8   1  235.58    9.70
 -10   8   1  239.18   10.50
  -8 -10   1  230.38   13.80
  10  -8   1  242.08   13.20
   8  10   1  257.97   16.50
   8  10   1  240.68   13.80
   8  10   1  257.37   14.80
  10  -9  -1  497.75   23.80
   9  10  -1  533.25   23.80
  -9 -10  -1  540.85   24.60
   9  10  -1  532.15   24.20
  -9 -10  -1  569.34   25.40
  -9 -10  -1  439.46   28.80
  10  -9  -1  505.85   22.80
   9  10  -1  571.24   24.40
  -9 -10  -1  547.55   25.30
  10  -9  -1  478.15   22.60
  -9 -10   1  499.35   25.00
 -10   9   1  540.55   19.60
  -9 -10   1  486.85   24.10
  10  -9   1  556.74   22.30
   9  10   1  521.55   24.50
  10  -9   1  526.75   21.90
  -9 -10   1  503.75   24.60
  -9 -10   1  530.35   25.60
  10  -9   1  581.54   23.70
   9  10   1  484.75   24.10
   9  10   1  491.05   24.30
 -10   9   1  544.35   19.60
 -10 -10  -1   -3.60    3.70
  10  10  -1   -2.10    3.30
 -10 -10  -1    4.30    3.90
  10 -10  -1    1.10    3.40
  10  10  -1   -4.10    3.40
  10 -10  -1   -0.90    4.80
  10  10  -1    5.80    4.10
 -10 -10  -1   -0.10    4.00
  10  10   1   -4.30    4.00
  10  10   1    5.10    4.10
 -10 -10   1   -1.30    3.60
 -10 -10   1    0.00    4.20
 -10  10   1   -0.90    0.90
  10  10   1    1.10    3.50
  10  10   1   -5.90    6.40
  10 -10   1    1.30    2.40
  10 -10   1    0.00    3.80
 -10 -10   1    1.40    4.00
 -10 -10   1   -2.30    4.60
  11  10  -1  350.06   18.50
  11  10  -1  333.57   17.90
  10 -11  -1  346.37   18.10
 -11 -10  -1  320.07   26.50
 -11 -10  -1  345.57   18.80
  10 -11  -1  340.17   17.00
  11  10  -1  331.07   20.70
  10 -11  -1  286.17   16.10
  10 -11   1  371.16   17.60
 -11 -10   1  337.37   18.60
  10 -11   1  340.37   16.50
  11  10   1  316.17   18.30
  11  10   1  320.07   20.50
  11  10   1  307.07   19.10
  10 -11   1  337.87   15.50
 -11 -10   1  308.17   24.80
   9 -11  -1  524.85   23.10
 -11  -9  -1  519.65   25.50
   9 -11  -1  546.85   25.00
  11   9  -1  512.15   25.00
   9 -11  -1  557.04   23.50
 -11  -9  -1  516.55   25.20
 -11  -9  -1  499.85   25.00
  11   9  -1  539.85   26.00
  11   9  -1  548.15   25.10
  11   9   1  545.45   25.80
  11   9   1  511.75   24.60
  11   9   1  535.85   25.10
  11   9   1  519.85   25.40
 -11  -9   1  534.55   25.70
   9 -11   1  522.45   23.50
  -9  11   1  529.65   20.00
   9 -11   1  540.55   22.20
   9 -11   1  503.75   22.00
 -11  -9   1  520.45   25.30
 -11  -8  -1   88.69    9.30
 -11  -8  -1  111.59    9.60
  11   8  -1  106.99    9.80
   8 -11  -1   89.29    8.00
 -11  -8  -1   92.99    9.30
  11   8  -1   89.29    9.60
   8 -11  -1  102.39    9.50
  11   8  -1   93.49    9.50
 -11  -8  -1  105.49   10.10
   8 -11  -1   93.79    7.50
 -11  -8   1  100.19    9.50
  11   8   1   91.19    9.20
   8 -11   1  103.39    7.20
 -11  -8   1   86.79    9.50
   8 -11   1   96.59    8.50
  11   8   1   91.99    9.90
  -8  11   1  105.69    5.40
  -8  11   1   93.79    8.70
  11   8   1  103.59    9.80
   8 -11   1   96.59    6.70
  11   8   1   88.39    9.70
  -7  11  -1  187.88   11.30
 -11  -7  -1  216.48   13.30
   7 -11  -1  190.48   11.10
  11   7  -1  206.98   13.30
   7 -11  -1  201.88   11.50
  11   7  -1  212.08   13.40
 -11  -7  -1  224.78   13.60
 -11  -7  -1  197.48   13.00
  11   7  -1  198.88   13.40
   7 -11  -1  207.68   12.40
 -11  -7  -1  197.98   12.80
 -11  -7   1  207.08   13.60
  11   7   1  206.68   13.50
   7 -11   1  212.48   10.40
 -11  -7   1  189.48   12.60
  11   7   1  205.48   12.90
   7 -11   1  205.48   11.60
  -7  11   1  223.18    9.60
  -7  11   1  195.78   12.10
  11   7   1  214.48   14.60
 -11  -7   1  198.38   13.30
   7 -11   1  198.98   10.10
 -11  -6  -1   49.99    7.40
  11   6  -1   57.79    8.20
  11   6  -1   55.59    7.10
   6 -11  -1   61.59    6.40
 -11  -6  -1   53.19    6.80
   6 -11  -1   59.49    6.10
 -11  -6  -1   39.90    7.80
  -6  11  -1   67.99    3.90
  11   6  -1   50.59    7.60
  -6  11  -1   66.09    6.30
   6 -11  -1   67.59    7.40
 -11  -6  -1   54.29    7.50
 -11  -6   1   70.89    8.40
  11   6   1   58.69    7.90
  -6  11   1   59.29    6.80
 -11  -6   1   55.89    7.80
   6 -11   1   49.20    5.10
   6 -11   1   54.29    4.90
  11   6   1   62.59    8.20
  11   6   1   68.99    7.60
   6 -11   1   60.39    6.80
 -11  -6   1   66.69    7.90
  -6  11   1   60.29    5.30
   5 -11  -1  158.08    9.40
  -5  11  -1  162.48    7.80
  11   5  -1  165.48   10.90
  11   5  -1  170.78   11.30
  -5  11  -1  153.68    9.40
 -11  -5  -1  159.28   11.10
 -11  -5  -1  160.48   11.00
   5 -11  -1  162.78   10.50
 -11  -5  -1  180.18   11.60
  11   5  -1  159.38   11.40
 -11  -5  -1  167.28   11.10
   5 -11   1  178.68   13.10
  -5  11   1  160.68   10.30
 -11  -5   1  148.79   10.90
  11   5   1  163.78   11.40
 -11  -5   1  158.88   11.20
   5 -11   1  154.08    8.40
  -5  11   1  173.68    8.60
  11   5   1  161.88   10.90
  11   5   1  158.28   11.40
   5 -11   1  161.98    8.60
 -11  -5   1  159.88   11.40
   4 -11  -1  564.64   22.10
  11   4  -1  602.14   25.40
  11   4  -1  568.64   25.60
 -11  -4  -1  544.75   25.10
 -11  -4  -1  544.25   25.10
 -11  -4  -1  568.44   25.20
  11   4  -1  530.25   25.30
   4 -11  -1  574.04   23.90
  -4  11  -1  621.74   22.90
  -4  11  -1  581.64   23.80
 -11  -4  -1  549.25   25.00
   4 -11  -1  608.74   24.80
  11   4   1  583.94   25.80
   4 -11   1  554.94   22.70
   4 -11   1  558.14   24.20
  -4  11   1  558.24   23.30
 -11  -4   1  636.34   26.50
  -4  11   1  554.04   24.50
 -11  -4   1  567.84   25.10
 -11  -4   1  558.24   25.30
  11   4   1  612.14   26.00
   4 -11   1  535.35   22.70
  11   4   1  602.84   25.30
   4 -11   1  562.14   22.90
   3 -11  -1   19.50    3.50
 -11  -3  -1   20.80    4.30
  11   3  -1   21.10    4.30
  11   3  -1   14.80    4.00
 -11  -3  -1   15.50    3.70
 -11  -3  -1   17.50    4.10
  -3  11  -1   28.40    3.90
  11   3  -1   23.90    4.60
   3 -11  -1   20.20    5.70
 -11  -3  -1   23.10    4.20
   3 -11  -1   26.70    3.20
  -3  11  -1   18.50    3.30
  -3  11   1   17.70    3.90
 -11  -3   1   21.50    4.40
  11   3   1   15.60    4.00
  -3  11   1   21.70    4.20
 -11  -3   1   19.40    4.20
  -3  11   1   23.30    2.50
   3 -11   1   19.10    4.10
   3 -11   1   19.80    3.70
  11   3   1   33.50    6.40
   3 -11   1   20.40    4.00
  11   3   1   19.40    4.20
   3 -11   1   26.80    5.00
 -11  -3   1   18.00    4.00
  -2  11  -1  387.76   16.20
   2 -11  -1  370.46   15.40
 -11  -2  -1  348.57   17.10
 -11  -2  -1  367.26   17.30
 -11  -2  -1  357.46   16.90
  11   2  -1  368.26   17.30
   2 -11  -1  370.96   16.70
   2 -11  -1  360.06   16.50
   2 -11  -1  382.76   17.20
  11   2  -1  368.06   18.10
 -11  -2  -1  356.26   17.40
  -2  11  -1  372.16   16.40
  11   2  -1  345.67   17.80
  11   2   1  364.46   17.80
 -11  -2   1  362.66   17.60
  -2  11   1  352.36   14.60
   2 -11   1  361.06   15.90
  -2  11   1  364.36   14.70
 -11  -2   1  369.96   17.30
  -2  11   1  365.26   16.40
   2 -11   1  365.26   16.20
  11   2   1  399.06   18.20
   2 -11   1  356.06   14.90
  -2  11   1  361.96   17.00
   2 -11   1  348.87   15.70
   2 -11   1  376.76   16.50
 -11  -1  -1  204.78   11.80
 -11  -1  -1  211.38   11.30
  -1  11  -1  235.68   11.30
   1 -11  -1  226.98   11.70
  11   1  -1  206.38   13.00
  11   1  -1  207.68   12.50
 -11  -1  -1  205.78   11.50
   1 -11  -1  234.98   12.30
   1 -11  -1  238.68   12.10
   1 -11  -1  231.38   11.90
  -1  11  -1  226.98   11.20
  11   1  -1  221.58   12.80
   1 -11  -1  222.88   10.50
 -11  -1   1  216.18   11.70
   1 -11   1  208.68   10.70
  11   1   1  239.58   12.70
   1 -11   1  202.08   10.10
 -11  -1   1  218.48   12.00
  11   1   1  222.98   12.50
   1 -11   1  221.68   11.30
  11   1   1  237.78   11.70
  -1  11   1  211.58    9.90
   1 -11   1  202.98   11.20
   1 -11   1  223.28   11.00
  -1  11   1  209.38    9.90
  -1  11   1  200.98   11.30
 -11  -1   1  234.08   12.30
  -1  11   1  199.68   11.60
   0 -11  -1    2.80    2.90
 -11   0  -1    3.00    2.10
   0  11  -1    0.50    2.40
 -11   0  -1   -1.30    2.30
   0 -11  -1    2.90    2.50
 -11   0  -1    0.00    2.30
 -11   0  -1    3.60    2.40
  11   0  -1    5.60    3.00
   0 -11  -1    4.50    3.10
   0 -11  -1    3.80    2.30
   0  11  -1    2.30    2.40
   0 -11  -1    2.10    2.80
  11   0  -1    1.70    3.10
  11   0  -1    4.10    2.60
 -11   0   1    5.00    2.70
   0  11   1    4.10    2.00
   0 -11   1    2.70    2.60
   0 -11   1    0.50    2.60
 -11   0   1    2.00    2.60
   0  11   1    2.60    3.30
   0 -11   1    2.40    2.20
  11   0   1    2.90    2.50
   0  11   1   -2.30    2.60
   0 -11   1    4.80    2.00
   0  11   1    5.60    1.90
   0 -11   1    0.40    2.60
  11   0   1    1.20    3.20
  11   0   1    0.00    3.00
 -11   0   1    4.60    2.70
 -11   1  -1  227.78   11.00
  -1 -11  -1  210.78   11.20
  11  -1  -1  213.38   12.20
  -1 -11  -1  199.78   11.80
 -11   1  -1  226.38   11.50
  -1 -11  -1  213.68   12.00
   1  11  -1  207.58    9.60
  11  -1  -1  249.88   12.80
 -11   1  -1  217.48   11.10
 -11   1  -1  224.88   10.70
  -1 -11  -1  224.78   13.10
   1  11  -1  219.88    9.50
   1  11  -1  205.98   11.20
   1  11  -1  208.38   11.90
  -1 -11  -1  202.88   12.10
   1  11   1  231.68   10.90
  -1 -11   1  227.08   11.10
   1  11   1  234.38   12.20
 -11   1   1  201.28   11.30
  11  -1   1  214.88   10.80
   1  11   1  238.18   10.90
  11  -1   1  216.08   12.10
 -11   1   1  224.68   12.50
  -1 -11   1  234.68   13.10
   1  11   1  221.88   12.10
  11  -1   1  196.08   11.70
  -1 -11   1  225.18   12.00
  -1 -11   1  238.68   13.20
 -11   1   1  202.18   10.80
  -1 -11   1  222.28   11.40
  -2 -11  -1  368.96   17.30
  11  -2  -1  361.36   17.60
  11  -2  -1  402.36   18.00
   2  11  -1  379.26   15.50
 -11   2  -1  365.66   15.60
  -2 -11  -1  347.07   17.40
  -2 -11  -1  354.86   16.90
 -11   2  -1  374.56   16.00
   2  11  -1  357.36   16.60
 -11   2  -1  376.86   16.40
 -11   2  -1  373.16   16.00
  -2 -11  -1  372.26   17.90
  -2 -11  -1  369.86   17.60
   2  11  -1  373.26   17.40
   2  11  -1  350.06   15.30
   2  11   1  362.26   16.40
   2  11   1  392.46   16.60
 -11   2   1  358.56   16.00
  -2 -11   1  377.36   17.20
  11  -2   1  395.56   19.30
  11  -2   1  377.06   15.80
   2  11   1  357.96   17.20
  -2 -11   1  363.86   16.80
 -11   2   1  370.06   18.10
 -11   2   1  353.36   16.70
   2  11   1  394.06   17.90
  -2 -11   1  381.26   17.80
  11  -2   1  346.77   17.10
  -2 -11   1  375.66   17.10
   3  11  -1   14.90    3.30
  -3 -11  -1   18.10    4.20
 -11   3  -1   18.90    3.40
   3  11  -1   26.60    3.90
  11  -3  -1   19.90    3.80
   3  11  -1   19.50    4.10
  -3 -11  -1   18.40    4.00
   3  11  -1   19.90    4.00
 -11   3  -1   28.80    4.00
  11  -3  -1   20.30    4.30
 -11   3  -1   20.50    3.10
  11  -3  -1   18.30    4.10
  -3 -11  -1   18.20    4.30
  -3 -11  -1   17.00    3.50
  -3 -11  -1   20.10    4.20
 -11   3  -1   18.80    3.50
   3  11   1   15.20    3.50
  -3 -11   1   21.50    3.80
 -11   3   1   23.00    3.80
  -3 -11   1   23.60    4.40
   3  11   1   16.80    3.80
 -11   3   1   21.30    4.20
  11  -3   1   11.70    3.50
   3  11   1   19.80    5.50
 -11   3   1   21.30    4.30
   3  11   1   17.80    4.10
  -3 -11   1   23.30    4.40
  -3 -11   1   23.00    4.90
  11  -3   1   15.80    3.80
   4  11  -1  569.54   23.60
   4  11  -1  535.15   24.10
  11  -4  -1  606.34   25.00
  -4 -11  -1  538.25   25.20
  -4 -11  -1  537.15   25.10
  -4 -11  -1  547.85   25.10
  11  -4  -1  623.24   25.50
 -11   4  -1  581.74   21.90
 -11   4  -1  611.44   22.10
   4  11  -1  557.44   25.10
 -11   4  -1  588.34   22.10
   4  11  -1  538.45   23.50
  -4 -11  -1  541.35   24.60
 -11   4  -1  581.54   23.00
  11  -4  -1  568.54   24.80
   4  11   1  585.54   25.00
  -4 -11   1  577.24   24.90
  11  -4   1  559.14   24.20
  -4 -11   1  601.84   25.30
   4  11   1  561.24   24.40
 -11   4   1  570.94   23.30
   4  11   1  610.94   24.50
  11  -4   1  540.55   23.90
 -11   4   1  545.95   22.60
 -11   4   1  541.55   23.20
   4  11   1  619.64   25.70
  -4 -11   1  588.54   24.70
  -4 -11   1  561.04   25.30
   5  11  -1  148.59   13.00
   5  11  -1  152.98   10.60
  -5 -11  -1  173.28   11.20
  -5 -11  -1  169.58   10.70
   5  11  -1  157.58   10.20
  -5 -11  -1  159.58   11.00
 -11   5  -1  156.28    8.00
  11  -5  -1  161.98   10.30
  -5 -11  -1  170.18   11.10
 -11   5  -1  154.78    6.70
  11  -5  -1  165.28   10.80
   5  11  -1  164.58    9.50
  -5 -11   1  155.58   11.00
 -11   5   1  156.98    7.90
  -5 -11   1  153.58   10.30
  -5 -11   1  161.88   10.50
   5  11   1  159.48   10.90
 -11   5   1  165.08    8.50
   5  11   1  158.58   10.60
  -5 -11   1  164.98   10.70
  11  -5   1  163.18    9.60
   5  11   1  159.78   10.20
  11  -5   1  164.58    9.90
   5  11   1  160.48   10.20
  11  -5   1  164.28   10.60
 -11   5   1  171.08    8.60
   6  11  -1   47.60    6.80
  11  -6  -1   61.49    6.90
  -6 -11  -1   46.10    7.20
  11  -6  -1   52.39    6.60
  -6 -11  -1   54.39    7.20
  11  -6  -1   57.89    7.60
   6  11  -1   45.40    6.60
 -11   6  -1   60.39    4.10
   6  11  -1   41.40    6.00
  -6 -11  -1   56.99    7.70
   6  11  -1   48.50    7.20
  -6 -11  -1   55.99    7.30
  11  -6   1   44.90    6.60
 -11   6   1   58.29    4.70
   6  11   1   59.99    7.10
   6  11   1   65.69    7.00
  -6 -11   1   60.99    8.00
  -6 -11   1   62.29    7.30
 -11   6   1   55.09    4.50
   6  11   1   53.19    7.00
  11  -6   1   47.50    6.40
  -6 -11   1   71.19    7.50
  -6 -11   1   61.89    7.90
 -11   6   1   57.69    4.00
   7  11  -1  210.18   13.20
  11  -7  -1  219.38   12.60
  11  -7  -1  192.48   11.50
  -7 -11  -1  208.88   13.70
   7  11  -1  201.08   13.10
   7  11  -1  203.38   12.30
  -7 -11  -1  226.48   13.30
  -7 -11  -1  215.28   13.30
  -7 -11  -1  206.48   14.60
   7  11  -1  208.58   12.00
  11  -7  -1  215.28   13.20
  -7 -11   1  213.98   15.00
   7  11   1  206.38   12.60
 -11   7   1  212.68    9.20
   7  11   1  199.38   12.60
 -11   7   1  206.58    9.10
  11  -7   1  210.58   12.00
  -7 -11   1  202.68   13.30
 -11   7   1  223.88    9.60
  -7 -11   1  190.88   12.60
  11  -7   1  199.28   12.20
   7  11   1  188.08   12.30
   7  11   1  214.08   13.80
  -7 -11   1  212.08   12.90
  11  -7   1  194.28   11.10
  -8 -11  -1   99.49    9.50
   8  11  -1   98.69   10.20
  11  -8  -1   99.49    8.70
  -8 -11  -1  115.09    9.90
  -8 -11  -1   95.09    9.40
   8  11  -1   99.29    8.70
  11  -8  -1   95.39    9.60
  -8 -11  -1   95.69    9.60
   8  11  -1  103.09    8.80
  11  -8  -1   98.79    7.80
   8  11  -1   99.09    8.60
   8  11   1   95.99    9.00
 -11   8   1  102.19    5.50
  -8 -11   1   97.19    9.20
 -11   8   1   90.69    4.70
  11  -8   1  107.39    9.40
 -11   8   1   90.89    4.70
  -8 -11   1   88.69    9.80
  -8 -11   1  102.49   10.20
  11  -8   1   85.89    7.10
  -8 -11   1   99.39    8.80
   8  11   1   96.99    9.50
  11  -8   1   98.39    8.00
   8  11   1   94.69    9.00
  -9 -11  -1  522.95   25.30
  11  -9  -1  542.25   23.70
   9  11  -1  512.35   24.30
  11  -9  -1  549.15   25.00
  -9 -11  -1  519.85   25.30
  -9 -11  -1  516.95   25.90
  11  -9  -1  508.55   23.40
   9  11  -1  497.25   24.20
   9  11  -1  546.85   27.00
  -9 -11   1  523.45   24.90
  -9 -11   1  558.54   26.00
  11  -9   1  536.75   24.00
  11  -9   1  533.15   22.80
  -9 -11   1  540.85   25.50
  -9 -11   1  560.04   25.70
  11  -9   1  507.95   22.40
   9  11   1  519.65   24.80
   9  11   1  530.35   24.90
   9  11   1  540.25   25.00
  11 -10  -1  325.57   16.90
  11 -10  -1  329.67   18.20
  11 -10  -1  329.97   17.20
  10  11  -1  374.16   24.50
  10  11  -1  348.67   18.40
  10  11  -1  349.17   18.30
 -10 -11  -1  358.76   21.10
 -10 -11  -1  370.46   19.20
  10  11   1  319.77   18.10
 -10 -11   1  317.77   19.10
  11 -10   1  362.96   18.70
  11 -10   1  342.57   16.10
 -10 -11   1  312.17   18.70
  10  11   1  337.27   18.70
  10  11   1  316.67   18.70
 -10 -11   1  332.47   19.90
  11 -10   1  373.36   16.60
  11 -11  -1    4.40    5.00
 -11 -11  -1   -1.40    4.20
  11 -11  -1    2.70    3.10
  11  11  -1    2.50    4.10
  11 -11  -1   -0.80    3.90
 -11 -11  -1    7.70    4.70
 -11 -11  -1    1.30    4.30
  11  11  -1   -3.50    3.60
 -11 -11   1    0.00    4.50
  11  11   1   -6.20    4.20
  11  11   1   -6.10    4.20
  11 -11   1    5.70    4.40
  11 -11   1   -1.60    2.60
  11 -11   1   -3.60    3.30
 -11 -11   1    4.00    4.00
 -11 -11   1   -2.90    3.70
  12  11  -1   22.40    6.00
 -12 -11  -1   21.10    6.00
  11 -12  -1   32.80    6.80
 -12 -11  -1   42.80    8.90
  12  11  -1   21.00    5.90
 -12 -11  -1   23.20    5.70
  11 -12  -1   27.80    6.40
  11 -12  -1   46.70    9.70
 -12 -11   1   31.80    6.40
 -12 -11   1   47.00    8.50
  12  11   1   36.80    7.00
  11 -12   1   26.50    5.80
  11 -12   1   35.90    5.70
 -12 -11   1   30.70    6.40
  12  11   1   38.50    6.60
  11 -12   1   23.10    4.70
  10 -12  -1  327.67   16.70
  10 -12  -1  336.57   17.30
  12  10  -1  318.87   18.40
 -12 -10  -1  338.37   19.30
  12  10  -1  332.07   20.60
  10 -12  -1  321.77   18.10
  12  10  -1  391.56   28.20
 -12 -10  -1  361.66   19.50
 -12 -10  -1  351.26   19.50
  10 -12   1  353.66   16.50
  10 -12   1  336.37   17.50
  12  10   1  314.37   18.50
  10 -12   1  342.07   15.80
 -12 -10   1  324.87   18.80
  12  10   1  289.47   21.00
 -12 -10   1  339.17   19.50
  12  10   1  337.97   22.50
 -12 -10   1  333.07   19.00
   9 -12  -1   29.80    5.20
 -12  -9  -1   30.70    7.30
   9 -12  -1   29.90    6.10
   9 -12  -1   26.90    4.60
 -12  -9  -1   31.30    6.50
 -12  -9  -1   30.00    8.70
  12   9  -1   28.20    6.70
   9 -12   1   29.30    4.90
 -12  -9   1   35.80    8.00
  -9  12   1   34.00    3.10
  12   9   1   30.00    6.80
 -12  -9   1   32.90    8.50
  12   9   1   30.30    6.30
   9 -12   1   32.20    6.10
   8 -12  -1  581.54   25.20
   8 -12  -1  547.85   24.00
   8 -12  -1  531.45   23.80
 -12  -8  -1  554.24   26.30
  12   8  -1  572.84   26.30
 -12  -8  -1  496.45   25.90
  12   8  -1  567.94   26.70
  12   8  -1  535.25   26.00
 -12  -8  -1  550.94   26.20
 -12  -8  -1  540.45   26.10
   8 -12   1  555.54   24.20
  12   8   1  571.74   26.40
 -12  -8   1  524.85   25.80
  -8  12   1  541.75   24.80
  -8  12   1  552.54   21.30
   8 -12   1  540.65   22.80
  12   8   1  545.05   25.70
 -12  -8   1  538.45   26.10
  12   8   1  550.04   26.20
   8 -12   1  524.65   22.70
  -7  12  -1   21.00    4.20
   7 -12  -1   18.10    3.80
 -12  -7  -1   31.30    5.90
  12   7  -1   32.70    6.10
   7 -12  -1   21.00    5.00
   7 -12  -1   22.90    4.30
  12   7  -1   31.30    6.00
  12   7  -1   28.00    5.70
 -12  -7  -1   33.80    6.00
  -7  12  -1   20.40    2.20
 -12  -7  -1   28.70    5.80
  -7  12   1   26.30    5.10
 -12  -7   1   31.70    6.00
 -12  -7   1   20.40    4.90
  12   7   1   19.40    5.60
   7 -12   1   29.30    4.80
 -12  -7   1   20.90    5.40
  12   7   1   21.30    4.90
   7 -12   1   23.90    4.50
  12   6  -1   16.70    4.70
 -12  -6  -1   15.70    4.40
   6 -12  -1   15.90    4.00
 -12  -6  -1   14.20    4.70
   6 -12  -1   13.60    4.30
 -12  -6  -1   23.10    4.90
  12   6  -1   27.00    5.30
  -6  12  -1   18.40    3.70
  12   6  -1   13.50    4.90
   6 -12  -1   16.50    3.50
 -12  -6  -1   23.50    5.30
 -12  -6   1   19.80    5.50
   6 -12   1   18.20    3.40
 -12  -6   1   17.90    4.90
   6 -12   1   19.80    4.30
   6 -12   1   21.80    4.20
  12   6   1   10.80    6.00
  -6  12   1   18.10    4.30
  -6  12   1   24.00    3.70
  12   6   1   15.90    4.60
 -12  -6   1   32.70    6.70
   5 -12  -1   75.19    7.30
 -12  -5  -1   87.69    8.40
  12   5  -1   87.89    9.70
   5 -12  -1   85.89    4.60
 -12  -5  -1   89.29    8.50
 -12  -5  -1   85.49    8.50
  12   5  -1   87.89    9.20
   5 -12  -1   72.69    6.90
  -5  12  -1   79.59    7.20
  -5  12  -1   78.59    5.30
  12   5  -1   77.49    8.90
   5 -12  -1   81.79    8.20
 -12  -5  -1   89.49    8.90
  12   5   1   81.39    8.50
 -12  -5   1   85.29    8.30
  12   5   1   85.39    8.70
  -5  12   1   92.59    8.00
   5 -12   1   87.39    6.10
  -5  12   1   87.99    6.10
   5 -12   1   75.39    7.40
   5 -12   1   89.09    6.50
 -12  -5   1   88.59    8.90
  12   5   1   75.99    8.30
 -12  -5   1   69.69    8.30
 -12  -4  -1  237.98   14.20
  -4  12  -1  238.78   12.70
   4 -12  -1  258.97   13.90
  12   4  -1  267.77   15.00
   4 -12  -1  240.08   10.60
  12   4  -1  254.77   14.60
 -12  -4  -1  252.37   14.20
  -4  12  -1  242.68   11.60
 -12  -4  -1  267.47   14.50
 -12  -4  -1  242.08   14.00
   4 -12  -1  254.37   13.10
  12   4  -1  270.87   14.70
   4 -12  -1  250.57   12.80
   4 -12   1  252.37   11.90
   4 -12   1  256.17   13.00
 -12  -4   1  249.68   14.60
   4 -12   1  263.57   12.30
  -4  12   1  255.37   13.70
  12   4   1  238.48   14.30
  -4  12   1  262.27   12.30
   4 -12   1  261.97    9.80
 -12  -4   1  249.78   14.30
  12   4   1  245.68   14.40
  12   4   1  256.57   14.30
 -12  -4   1  236.18   14.40
   4 -12   1  246.08   11.80
 -12  -3  -1  157.88   10.50
  12   3  -1  157.98   11.30
  -3  12  -1  158.98    9.60
  -3  12  -1  158.28    8.70
 -12  -3  -1  167.18   13.70
   3 -12  -1  167.58    8.00
  12   3  -1  171.48   11.50
 -12  -3  -1  163.08   10.60
 -12  -3  -1  153.88   10.70
   3 -12  -1  163.68    9.80
   3 -12  -1  161.18   10.30
   3 -12  -1  161.18   10.40
  12   3  -1  172.18   10.90
 -12  -3   1  159.38   10.60
  12   3   1  163.68   11.30
  -3  12   1  166.28    9.30
  -3  12   1  153.68   10.30
  12   3   1  159.68   12.00
   3 -12   1  158.68    7.40
   3 -12   1  144.89    8.70
  12   3   1  153.18   10.80
   3 -12   1  152.68    9.70
 -12  -3   1  169.08   11.00
   3 -12   1  157.68    9.00
   3 -12   1  164.38    9.20
 -12  -2  -1  258.17   13.60
   2 -12  -1  250.67   13.20
   2 -12  -1  264.17   13.30
   2 -12  -1  260.77   11.80
  12   2  -1  279.67   15.40
  12   2  -1  269.67   15.00
 -12  -2  -1  265.17   13.90
   2 -12  -1  265.37   13.80
 -12  -2  -1  248.78   13.80
 -12  -2  -1  244.28   13.50
  -2  12  -1  276.87   12.80
  12   2  -1  247.48   14.60
   2 -12  -1  253.07   13.00
  -2  12  -1  263.87   12.90
  -2  12   1  243.68   13.50
 -12  -2   1  245.28   13.60
  12   2   1  251.27   14.50
  12   2   1  268.37   13.80
   2 -12   1  256.07   12.60
  -2  12   1  254.17   10.80
  12   2   1  261.67   14.60
   2 -12   1  273.67   13.30
   2 -12   1  260.37   11.40
  -2  12   1  246.78   10.80
  -2  12   1  264.27   13.30
 -12  -2   1  257.87   13.90
   2 -12   1  257.97   12.50
   2 -12   1  248.88   12.80
 -12  -1  -1   51.39    6.30
  12   1  -1   43.60    6.50
 -12  -1  -1   41.60    5.60
 -12  -1  -1   46.50    5.90
   1 -12  -1   41.50    6.20
  12   1  -1   48.40    7.40
   1 -12  -1   46.10    4.80
  -1  12  -1   54.19    5.50
  -1  12  -1   43.60    5.30
   1 -12  -1   57.99    7.20
   1 -12  -1   48.00    6.50
   1 -12  -1   41.90    5.80
  12   1  -1   36.40    7.00
  12   1   1   47.40    7.00
 -12  -1   1   51.99    6.30
  -1  12   1   54.69    5.90
  -1  12   1   44.10    6.40
 -12  -1   1   53.59    6.40
   1 -12   1   51.69    5.30
   1 -12   1   49.99    4.50
   1 -12   1   47.70    5.90
  -1  12   1   42.10    4.00
   1 -12   1   45.50    5.60
  -1  12   1   48.70    4.20
  12   1   1   52.89    7.30
   1 -12   1   42.50    5.70
 -12  -1   1   36.90    5.70
   0 -12  -1   50.19    5.30
  12   0  -1   52.69    7.00
   0  12  -1   52.59    5.90
   0  12  -1   56.99    5.90
 -12   0  -1   49.80    5.50
   0 -12  -1   55.59    6.60
   0 -12  -1   48.10    6.30
 -12   0  -1   55.59    5.80
   0 -12  -1   59.89    7.70
  12   0  -1   41.70    7.90
   0 -12  -1   59.49    6.90
  12   0  -1   49.10    7.10
 -12   0  -1   48.30    5.70
 -12   0  -1   51.99    6.00
   0  12   1   49.60    6.10
   0 -12   1   50.59    5.20
   0 -12   1   56.49    5.70
   0  12   1   57.59    4.90
   0 -12   1   45.80    6.20
   0 -12   1   47.10    6.20
 -12   0   1   55.69    6.30
  12   0   1   48.80    6.90
  12   0   1   46.30    6.70
   0  12   1   50.39    6.60
 -12   0   1   53.79    6.30
 -12   0   1   50.29    5.70
  12   0   1   66.29    6.20
   0 -12   1   47.70    8.90
   0  12   1   55.19    4.80
 -12   1  -1   43.80    5.20
  -1 -12  -1   49.99    6.50
 -12   1  -1   46.10    5.20
 -12   1  -1   50.69    5.10
  -1 -12  -1   50.29    6.80
  -1 -12  -1   41.30    6.60
   1  12  -1   49.99    6.10
  -1 -12  -1   46.80    5.40
   1  12  -1   40.10    5.50
   1  12  -1   43.40    3.40
  -1 -12  -1   44.90    6.00
 -12   1  -1   43.30    5.40
  12  -1  -1   44.00    6.90
  12  -1  -1   47.50    6.90
  -1 -12   1   48.80    5.30
   1  12   1   47.10    4.80
  12  -1   1   43.30    5.30
 -12   1   1   43.10    5.90
 -12   1   1   44.00    5.20
 -12   1   1   52.19    5.90
  12  -1   1   42.30    6.70
  -1 -12   1   39.70    6.40
  -1 -12   1   49.70    6.30
  -1 -12   1   45.70    5.80
  -1 -12   1   56.59    6.40
   1  12   1   43.10    4.90
   1  12   1   60.19    6.60
  12  -1   1   43.40    6.50
   1  12   1   48.20    6.40
   2  12  -1  256.17   12.60
  12  -2  -1  244.08   13.90
  -2 -12  -1  257.47   14.20
 -12   2  -1  261.47   11.90
 -12   2  -1  248.18   12.20
 -12   2  -1  264.97   12.30
   2  12  -1  252.57   11.40
   2  12  -1  276.37   14.00
  -2 -12  -1  254.77   13.80
  -2 -12  -1  244.08   13.10
 -12   2  -1  262.87   12.70
   2  12  -1  243.08   13.10
  -2 -12  -1  259.77   13.70
  12  -2  -1  273.17   14.40
  -2 -12  -1  250.97   14.10
   2  12   1  265.37   13.90
  12  -2   1  258.47   14.00
  -2 -12   1  254.07   13.70
  -2 -12   1  257.67   13.00
   2  12   1  265.67   12.70
   2  12   1  258.97   12.60
  -2 -12   1  255.57   13.30
  12  -2   1  247.88   13.60
  12  -2   1  253.37   12.10
   2  12   1  275.67   14.30
  -2 -12   1  255.77   14.00
 -12   2   1  251.47   12.90
 -12   2   1  271.27   13.10
 -12   2   1  242.08   12.30
  -3 -12  -1  169.58   11.00
 -12   3  -1  165.78    9.10
  12  -3  -1  161.08   10.90
  12  -3  -1  158.58   10.70
  -3 -12  -1  159.68   10.30
   3  12  -1  156.28    8.70
  -3 -12  -1  167.28   11.40
   3  12  -1  161.88   10.80
  -3 -12  -1  167.28   10.90
 -12   3  -1  169.38    8.60
   3  12  -1  172.88    9.00
   3  12  -1  164.28   10.10
  12  -3  -1  178.18   11.40
 -12   3  -1  168.08    8.60
 -12   3  -1  154.78    8.10
  -3 -12  -1  160.28   11.10
  -3 -12   1  167.28   10.60
   3  12   1  165.08    9.70
  -3 -12   1  161.28   10.30
   3  12   1  172.78   10.80
  -3 -12   1  162.98   11.10
 -12   3   1  171.48    9.60
 -12   3   1  163.28    8.80
   3  12   1  175.78   11.30
   3  12   1  165.08   11.00
  12  -3   1  156.78   10.20
  -3 -12   1  155.88   10.10
  12  -3   1  161.28   10.80
 -12   4  -1  231.78   10.60
 -12   4  -1  238.38   10.40
  12  -4  -1  253.67   13.90
  -4 -12  -1  265.37   14.30
  -4 -12  -1  256.87   13.50
  -4 -12  -1  236.78   14.00
  12  -4  -1  249.48   14.20
   4  12  -1  259.37   12.30
   4  12  -1  237.88   13.00
   4  12  -1  263.87   12.60
  12  -4  -1  226.68   13.20
   4  12  -1  247.98   14.00
  -4 -12  -1  248.98   14.10
 -12   4  -1  234.48   11.60
 -12   4  -1  227.48   12.40
  12  -4   1  251.97   13.10
  -4 -12   1  231.48   13.30
  -4 -12   1  230.08   13.80
   4  12   1  236.18   13.60
   4  12   1  237.98   12.90
   4  12   1  243.08   13.80
  -4 -12   1  229.38   13.20
 -12   4   1  247.68   11.30
  -4 -12   1  261.17   14.80
 -12   4   1  249.48   13.60
   4  12   1  242.28   12.90
  12  -4   1  253.47   13.30
 -12   4   1  245.58   12.00
  -5 -12  -1   86.69    8.80
 -12   5  -1   80.69    5.50
   5  12  -1   90.89    7.10
   5  12  -1   91.59    8.80
  12  -5  -1   75.29    7.60
  12  -5  -1   88.29    8.40
   5  12  -1   91.19    7.00
  -5 -12  -1   88.79    7.90
  12  -5  -1   80.19    8.20
   5  12  -1   92.29    7.80
  -5 -12  -1   83.49    8.00
 -12   5  -1   77.39    4.80
  -5 -12  -1   99.99    9.10
 -12   5   1   88.29    6.10
  -5 -12   1   73.79    7.80
  -5 -12   1   79.19    7.80
   5  12   1   84.79    8.40
 -12   5   1   87.99    6.20
  12  -5   1   86.39    7.30
  -5 -12   1   83.79    8.90
   5  12   1   86.09    9.00
 -12   5   1   81.09    5.90
  12  -5   1   86.69    7.80
  12  -5   1   84.59    8.60
   5  12   1   75.59    7.30
  -5 -12   1   71.79    8.60
   5  12   1   82.69    7.70
  12  -6  -1   19.40    4.90
   6  12  -1   23.10    4.10
   6  12  -1   21.30    3.90
  -6 -12  -1   19.80    5.20
  12  -6  -1   18.10    4.30
 -12   6  -1   16.10    2.90
  -6 -12  -1   20.50    4.60
  -6 -12  -1   15.70    4.60
   6  12  -1   21.20    4.60
  -6 -12  -1   19.20    4.30
   6  12  -1   23.40    5.30
   6  12   1   15.90    4.90
 -12   6   1   22.20    3.80
  -6 -12   1   16.70    4.40
  -6 -12   1   17.60    4.60
 -12   6   1   22.70    3.30
  -6 -12   1   19.90    4.40
  12  -6   1   22.90    4.80
 -12   6   1   19.30    2.90
  -6 -12   1   18.20    4.90
  12  -6   1   21.50    4.20
   6  12   1   14.80    4.10
  12  -6   1   17.90    3.80
   6  12   1   12.90    3.90
   6  12   1   18.00    4.30
  -7 -12  -1   23.80    5.50
  12  -7  -1   18.10    4.30
  12  -7  -1   17.10    4.30
  12  -7  -1   17.40    4.80
   7  12  -1   40.50    7.20
   7  12  -1   28.90    5.40
  -7 -12  -1   27.20    5.30
  -7 -12  -1   38.60    7.20
   7  12  -1   31.20    5.50
  -7 -12  -1   31.10    6.00
   7  12  -1   33.90    6.20
   7  12   1   24.50    7.60
 -12   7   1   31.20    3.50
  -7 -12   1   21.10    5.30
  12  -7   1   30.80    5.60
   7  12   1   23.60    5.70
  12  -7   1   38.50    6.30
 -12   7   1   31.50    3.40
 -12   7   1   31.70    4.60
 -12   7   1   31.70    3.20
   7  12   1   22.80    5.10
  -7 -12   1   25.00    5.70
  -7 -12   1   23.00    4.90
  12  -8  -1  522.95   24.30
  -8 -12  -1  535.35   26.00
  12  -8  -1  558.94   25.60
   8  12  -1  525.85   24.50
   8  12  -1  533.05   24.90
  12  -8  -1  585.44   25.50
  -8 -12  -1  552.24   26.30
  -8 -12  -1  533.85   26.40
   8  12  -1  566.04   24.80
  -8 -12  -1  545.65   25.90
  -8 -12   1  540.35   25.80
  12  -8   1  551.34   23.80
 -12   8   1  554.34   21.20
  -8 -12   1  556.24   26.30
   8  12   1  530.05   25.10
  -8 -12   1  535.45   25.60
  12  -8   1  559.84   24.80
  -8 -12   1  529.35   26.10
   8  12   1  545.75   25.70
 -12   8   1  538.45   21.10
   8  12   1  560.84   25.30
 -12   8   1  533.95   20.30
  -9 -12  -1   52.09    8.40
   9  12  -1   26.40    5.10
  -9 -12  -1   38.50    7.40
   9  12  -1   41.00    7.90
  12  -9  -1   37.90    6.30
  -9 -12  -1   25.40    6.60
  12  -9  -1   28.60    5.50
  -9 -12  -1   34.10   10.60
   9  12  -1   48.70    7.40
  12  -9  -1   32.20    6.50
   9  12   1   25.50    5.20
   9  12   1   27.00    5.90
 -12   9   1   34.50    2.70
  12  -9   1   34.60    6.20
  -9 -12   1   29.00    6.20
 -12   9   1   38.40    2.60
  12  -9   1   37.30    7.00
  12  -9   1   28.10    5.80
   9  12   1   37.70    7.90
  -9 -12   1   31.10    5.90
  -9 -12   1   26.70    6.10
  10  12  -1  375.36   18.90
 -10 -12  -1  344.47   19.00
 -10 -12  -1  330.77   19.50
  10  12  -1  308.17   20.20
  12 -10  -1  328.57   17.10
  12 -10  -1  323.97   18.80
 -10 -12  -1  354.56   19.50
  10  12  -1  348.77   18.20
  12 -10  -1  313.97   20.70
  12 -10   1  332.87   16.20
 -10 -12   1  334.67   19.00
  10  12   1  319.87   18.50
 -10 -12   1  320.77   20.70
  12 -10   1  363.26   17.00
  12 -10   1  370.46   18.30
  10  12   1  338.07   18.50
 -10 -12   1  341.37   19.80
 -11 -12  -1   28.80    6.20
  11  12  -1   20.20    5.60
  12 -11  -1   34.00    6.70
  11  12  -1   21.40    5.80
 -11 -12  -1   24.50    5.80
 -11 -12  -1   22.00    6.00
  12 -11  -1   37.20    8.80
 -11 -12   1   36.10    6.60
  11  12   1   26.30    5.90
  11  12   1   34.40    6.60
  12 -11   1   34.60    5.60
 -11 -12   1   37.70    6.60
 -11 -12   1   45.80    9.10
  12 -11   1   23.80    4.80
  12 -11   1   16.60    5.70
  12 -12  -1   -1.30    5.70
  12  12  -1   -4.10    4.00
  12 -12  -1    9.00    4.90
 -12 -12  -1    5.80    4.70
  12  12  -1    6.60    4.40
  12 -12  -1    3.00    3.60
 -12 -12  -1    2.00    4.70
 -12 -12  -1   -7.10    4.50
 -12 -12   1   -1.30    4.70
 -12 -12   1   -1.00    4.50
  12 -12   1    1.80    5.00
  12  12   1    6.40    4.80
 -12 -12   1    1.10    4.90
  12 -12   1    0.50    3.20
  12 -12   1   -6.90    5.10
  12  12   1   -3.30    4.30
  13  12  -1   21.80    5.60
  13  12  -1   21.60    5.80
  12 -13  -1   22.10    4.80
 -13 -12  -1   23.00    6.20
 -13 -12  -1   35.80    7.30
 -13 -12  -1   13.00    6.50
  12 -13  -1   12.70    6.60
 -13 -12   1   19.00    6.00
  12 -13   1   26.50    7.20
  12 -13   1   32.20    6.80
  13  12   1   11.50    5.80
 -13 -12   1   22.20    5.90
 -13 -12   1   13.40    6.30
 -13 -11  -1  148.19   12.50
  11 -13  -1  140.09   11.80
  11 -13  -1  119.09   10.20
 -13 -11  -1  121.79   13.20
 -13 -11  -1  146.29   13.20
  13  11  -1  121.99   12.10
  11 -13  -1  127.29   13.50
  13  11  -1  131.79   12.00
 -13 -11   1  142.29   13.00
 -13 -11   1  132.99   12.40
  11 -13   1  134.89    9.40
  11 -13   1  145.99   10.40
  13  11   1  130.69   12.20
  13  11   1  150.48   12.60
 -13 -11   1  129.99   12.40
  11 -13   1  136.69   12.00
  13  10  -1    8.80    5.00
 -13 -10  -1    9.00    5.30
  10 -13  -1    5.40    4.30
  10 -13  -1    5.00    3.30
  10 -13  -1   -1.10    4.70
 -13 -10  -1   -3.30    4.90
 -13 -10  -1   12.00    4.80
  13  10  -1    5.20    4.30
 -13 -10   1    3.50    4.50
  10 -13   1    8.80    4.70
  13  10   1    1.00    4.20
 -13 -10   1    4.70    4.40
 -13 -10   1    8.00    5.40
  10 -13   1    4.80    3.70
  13  10   1   11.40    5.00
  10 -13   1    3.90    2.80
   9 -13  -1  281.57   15.00
  13   9  -1  279.87   17.10
   9 -13  -1  273.17   16.20
 -13  -9  -1  270.67   16.70
 -13  -9  -1  284.17   16.90
   9 -13  -1  236.18   13.80
 -13  -9  -1  276.47   17.10
   9 -13   1  292.97   17.40
 -13  -9   1  247.18   16.60
 -13  -9   1  275.77   17.10
  13   9   1  258.97   16.30
  -9  13   1  272.67   11.00
 -13  -9   1  273.37   17.00
   9 -13   1  271.47   13.40
  13   9   1  249.58   16.50
  13   9   1  257.87   20.00
   9 -13   1  267.47   17.40
   8 -13  -1  129.69   10.40
 -13  -8  -1  164.48   17.30
  13   8  -1  183.08   13.90
  13   8  -1  126.69   16.20
 -13  -8  -1  168.38   12.50
   8 -13  -1  127.19   11.30
 -13  -8  -1  161.38   14.30
   8 -13  -1  123.89    9.70
  13   8   1  146.09   12.90
  -8  13   1  151.18   11.20
  -8  13   1  156.98    7.50
   8 -13   1  153.28   11.00
  13   8   1  132.69   11.50
   8 -13   1  156.78    9.20
   8 -13   1  153.88   10.60
 -13  -8   1  134.49   12.00
  13   7  -1   63.89    8.50
  13   7  -1   78.79    9.00
 -13  -7  -1   70.59    9.00
   7 -13  -1   63.79    8.20
  -7  13  -1   64.59    7.30
 -13  -7  -1   49.50    8.70
   7 -13  -1   56.89    8.80
 -13  -7  -1   69.49    9.10
  -7  13  -1   67.39    4.00
   7 -13  -1   55.29    6.80
 -13  -7  -1   57.39    8.90
 -13  -7   1   63.89    9.30
   7 -13   1   61.89    5.90
  13   7   1   73.19    9.40
  13   7   1   78.99    9.80
 -13  -7   1   75.39    8.30
  -7  13   1   70.59    5.20
  -7  13   1   54.09    7.70
   7 -13   1   68.29    8.20
  -6  13  -1  381.36   15.90
  13   6  -1  422.46   20.80
 -13  -6  -1  392.06   20.50
 -13  -6  -1  408.86   20.60
 -13  -6  -1  418.46   20.60
  13   6  -1  376.26   20.30
  -6  13  -1  361.86   18.10
   6 -13  -1  378.66   19.30
   6 -13  -1  388.36   18.60
 -13  -6  -1  426.76   20.60
   6 -13  -1  362.86   18.10
  -6  13   1  409.76   16.90
   6 -13   1  396.26   17.30
 -13  -6   1  400.56   20.80
  13   6   1  352.46   20.20
   6 -13   1  421.76   17.80
   6 -13   1  408.46   18.70
  13   6   1  381.26   20.50
 -13  -6   1  372.06   20.00
 -13  -6   1  365.26   19.90
  -6  13   1  418.16   19.50
   5 -13  -1  115.59    5.70
 -13  -5  -1  112.39   10.10
 -13  -5  -1  136.79   10.60
  13   5  -1  150.58   11.50
 -13  -5  -1  134.89   10.50
  -5  13  -1  112.29    6.90
  13   5  -1  118.79   10.50
   5 -13  -1  113.69    8.50
   5 -13  -1  118.69   10.10
   5 -13  -1  112.29    9.00
  -5  13  -1  120.19    8.70
 -13  -5  -1  129.59   10.50
  -5  13   1  128.09    7.70
  13   5   1  117.89   10.20
   5 -13   1  121.59    7.90
  13   5   1  116.39   10.80
   5 -13   1  146.09    9.60
 -13  -5   1  114.49   10.30
  -5  13   1  127.29    9.80
 -13  -5   1  117.89   10.40
   5 -13   1  124.49    8.50
 -13  -5   1  110.39   10.70
  -4  13  -1   80.89    7.20
 -13  -4  -1   76.19    8.60
   4 -13  -1   77.89    8.50
   4 -13  -1   76.79    5.00
 -13  -4  -1   87.89    8.40
 -13  -4  -1   76.79    8.50
   4 -13  -1   83.69    8.00
 -13  -4  -1   89.79    8.70
   4 -13  -1   83.99    7.30
  -4  13  -1   77.89    6.20
  13   4  -1   86.79    9.10
 -13  -4   1   91.29    9.00
  13   4   1   81.19    8.90
  -4  13   1   88.99    6.80
   4 -13   1   86.39    6.50
   4 -13   1   87.99    6.50
  -4  13   1   77.29    8.30
   4 -13   1   80.39    7.70
   4 -13   1   84.99    4.20
  13   4   1   78.39    8.70
 -13  -4   1   67.19    8.30
   4 -13   1   84.39    7.10
  13   4   1   69.49    8.80
 -13  -4   1   77.59   13.60
 -13  -3  -1  649.93   27.30
   3 -13  -1  607.74   26.70
  -3  13  -1  621.94   25.30
  13   3  -1  657.63   28.40
 -13  -3  -1  621.14   27.50
   3 -13  -1  596.14   26.10
   3 -13  -1  616.14   26.30
  13   3  -1  605.24   28.00
   3 -13  -1  594.04   24.10
 -13  -3  -1  626.74   27.30
  -3  13  -1  604.74   25.80
 -13  -3  -1  620.54   26.90
  13   3  -1  644.64   27.50
 -13  -3   1  602.64   27.40
   3 -13   1  599.74   25.30
  13   3   1  621.04   27.10
 -13  -3   1  593.64   26.90
   3 -13   1  615.34   23.60
   3 -13   1  633.04   26.10
  13   3   1  623.44   28.20
   3 -13   1  586.24   28.80
  -3  13   1  600.24   26.70
  13   3   1  583.44   27.60
   3 -13   1  620.14   25.30
 -13  -2  -1   14.70    3.90
 -13  -2  -1   17.40    3.80
   2 -13  -1   29.50    5.60
  13   2  -1   19.30    5.00
  13   2  -1   21.30    5.10
   2 -13  -1   19.80    4.00
  -2  13  -1   15.50    3.70
  -2  13  -1   18.90    4.10
  13   2  -1   23.30    4.80
   2 -13  -1   35.50    7.30
 -13  -2  -1   17.30    4.50
   2 -13  -1   21.10    4.80
   2 -13  -1   21.40    3.90
  13   2   1   20.00    4.80
   2 -13   1   16.30    3.80
 -13  -2   1   29.70    5.80
   2 -13   1   16.90    4.00
  -2  13   1   20.00    4.40
 -13  -2   1   30.40    6.40
   2 -13   1   19.90    3.60
  13   2   1   16.10    4.40
   2 -13   1   18.40    5.40
  -2  13   1   16.80    2.50
   2 -13   1   19.00    3.50
  -2  13   1   21.40    3.80
  13   2   1   21.70    4.80
  13   1  -1  282.57   16.30
   1 -13  -1  296.47   15.50
   1 -13  -1  285.97   15.70
  13   1  -1  324.17   15.80
  -1  13  -1  289.97   14.60
   1 -13  -1  295.17   15.20
 -13  -1  -1  334.67   15.70
  13   1  -1  313.67   16.90
   1 -13  -1  286.97   13.80
  -1  13  -1  292.27   14.70
 -13  -1  -1  307.57   15.30
 -13  -1  -1  301.07   15.00
   1 -13  -1  285.87   15.30
 -13  -1  -1  297.97   15.50
 -13  -1   1  285.77   15.00
  -1  13   1  301.07   12.80
  -1  13   1  314.97   15.80
   1 -13   1  316.17   15.20
   1 -13   1  311.57   13.70
 -13  -1   1  290.47   15.70
   1 -13   1  324.07   15.20
   1 -13   1  302.97   15.00
  13   1   1  285.27   16.20
  -1  13   1  312.57   15.20
  13   1   1  308.67   15.30
  -1  13   1  315.77   12.90
   1 -13   1  291.87   14.50
 -13  -1   1  306.37   15.80
  13   1   1  298.17   16.30
   0  13  -1  387.66   17.90
  13   0  -1  400.16   20.20
   0 -13  -1  420.76   19.00
 -13   0  -1  395.16   18.10
   0 -13  -1  398.46   18.90
 -13   0  -1  406.56   18.30
 -13   0  -1  390.66   17.70
   0 -13  -1  378.96   17.40
  13   0  -1  378.16   19.10
  13   0  -1  418.26   18.50
 -13   0  -1  383.16   18.30
   0 -13  -1  412.96   19.30
   0  13  -1  403.46   18.30
   0 -13  -1  389.06   18.70
   0  13   1  397.66   16.60
   0 -13   1  387.36   17.90
   0 -13   1  389.96   18.20
   0  13   1  388.56   18.60
 -13   0   1  391.36   18.70
   0  13   1  384.36   16.40
   0 -13   1  398.66   18.30
   0  13   1  380.26   18.70
   0 -13   1  384.06   17.10
  13   0   1  336.87   22.30
  13   0   1  374.36   23.00
 -13   0   1  390.06   18.10
  13   0   1  381.66   19.20
   0 -13   1  377.76   18.40
 -13   0   1  409.46   18.70
  13  -1  -1  283.37   15.90
   1  13  -1  301.67   14.80
   1  13  -1  312.97   11.80
 -13   1  -1  282.17   14.60
 -13   1  -1  289.27   13.90
  -1 -13  -1  304.57   16.10
 -13   1  -1  290.47   15.20
  13  -1  -1  291.87   16.00
   1  13  -1  326.37   15.90
  -1 -13  -1  287.07   17.80
 -13   1  -1  288.67   14.30
  -1 -13  -1  293.67   15.60
  -1 -13  -1  316.97   16.00
  -1 -13  -1  302.57   14.60
   1  13   1  297.67   13.70
 -13   1   1  303.57   14.50
 -13   1   1  297.07   15.00
   1  13   1  283.77   15.50
  -1 -13   1  317.97   15.70
 -13   1   1  317.07   15.10
  13  -1   1  315.77   14.50
  -1 -13   1  279.67   15.40
  13  -1   1  311.37   17.10
   1  13   1  297.07   15.50
  -1 -13   1  288.17   14.80
  13  -1   1  296.17   15.80
  -1 -13   1  293.47   15.10
   1  13   1  287.27   13.60
  -1 -13   1  281.07   14.30
 -13   2  -1   25.80    4.20
 -13   2  -1   24.00    4.50
   2  13  -1   18.10    3.90
   2  13  -1   17.60    3.40
   2  13  -1   20.70    4.30
  -2 -13  -1   18.60    4.90
  13  -2  -1   22.10    6.40
  13  -2  -1   18.50    4.80
 -13   2  -1   24.20    4.00
  -2 -13  -1   17.50    4.20
   2  13  -1   32.80    5.40
 -13   2  -1   24.60    4.70
  -2 -13  -1   19.20    5.20
  -2 -13  -1   18.90    4.10
  -2 -13  -1   35.30    7.20
   2  13   1   17.80    3.30
  -2 -13   1   16.40    3.60
  -2 -13   1   19.60    4.10
  13  -2   1   15.70    4.10
  13  -2   1   15.70    4.60
 -13   2   1   17.10    3.20
   2  13   1   25.10    4.70
 -13   2   1   25.70    5.40
  -2 -13   1   15.50    4.50
   2  13   1   26.40    4.80
  13  -2   1   18.30    3.40
   2  13   1   22.40    3.60
 -13   2   1   17.50    3.70
  -2 -13   1   16.70    4.60
  -3 -13  -1  627.34   27.70
  -3 -13  -1  623.54   27.50
 -13   3  -1  606.34   24.60
 -13   3  -1  615.94   25.00
 -13   3  -1  603.74   25.40
   3  13  -1  603.84   24.60
   3  13  -1  652.63   24.90
 -13   3  -1  588.74   24.30
  13  -3  -1  594.94   27.10
  13  -3  -1  632.14   27.60
  -3 -13  -1  613.94   27.40
  13  -3  -1  608.24   27.30
   3  13  -1  617.54   27.20
   3  13  -1  605.34   26.20
  -3 -13  -1  654.73   27.50
  -3 -13  -1  619.84   26.60
  13  -3   1  619.24   26.90
  13  -3   1  593.64   26.60
  -3 -13   1  591.34   26.20
 -13   3   1  607.84   25.60
   3  13   1  591.44   26.80
 -13   3   1  647.24   25.80
  -3 -13   1  594.24   26.60
   3  13   1  615.44   27.30
   3  13   1  586.54   25.50
  -3 -13   1  597.64   27.30
 -13   3   1  608.44   24.90
  -3 -13   1  616.94   27.00
   3  13   1  636.54   25.80
  -4 -13  -1   94.79    8.80
 -13   4  -1   74.99    5.00
  -4 -13  -1   86.49    9.40
   4  13  -1   83.09    7.70
 -13   4  -1   75.39    6.20
  13  -4  -1   68.09    8.60
 -13   4  -1   83.69    5.30
   4  13  -1   81.69    6.40
   4  13  -1   91.69    6.80
  -4 -13  -1   77.29    8.90
  13  -4  -1   71.69   10.50
 -13   4  -1   82.29    5.00
  13  -4  -1   73.49    8.20
  -4 -13  -1   87.59    8.20
   4  13  -1   79.99    8.60
   4  13   1   88.19    7.60
  13  -4   1   82.79    8.40
  13  -4   1   72.49    7.70
   4  13   1   73.39    8.00
  -4 -13   1   76.19    8.10
  -4 -13   1   84.19    8.90
   4  13   1   81.19    7.30
 -13   4   1   85.89    5.80
 -13   4   1   92.49    6.60
   4  13   1   83.19    9.10
  -4 -13   1   70.99    7.60
  -4 -13   1   80.79    9.00
 -13   4   1   84.79    8.20
  13  -5  -1  106.69    9.30
  -5 -13  -1  124.69   10.70
 -13   5  -1  112.79    7.10
   5  13  -1  127.39    9.50
   5  13  -1  142.49   10.80
   5  13  -1  126.29    8.40
  13  -5  -1  123.99   10.30
 -13   5  -1  114.69    5.40
  -5 -13  -1  116.89   10.10
  -5 -13  -1  130.39    9.80
  -5 -13  -1  125.39   10.70
   5  13  -1  138.89    8.70
  13  -5  -1  131.79   10.70
 -13   5   1  121.09    6.80
   5  13   1  111.49    8.90
  -5 -13   1  113.49   10.40
  -5 -13   1  119.59   10.80
 -13   5   1  139.79    7.60
   5  13   1  112.69    9.80
  13  -5   1  117.99    9.90
  13  -5   1  128.39   10.60
 -13   5   1  129.39    7.80
   5  13   1  109.49    8.90
  13  -5   1  127.39    9.50
   5  13   1  112.69   10.40
  -5 -13   1  110.39    9.50
  -5 -13   1  115.19    9.50
   6  13  -1  412.76   18.60
 -13   6  -1  362.66   16.30
   6  13  -1  429.76   20.90
  13  -6  -1  369.36   19.60
  -6 -13  -1  412.16   20.00
  13  -6  -1  393.86   19.60
  13  -6  -1  363.06   19.00
  -6 -13  -1  412.66   20.80
  -6 -13  -1  402.16   20.50
   6  13  -1  402.66   19.30
   6  13  -1  417.96   22.30
  -6 -13  -1  418.76   20.80
  -6 -13   1  367.56   19.50
   6  13   1  355.76   18.80
  -6 -13   1  386.16   20.30
   6  13   1  356.56   19.40
   6  13   1  389.26   19.30
  13  -6   1  399.96   18.60
  13  -6   1  436.86   19.40
   6  13   1  388.46   20.60
 -13   6   1  391.86   18.90
  -6 -13   1  378.56   19.90
  13  -6   1  424.46   20.00
 -13   6   1  393.16   16.50
  -6 -13   1  379.26   20.40
 -13   6   1  396.26   16.00
 -13   7  -1   65.49    4.30
  -7 -13  -1   66.09    9.60
   7  13  -1   67.19    7.70
   7  13  -1   66.29    8.20
  -7 -13  -1   65.59    9.70
  13  -7  -1   56.39    9.30
   7  13  -1   60.99    7.20
  -7 -13  -1   66.59    8.60
  13  -7  -1   65.69    8.60
  -7 -13  -1   78.39    8.90
   7  13   1   65.69    7.90
 -13   7   1   67.99    4.40
   7  13   1   66.29    8.00
  13  -7   1   65.29    7.10
 -13   7   1   62.19    4.60
 -13   7   1   65.29    5.30
  -7 -13   1   58.89    8.10
 -13   7   1   65.79    4.40
  -7 -13   1   58.59    9.60
  -7 -13   1   67.39    9.60
  -7 -13   1   66.79    8.80
  13  -7   1   51.59    8.70
   7  13   1   62.99    8.70
 -13   7   1   71.09    4.90
  13  -7   1   79.19    8.20
  -8 -13  -1  155.88   13.90
  13  -8  -1  132.49   10.20
  -8 -13  -1  152.38   12.90
  -8 -13  -1  153.58   11.60
   8  13  -1  169.78   11.80
   8  13  -1  158.28   10.60
  13  -8  -1  146.89   11.30
 -13   8  -1  142.59    6.60
   8  13  -1  177.58   11.50
  13  -8  -1  148.99   12.80
  -8 -13  -1  154.58   13.50
   8  13   1  130.69   11.40
 -13   8   1  156.68    6.20
 -13   8   1  165.58    7.70
  13  -8   1  163.28   11.10
  -8 -13   1  128.89   12.70
 -13   8   1  167.08    7.50
  -8 -13   1  119.99   14.50
   8  13   1  135.39   10.70
  -8 -13   1  134.29   11.70
  13  -8   1  160.38   12.00
   8  13   1  135.69   13.20
  -8 -13   1  132.29   11.60
 -13   8   1  159.98    6.20
   9  13  -1  273.07   20.20
  13  -9  -1  240.08   14.30
  -9 -13  -1  269.47   16.60
  -9 -13  -1  264.77   17.30
  13  -9  -1  259.47   15.20
  13  -9  -1  264.97   16.70
   9  13  -1  267.07   14.90
  -9 -13  -1  265.97   16.40
   9  13  -1  269.57   16.60
   9  13   1  263.77   16.20
  13  -9   1  277.77   16.30
   9  13   1  243.38   16.40
  -9 -13   1  233.38   16.50
  13  -9   1  267.47   16.00
  -9 -13   1  236.88   16.70
 -13   9   1  278.67   10.60
   9  13   1  253.07   15.30
  10  13  -1    5.00    4.80
  13 -10  -1    3.30    5.60
  13 -10  -1    0.40    3.50
  10  13  -1    7.60    4.00
  13 -10  -1    5.10    4.70
 -10 -13  -1    4.20    4.90
  10  13  -1    6.40    4.40
 -10 -13  -1    8.40    4.70
 -10 -13  -1    1.30    5.40
 -10 -13   1    6.40    4.70
  13 -10   1    3.90    3.20
 -10 -13   1    7.10    5.60
  13 -10   1    5.10    4.30
  13 -10   1    9.50    5.50
 -10 -13   1    4.10    4.40
  10  13   1    3.40    4.90
  11  13  -1  120.69   11.60
 -11 -13  -1  136.49   12.50
  13 -11  -1  149.19   10.60
  13 -11  -1  139.59   12.40
 -11 -13  -1  150.88   13.80
  11  13  -1  151.08   12.00
 -11 -13  -1  135.19   12.40
  13 -11  -1  148.09   22.20
 -11 -13   1  135.89   12.30
  13 -11   1  126.09    9.60
  13 -11   1  130.79   12.40
 -11 -13   1  135.49   12.30
 -11 -13   1  123.69   12.40
  11  13   1  135.29   12.00
  11  13   1  116.19   11.40
  13 -11   1  130.09   10.90
  12  13  -1    8.50    5.00
 -12 -13  -1   26.70    6.60
 -12 -13  -1   31.60    6.60
  12  13  -1   20.10    5.80
  13 -12  -1   19.40    6.10
  13 -12  -1   20.50    4.60
 -12 -13  -1   19.20    6.80
  13 -12   1   25.20    7.10
  12  13   1   19.70    6.20
 -12 -13   1   13.70    6.20
  13 -12   1   30.30    6.30
 -12 -13   1   16.70    5.80
  12  13   1   13.90    5.10
 -12 -13   1   13.30    5.50
  13 -12   1   20.00    7.50
 -13 -13  -1    2.70    4.80
  13 -13  -1   -2.40    6.40
  13  13  -1    0.70    5.00
 -13 -13  -1   -6.70    5.10
  13 -13  -1   -0.10    4.10
 -13 -13  -1   -3.20    5.00
  13  13  -1   -5.70    4.30
  13 -13   1    4.10    5.50
 -13 -13   1    1.60    4.90
  13 -13   1    1.90    3.70
 -13 -13   1    9.30    5.80
  13 -13   1   -7.30    7.30
 -13 -13   1    2.40    4.90
  13  13   1   -0.50    5.20
  13  13   1    2.50    4.80
  12 -14  -1   94.39   12.10
 -14 -12  -1   63.19   10.50
  14  12  -1   57.49   10.30
 -14 -12  -1   76.79   11.00
  14  12  -1   80.09   11.00
  12 -14  -1   97.19    9.90
 -14 -12  -1   80.89   11.40
  12 -14   1   94.89    8.80
  12 -14   1   81.99   11.20
  12 -14   1   80.49   13.00
 -14 -12   1   85.39   10.50
 -14 -12   1   91.29   11.70
  14  12   1   69.39   11.60
  14  12   1   88.99   10.00
 -14 -12   1   89.39   12.10
  14  11  -1   18.00    6.10
 -14 -11  -1   28.30    6.60
 -14 -11  -1   16.80    6.20
 -14 -11  -1   42.40    8.80
  11 -14  -1   20.40    4.80
  11 -14  -1   26.30    6.10
  14  11  -1   25.40    6.00
  11 -14   1   16.70    4.20
  14  11   1   23.30    6.40
 -14 -11   1   24.70    7.20
  11 -14   1   29.60    6.90
  14  11   1   19.30    5.60
  11 -14   1   26.70    5.60
 -14 -11   1   22.50    6.00
 -14 -11   1   25.90    6.40
  14  10  -1  133.69   12.00
 -14 -10  -1  118.79   11.60
  14  10  -1  117.89   11.50
 -14 -10  -1  125.39   11.00
  10 -14  -1  131.19    9.80
  10 -14  -1  137.49   11.50
 -14 -10  -1  105.79   11.90
  10 -14  -1  115.59   13.00
 -14 -10   1  127.99   12.50
  14  10   1  101.39   11.90
  10 -14   1  115.99   10.10
 -14 -10   1  104.49   11.70
  14  10   1  131.19   12.30
  10 -14   1  124.69   11.40
  10 -14   1  112.29   12.70
 -14 -10   1  105.39   11.60
   9 -14  -1   40.90    7.40
   9 -14  -1   38.30    6.90
 -14  -9  -1   45.30    8.30
 -14  -9  -1   26.30    6.50
 -14  -9  -1   29.00    6.00
  14   9   1   26.20    5.90
   9 -14   1   25.40    6.10
  14   9   1   28.80    6.50
  -9  14   1   32.10    3.20
 -14  -9   1   45.70    7.80
   9 -14   1   46.20    7.10
   9 -14   1   31.90    5.80
 -14  -9   1   32.90    6.10
 -14  -8  -1   20.30    5.10
 -14  -8  -1   21.00    5.70
   8 -14  -1   24.70    5.80
 -14  -8  -1   29.80    5.90
   8 -14  -1   17.80    5.50
   8 -14  -1   18.10    4.40
  14   8  -1   17.10    6.00
 -14  -8   1   25.60    6.20
 -14  -8   1   21.90    5.70
  14   8   1   26.90    7.50
   8 -14   1   24.50    5.50
   8 -14   1   27.40    4.70
 -14  -8   1   20.00    5.90
  -8  14   1   26.10    5.50
  -8  14   1   26.10    4.40
   8 -14   1   31.10    5.40
   7 -14  -1  317.37   18.00
  -7  14  -1  306.47   16.50
 -14  -7  -1  363.06   19.20
  14   7  -1  355.76   19.90
 -14  -7  -1  344.47   21.10
  -7  14  -1  323.37   13.40
   7 -14  -1  325.27   17.20
   7 -14  -1  322.17   16.60
  14   7  -1  344.57   19.30
  -7  14   1  348.77   15.10
   7 -14   1  370.06   17.60
  -7  14   1  342.47   17.70
 -14  -7   1  303.47   19.00
  14   7   1  304.27   22.80
   7 -14   1  350.56   16.80
   7 -14   1  337.27   15.80
  14   7   1  321.87   18.90
 -14  -7   1  335.87   19.00
 -14  -6  -1   18.40    5.30
   6 -14  -1   28.00    5.20
  -6  14  -1   24.50    4.50
 -14  -6  -1   24.50    5.60
  14   6  -1   27.70    6.20
   6 -14  -1   21.00    4.40
   6 -14  -1   23.10    5.90
   6 -14   1   20.30    4.20
   6 -14   1   16.50    6.60
 -14  -6   1   33.90    6.20
  14   6   1   32.90    6.40
  -6  14   1   24.20    4.60
  -6  14   1   25.30    5.30
   6 -14   1   23.20    3.80
  -5  14  -1  273.77   14.30
   5 -14  -1  264.97   11.10
 -14  -5  -1  284.27   15.90
   5 -14  -1  266.07   15.70
   5 -14  -1  263.47   14.40
 -14  -5  -1  279.37   16.10
  -5  14  -1  265.37   12.60
  14   5  -1  284.17   16.70
   5 -14  -1  292.87   16.10
 -14  -5  -1  290.97   16.60
 -14  -5  -1  276.57   16.10
  14   5  -1  276.17   16.90
   5 -14   1  281.47   13.90
  14   5   1  250.27   16.00
  -5  14   1  292.67   13.40
  14   5   1  259.47   16.00
 -14  -5   1  265.17   16.00
   5 -14   1  281.47   14.90
 -14  -5   1  272.87   16.10
   5 -14   1  267.97   13.60
  -5  14   1  285.47   15.20
  -4  14  -1   91.09    7.00
   4 -14  -1  105.39    8.40
  14   4  -1  106.09   10.20
   4 -14  -1  107.89    9.40
   4 -14  -1  108.49   10.10
   4 -14  -1   96.99    5.70
  -4  14  -1   89.49    8.10
  14   4  -1  114.49   10.80
 -14  -4  -1  101.29    9.50
 -14  -4  -1  104.29    9.40
 -14  -4  -1  111.99    9.50
 -14  -4  -1  105.19   15.60
  -4  14   1  101.19    8.70
   4 -14   1  110.39    5.00
   4 -14   1   96.99    8.10
  -4  14   1  102.09    9.20
  14   4   1   88.49   10.10
 -14  -4   1  103.99    9.50
   4 -14   1   96.09    7.50
  14   4   1  101.09   10.50
  14   4   1   92.59   10.70
 -14  -4   1   98.69    9.60
   4 -14   1  110.09    9.10
 -14  -3  -1  117.39    9.40
 -14  -3  -1  109.99    9.70
   3 -14  -1  113.29    8.70
   3 -14  -1  113.39    9.60
  -3  14  -1  118.39   10.80
  14   3  -1  108.89   10.50
   3 -14  -1  128.69    7.00
  14   3  -1  114.89   10.70
  -3  14  -1  129.69    9.00
 -14  -3  -1  121.99   10.10
   3 -14  -1  113.69   10.10
  14   3  -1   96.99   11.60
 -14  -3  -1  104.89    9.40
  14   3   1  123.79   10.60
  14   3   1  130.79   12.80
 -14  -3   1  124.29    9.70
  14   3   1  129.39   10.90
   3 -14   1  106.89    8.30
   3 -14   1   98.79    6.10
   3 -14   1  119.19    8.20
  -3  14   1  122.19    8.50
  -3  14   1   99.39    9.30
   3 -14   1  119.89    8.80
   3 -14   1  132.99    9.70
 -14  -3   1  106.89    9.50
   2 -14  -1  233.78   14.10
 -14  -2  -1  239.78   13.70
  14   2  -1  239.68   15.20
   2 -14  -1  224.58   13.30
  -2  14  -1  240.78   12.70
 -14  -2  -1  240.78   14.10
  14   2  -1  258.67   15.60
 -14  -2  -1  249.88   13.50
  14   2  -1  263.87   14.60
   2 -14  -1  227.68   11.60
   2 -14  -1  245.58   14.10
  -2  14  -1  215.28   12.70
  14   2   1  229.88   15.10
 -14  -2   1  225.68   13.60
 -14  -2   1  247.58   15.40
  14   2   1  248.48   14.10
   2 -14   1  253.37   12.80
  -2  14   1  279.77   13.50
  14   2   1  226.58   14.30
 -14  -2   1  221.78   13.90
   2 -14   1  256.77   13.30
   2 -14   1  261.27   13.60
   2 -14   1  250.17   11.30
   2 -14   1  253.37   13.20
  -2  14   1  242.18   13.90
  -1  14  -1  247.88   13.10
   1 -14  -1  235.28   13.50
 -14  -1  -1  231.78   13.50
  14   1  -1  252.97   15.00
   1 -14  -1  233.78   12.00
  14   1  -1  242.88   15.10
 -14  -1  -1  254.47   13.30
  14   1  -1  254.27   14.20
   1 -14  -1  250.37   14.30
 -14  -1  -1  260.97   14.20
   1 -14  -1  220.28   13.70
 -14  -1  -1  242.58   13.90
   1 -14  -1  262.47   14.30
  -1  14  -1  232.58   13.00
   1 -14   1  252.47   13.10
 -14  -1   1  236.78   14.00
   1 -14   1  244.28   11.90
 -14  -1   1  252.77   15.90
   1 -14   1  265.07   13.70
  14   1   1  231.78   14.60
   1 -14   1  251.57   13.60
  -1  14   1  244.68   10.50
  14   1   1  238.38   14.80
  -1  14   1  242.68   14.10
  14   1   1  239.48   13.70
  -1  14   1  254.37   10.70
 -14  -1   1  229.48   13.20
  -1  14   1  250.47   13.60
   1 -14   1  252.67   13.40
 -14   0  -1   13.60    3.60
   0 -14  -1   15.10    4.70
   0 -14  -1   19.20    5.30
 -14   0  -1   12.60    3.40
   0  14  -1   15.40    3.80
 -14   0  -1   19.50    3.90
   0 -14  -1   16.90    4.50
  14   0  -1   12.20    5.10
   0 -14  -1   12.60    3.90
   0 -14  -1   17.30    3.50
   0  14  -1   13.90    3.60
  14   0  -1   12.90    4.60
 -14   0  -1   26.90    5.10
   0 -14   1   10.10    4.20
  14   0   1   14.90    4.50
   0  14   1   13.00    4.20
   0 -14   1   17.90    3.40
  14   0   1   19.10    5.40
   0  14   1   17.60    3.50
   0 -14   1   11.80    4.00
   0  14   1   15.50    2.70
 -14   0   1   17.60    3.60
 -14   0   1   17.00    3.80
   0 -14   1   15.90    4.20
   0  14   1   22.60    4.50
   0 -14   1   16.80    3.70
  14   0   1   17.90    4.20
  14  -1  -1  239.78   14.40
  14  -1  -1  228.68   14.30
   1  14  -1  244.68   13.30
   1  14  -1  248.98   13.80
  -1 -14  -1  256.47   14.80
  -1 -14  -1  245.78   15.00
 -14   1  -1  231.68   12.10
 -14   1  -1  246.08   12.60
  -1 -14  -1  238.58   12.90
  -1 -14  -1  243.48   14.00
 -14   1  -1  236.88   12.40
 -14   1  -1  241.78   13.00
  -1 -14  -1  253.57   14.40
  -1 -14   1  234.78   13.70
  14  -1   1  249.38   14.50
 -14   1   1  247.88   13.40
  -1 -14   1  231.58   12.40
   1  14   1  248.98   13.90
  -1 -14   1  226.18   13.80
   1  14   1  240.68   11.60
 -14   1   1  242.78   12.70
  14  -1   1  257.57   14.80
 -14   1   1  254.67   13.80
  14  -1   1  233.48   14.70
  -1 -14   1  238.38   13.40
   1  14   1  224.58   13.70
   1  14   1  233.08   11.50
  -1 -14   1  244.78   13.80
  14  -2  -1  228.88   14.40
   2  14  -1  253.67   14.00
  -2 -14  -1  243.78   14.80
   2  14  -1  246.08   13.40
  -2 -14  -1  255.27   14.50
  -2 -14  -1  251.67   16.90
 -14   2  -1  220.48   11.60
  -2 -14  -1  255.57   14.40
 -14   2  -1  234.08   12.00
 -14   2  -1  228.38   12.60
   2  14  -1  253.97   10.70
   2  14  -1  242.88   10.50
  -2 -14  -1  260.37   13.40
  14  -2  -1  235.58   14.60
  14  -2   1  252.97   12.50
   2  14   1  249.68   13.70
  -2 -14   1  224.08   12.80
  -2 -14   1  219.38   13.90
   2  14   1  224.88   11.90
  14  -2   1  242.98   14.10
 -14   2   1  239.58   12.20
  -2 -14   1  209.08   14.00
 -14   2   1  275.87   13.40
   2  14   1  233.38   13.90
   2  14   1  236.18   13.90
 -14   2   1  242.08   12.90
  14  -2   1  259.07   15.80
  -2 -14   1  228.18   13.40
  -3 -14  -1  102.69    9.00
  14  -3  -1  114.79   10.00
  14  -3  -1  123.49   11.00
 -14   3  -1  121.39    7.10
   3  14  -1  111.09    7.00
 -14   3  -1  123.89    7.60
   3  14  -1  102.09    9.40
  -3 -14  -1  104.89   10.40
 -14   3  -1  125.49    8.20
  14  -3  -1  115.19   10.60
   3  14  -1  115.89    7.40
 -14   3  -1  121.39    7.20
  -3 -14  -1  127.59   10.60
   3  14  -1  103.29    8.70
  -3 -14  -1  118.19   10.00
  14  -3   1  111.49   10.00
   3  14   1  126.09    9.90
 -14   3   1  114.79    7.50
 -14   3   1  113.39    8.40
  -3 -14   1  126.39   10.30
   3  14   1  134.09   11.50
  -3 -14   1  122.09    9.20
  14  -3   1  106.99    9.50
   3  14   1  116.89    8.20
  -3 -14   1  126.59    9.70
  -3 -14   1  118.09   10.20
   3  14   1  126.49    8.50
 -14   3   1  116.39    8.00
 -14   4  -1  102.89    5.90
   4  14  -1  119.79    7.60
  -4 -14  -1  107.49   10.60
  14  -4  -1   95.79    9.80
   4  14  -1  112.69    9.00
 -14   4  -1  103.59    6.40
  14  -4  -1  114.19   11.00
  -4 -14  -1  100.29    9.40
 -14   4  -1   95.09    7.10
 -14   4  -1   89.59    5.90
   4  14  -1  105.29    7.10
  -4 -14  -1   94.89    9.00
  14  -4  -1   92.99    9.40
  -4 -14  -1  113.19   10.80
   4  14  -1   91.89    9.90
 -14   4   1  111.89    7.30
   4  14   1   95.89    7.90
   4  14   1  104.79   10.30
  14  -4   1  102.59    9.20
  -4 -14   1   95.49    9.70
  -4 -14   1   91.39    8.90
  14  -4   1  103.09    9.90
   4  14   1   98.29    9.40
  14  -4   1   94.89    9.70
   4  14   1   98.39    8.00
  -4 -14   1  109.39   10.50
 -14   4   1  105.29    6.70
  -4 -14   1  102.89    8.60
 -14   4   1  110.79    8.60
 -14   5  -1  277.97   10.90
   5  14  -1  303.17   16.70
  -5 -14  -1  277.97   16.60
   5  14  -1  271.17   13.70
 -14   5  -1  255.77   12.80
 -14   5  -1  272.87   11.80
  14  -5  -1  288.07   16.50
   5  14  -1  274.57   15.00
  -5 -14  -1  265.97   15.50
  14  -5  -1  266.37   16.00
  -5 -14  -1  292.07   17.10
   5  14  -1  300.17   14.00
  -5 -14  -1  280.97   16.40
  14  -5  -1  269.47   15.60
 -14   5   1  272.87   12.90
  14  -5   1  278.27   15.60
 -14   5   1  269.17   12.30
   5  14   1  264.37   16.30
  -5 -14   1  272.77   16.50
  -5 -14   1  270.57   16.30
  14  -5   1  271.47   15.00
  14  -5   1  278.27   16.30
  -5 -14   1  263.97   15.60
   5  14   1  270.67   14.70
 -14   5   1  284.47   13.20
  -5 -14   1  272.87   15.30
   5  14   1  262.37   14.50
   5  14   1  267.67   15.70
  -6 -14  -1   28.20    8.80
  14  -6  -1   24.70    5.40
  -6 -14  -1   21.70    5.70
   6  14  -1   30.40    5.40
  14  -6  -1   24.00    4.90
  14  -6  -1   23.40    6.70
  -6 -14  -1   24.90    6.00
 -14   6  -1   24.40    3.80
  -6 -14  -1   22.60    5.40
   6  14  -1   30.00    7.50
   6  14  -1   29.20    5.80
 -14   6   1   22.30    3.70
 -14   6   1   27.50    3.30
  -6 -14   1   22.00    5.90
  14  -6   1   19.80    5.60
   6  14   1   29.10    5.10
  14  -6   1   21.60    4.70
  -6 -14   1   24.60    5.30
  -6 -14   1   37.60    7.20
   6  14   1   21.90    5.10
   6  14   1   23.80    4.60
 -14   6   1   29.40    4.20
 -14   6   1   29.30    4.30
  14  -6   1   26.50    5.30
  -6 -14   1   28.00    8.40
  -7 -14  -1  340.47   24.60
  14  -7  -1  309.57   17.50
  14  -7  -1  309.57   18.90
 -14   7  -1  325.97   14.20
   7  14  -1  349.57   17.00
   7  14  -1  358.86   18.00
  -7 -14  -1  354.26   18.70
  -7 -14  -1  345.07   19.20
  14  -7  -1  332.97   18.30
   7  14  -1  376.56   18.50
 -14   7   1  351.16   14.80
  -7 -14   1  318.97   18.10
 -14   7   1  346.37   13.90
  14  -7   1  351.66   18.90
  14  -7   1  390.16   22.00
  -7 -14   1  325.07   19.10
   7  14   1  321.77   17.50
 -14   7   1  362.56   15.00
  -7 -14   1  286.97   19.20
  -7 -14   1  325.57   18.50
 -14   7   1  362.56   14.30
   7  14   1  273.37   24.60
 -14   7   1  349.96   13.80
   7  14   1  329.97   17.50
  14  -7   1  344.67   17.30
   8  14  -1   25.90    5.10
   8  14  -1   26.80    6.10
  -8 -14  -1   21.40    6.40
   8  14  -1   22.40    4.40
  -8 -14  -1   26.20    5.80
  14  -8  -1   18.40    6.60
 -14   8  -1   20.30    3.10
 -14   8  -1   18.50    3.20
  14  -8  -1   20.70    6.00
  -8 -14  -1   22.10    5.40
  14  -8   1   24.60    5.60
  14  -8   1   32.50    6.60
  -8 -14   1   29.50    6.50
 -14   8   1   29.20    5.20
   8  14   1   23.70    5.00
  -8 -14   1   27.00    7.00
  14  -8   1   20.80    5.80
   8  14   1   25.30    5.20
 -14   8   1   32.00    3.50
  -8 -14   1   12.30    7.30
   8  14   1   29.80    5.60
   9  14  -1   30.00    8.90
  -9 -14  -1   32.10    6.50
   9  14  -1   33.10    6.10
  14  -9  -1   50.69    9.40
  -9 -14  -1   33.10    6.60
  14  -9  -1   48.00   10.00
  -9 -14  -1   32.30    6.50
   9  14  -1   26.00    4.80
  -9 -14   1   41.90    7.60
  -9 -14   1   41.40    8.20
  -9 -14   1   31.60    6.00
  14  -9   1   35.00    6.90
   9  14   1   48.50    8.30
  14  -9   1   31.30    6.00
   9  14   1   43.80    7.50
 -14   9   1   30.50    4.00
 -14   9   1   26.50    3.20
  14  -9   1   39.50    7.50
  10  14  -1  127.09   11.30
  10  14  -1  113.49    9.90
  14 -10  -1  118.59   10.30
  14 -10  -1   97.59   11.70
 -10 -14  -1  117.09   11.20
 -10 -14  -1  108.99   11.70
 -10 -14  -1  119.99   11.90
  14 -10   1  112.69   13.10
  14 -10   1  118.59   16.50
 -10 -14   1  113.19   11.30
 -10 -14   1   95.19   11.20
  10  14   1  120.69   10.40
  10  14   1  141.59   11.90
 -10 -14   1  140.59   12.80
  14 -11  -1   17.10    5.00
  14 -11  -1   20.70    6.70
  11  14  -1   21.60    5.10
 -11 -14  -1   26.70    6.20
  11  14  -1   25.30    5.10
 -11 -14  -1   26.50    6.20
 -11 -14  -1   26.80    6.50
 -11 -14   1   32.00    6.90
  11  14   1   23.10    6.20
 -11 -14   1   29.30    6.70
  14 -11   1   20.20    7.20
 -11 -14   1   27.70    7.20
  14 -11   1   22.00    5.80
  11  14   1   14.40    4.80
 -12 -14  -1   65.89   10.50
  14 -12  -1   91.39   12.90
 -12 -14  -1   94.39   10.30
  14 -12  -1   61.89    9.10
  12  14  -1   67.29   10.20
  12  14  -1   67.79    9.20
 -12 -14   1   81.09   10.50
 -12 -14   1   85.39   12.10
  14 -12   1   74.39    8.80
  12  14   1   78.29    9.90
  14 -12   1   57.99   12.40
  12  14   1   68.39   11.10
 -12 -14   1   60.29   10.60
 -15 -11  -1   76.59   11.00
  11 -15  -1   68.89    9.20
  15  11  -1   58.59   10.40
  11 -15  -1   77.49   12.80
 -15 -11  -1   75.09   11.70
 -15 -11  -1   74.29   10.10
  15  11  -1   80.49   11.30
  11 -15   1   75.69   13.30
  15  11   1   86.39   10.50
  11 -15   1   54.99    8.00
  11 -15   1   49.20    8.50
 -15 -11   1   81.99   12.20
  15  11   1   77.69    9.90
 -15 -11   1   61.89    9.50
 -15 -10  -1    1.50    5.20
  10 -15  -1   -1.00    5.40
  15  10  -1    4.40    5.40
  10 -15  -1    0.70    4.00
 -15 -10  -1    7.70    4.60
 -15 -10  -1   -5.80    4.60
  15  10   1    4.30    5.20
  10 -15   1    1.90    4.60
  10 -15   1    0.50    6.00
 -15 -10   1    3.80    5.40
  10 -15   1   -3.20    3.20
  15  10   1   -3.50    5.10
 -15 -10   1    2.30    5.30
 -15  -9  -1   -4.20    4.70
   9 -15  -1    1.20    3.60
  15   9  -1    6.90    4.90
   9 -15  -1   -1.90    6.80
 -15  -9  -1    6.70    4.30
   9 -15  -1    0.60    5.30
 -15  -9  -1   -7.00    4.80
 -15  -9   1    2.80    4.60
   9 -15   1    3.20    5.60
  -9  15   1   -2.90    1.60
  15   9   1   -1.60    4.90
  15   9   1   -0.40    4.80
   9 -15   1    1.40    4.30
  -9  15   1   -1.10    4.10
   9 -15   1   -2.80    3.10
 -15  -9   1   -6.40    4.50
 -15  -9   1   -2.60    4.20
  15   8  -1    1.80    4.90
 -15  -8  -1   -1.70    4.50
 -15  -8  -1    4.60    4.70
   8 -15  -1    9.30    5.10
   8 -15  -1   10.30    6.00
 -15  -8  -1    2.70    4.40
   8 -15  -1    7.00    3.80
 -15  -8   1    6.00    4.60
 -15  -8   1   13.90    5.60
   8 -15   1   -6.10    4.80
  -8  15   1   -3.40    7.00
   8 -15   1   -1.50    4.00
 -15  -8   1    4.00    4.60
   8 -15   1   -0.10    3.10
   7 -15  -1   72.29    9.60
 -15  -7  -1   73.39    9.50
 -15  -7  -1   62.79    9.40
 -15  -7  -1   70.19    9.30
  -7  15  -1   68.29    4.50
   7 -15  -1   61.09   10.50
  15   7  -1   66.69    8.80
   7 -15  -1   67.59    7.80
  -7  15  -1   61.19    7.60
 -15  -7   1   80.59    9.50
  -7  15   1   65.19    5.70
   7 -15   1   66.39    6.60
  15   7   1   65.59   12.20
 -15  -7   1   82.89   10.10
   7 -15   1   55.29    8.00
  15   7   1   58.69   10.30
  -7  15   1   54.89    8.40
   7 -15   1   66.59   12.40
 -15  -7   1   67.29    8.60
  15   6  -1   20.70    6.30
 -15  -6  -1   17.30    5.60
  -6  15  -1   16.70    4.30
  -6  15  -1   23.20    3.90
 -15  -6  -1   31.90    6.30
   6 -15  -1   15.10    4.90
   6 -15  -1   20.60    6.00
   6 -15  -1   15.50    4.10
 -15  -6  -1   11.30    7.60
  15   6  -1   15.30    6.00
   6 -15   1   20.20    3.90
 -15  -6   1   12.20    6.10
 -15  -6   1   13.40    4.60
  15   6   1    6.10    8.30
   6 -15   1   17.70    4.60
   6 -15   1   25.30    5.50
  15   6   1   12.70    5.70
  -6  15   1   21.20    3.50
 -15  -6   1   20.50    5.50
  -6  15   1   22.20    5.10
  15   5  -1  256.67   16.80
 -15  -5  -1  246.38   15.30
  -5  15  -1  286.47   12.50
   5 -15  -1  251.67   14.20
   5 -15  -1  259.17   15.80
  15   5  -1  258.37   16.80
 -15  -5  -1  251.67   15.50
  -5  15  -1  282.47   14.20
 -15  -5  -1  256.37   15.80
   5 -15  -1  281.97   15.30
 -15  -5   1  269.67   15.80
   5 -15   1  252.57   14.70
  15   5   1  242.58   15.90
 -15  -5   1  275.57   16.10
  15   5   1  241.38   19.60
  -5  15   1  248.28   13.90
  -5  15   1  250.17   14.80
   5 -15   1  253.77   13.50
   5 -15   1  249.97   14.00
   4 -15  -1   13.90    8.90
  -4  15  -1   24.60    4.50
 -15  -4  -1   23.90    5.40
  15   4  -1   24.60    5.80
   4 -15  -1   32.60    3.70
 -15  -4  -1   28.80    5.60
  15   4  -1   41.00    8.60
 -15  -4  -1   27.60    5.20
   4 -15  -1   32.10    6.20
   4 -15  -1   42.20    6.40
 -15  -4  -1   38.30    7.90
  15   4   1   25.80    7.90
 -15  -4   1   40.50    7.60
 -15  -4   1   41.50    7.40
  -4  15   1   29.70    5.60
   4 -15   1   29.50    3.30
   4 -15   1   27.80    4.90
   4 -15   1   36.40    5.90
   4 -15   1   31.20    5.70
  -4  15   1   37.40    6.00
 -15  -3  -1   35.70    7.20
   3 -15  -1   25.80    5.20
 -15  -3  -1   29.50    5.30
  -3  15  -1   37.20    6.30
  -3  15  -1   34.30    5.70
   3 -15  -1   31.60    6.20
   3 -15  -1   45.80    8.20
   3 -15  -1   35.00    4.50
  15   3  -1   32.00    6.20
 -15  -3  -1   40.90    6.90
   3 -15   1   36.30    6.40
 -15  -3   1   37.30    6.70
   3 -15   1   43.50    8.40
 -15  -3   1   49.00    7.90
  15   3   1   22.20    7.80
   3 -15   1   33.60    3.90
  15   3   1   28.20    6.30
  -3  15   1   40.40    7.10
   3 -15   1   45.80    7.00
 -15  -3   1   27.90    5.20
  15   3   1   40.70    7.90
  -3  15   1   32.30    5.80
   3 -15   1   34.70    5.80
  15   2  -1    4.20    4.00
 -15  -2  -1    2.10    3.20
   2 -15  -1    6.90    2.80
  15   2  -1    4.50    5.00
  15   2  -1    6.40    5.40
   2 -15  -1   10.60    3.70
 -15  -2  -1    3.90    3.50
  -2  15  -1    6.30    3.40
  -2  15  -1   12.60    3.80
 -15  -2  -1    6.40    3.30
   2 -15  -1   13.20    5.00
   2 -15  -1    8.80    4.10
 -15  -2  -1    5.30    3.70
   2 -15   1    3.10    3.10
   2 -15   1    4.60    3.90
  -2  15   1    5.60    3.30
 -15  -2   1   10.60    4.10
  15   2   1    7.50    5.80
  -2  15   1    2.10    3.80
  15   2   1    8.80    4.40
   2 -15   1    8.10    4.00
   2 -15   1   12.10    3.70
   2 -15   1    7.80    2.40
 -15  -2   1    7.40    4.10
  15   2   1   16.10    4.90
 -15  -1  -1  204.38   12.50
   1 -15  -1  196.58   12.70
  -1  15  -1  182.08   11.70
   1 -15  -1  200.08   13.40
   1 -15  -1  178.48   12.30
   1 -15  -1  204.48   13.50
   1 -15  -1  193.58   10.80
  -1  15  -1  197.28   11.80
  15   1  -1  199.78   14.80
 -15  -1  -1  204.28   11.90
 -15  -1  -1  202.18   11.90
  15   1  -1  192.78   13.90
 -15  -1  -1  215.58   12.60
  15   1  -1  216.58   13.50
   1 -15   1  196.38   12.40
  -1  15   1  214.78    8.60
   1 -15   1  206.38   10.60
  -1  15   1  191.88   12.60
  15   1   1  193.28   12.50
   1 -15   1  210.88   11.90
 -15  -1   1  209.18   12.40
   1 -15   1  210.18   13.40
 -15  -1   1  190.68   12.70
 -15  -1   1  194.18   12.10
   1 -15   1  222.28   12.90
  15   1   1  195.18   14.40
  -1  15   1  198.48   12.30
  15   1   1  204.28   14.00
 -15   0  -1  326.47   16.40
  15   0  -1  332.37   18.90
 -15   0  -1  350.96   16.90
   0 -15  -1  356.86   18.60
   0 -15  -1  348.47   18.20
   0 -15  -1  351.66   17.80
   0  15  -1  358.76   17.60
   0  15  -1  347.67   17.00
   0 -15  -1  334.67   16.30
 -15   0  -1  357.06   17.10
   0 -15  -1  348.17   18.70
  15   0  -1  353.06   19.60
 -15   0  -1  339.67   17.40
   0  15   1  351.56   17.90
   0  15   1  345.87   17.80
   0  15   1  349.37   15.30
   0 -15   1  361.86   17.90
   0 -15   1  333.87   16.10
 -15   0   1  346.07   17.40
  15   0   1  338.97   19.30
  15   0   1  331.47   18.60
  15   0   1  362.56   17.50
   0 -15   1  345.97   17.70
 -15   0   1  327.37   16.80
   0 -15   1  368.96   18.20
   0 -15   1  340.97   17.20
 -15   0   1  348.27   17.70
   0  15   1  326.67   14.40
  15  -1  -1  216.98   14.60
  -1 -15  -1  214.08   13.10
  -1 -15  -1  210.28   14.00
 -15   1  -1  187.28   10.90
  -1 -15  -1  207.18   11.80
  15  -1  -1  171.88   12.60
 -15   1  -1  191.98   11.70
  -1 -15  -1  210.48   13.80
  -1 -15  -1  217.38   13.60
   1  15  -1  199.98   12.80
   1  15  -1  222.58   12.30
 -15   1  -1  199.68   11.20
 -15   1  -1  182.48   14.80
  -1 -15   1  193.28   12.90
  -1 -15   1  194.28   11.40
  -1 -15   1  197.48   12.20
  15  -1   1  202.98   14.10
 -15   1   1  201.98   11.50
  15  -1   1  216.88   12.00
  -1 -15   1  192.48   13.10
  15  -1   1  199.48   13.50
   1  15   1  200.88   13.00
 -15   1   1  211.98   12.00
   1  15   1  199.08   10.00
   1  15   1  194.08   10.20
 -15   1   1  203.38   12.20
   1  15   1  193.88   12.80
  15  -2  -1   10.90    4.60
   2  15  -1   -0.60    3.80
  -2 -15  -1    8.40    5.00
  -2 -15  -1    6.80    3.40
 -15   2  -1   15.20    3.30
   2  15  -1   10.40    3.90
 -15   2  -1   12.40    2.90
  15  -2  -1    7.80    5.20
  -2 -15  -1    0.90    3.90
 -15   2  -1   11.80    2.80
 -15   2  -1   10.70    3.10
  -2 -15  -1    9.80    4.50
  -2 -15  -1    6.50    5.10
 -15   2   1    5.50    2.90
   2  15   1   11.80    3.40
   2  15   1    8.70    4.60
  -2 -15   1    5.30    3.30
  15  -2   1    4.80    3.90
  -2 -15   1   10.80    4.30
   2  15   1    9.30    2.70
  -2 -15   1    7.30    4.60
 -15   2   1    5.70    3.10
 -15   2   1   10.60    3.50
   2  15   1    6.90    4.20
  -2 -15   1    8.20    3.70
  15  -2   1    7.00    4.90
   3  15  -1   32.10    4.20
  15  -3  -1   32.00    6.70
   3  15  -1   33.90    6.30
  15  -3  -1   26.70    5.50
 -15   3  -1   20.10    4.20
  -3 -15  -1   40.20    6.80
  15  -3  -1   24.60    6.40
  -3 -15  -1   30.70    5.90
   3  15  -1   45.20    7.00
  -3 -15  -1   22.20    6.10
 -15   3  -1   37.10    4.80
   3  15  -1   31.40    4.00
 -15   3  -1   40.80    5.40
  -3 -15  -1   34.30    6.50
 -15   3  -1   39.10    4.30
   3  15   1   23.00    5.20
 -15   3   1   42.60    5.70
 -15   3   1   43.10    7.50
 -15   3   1   32.70    4.90
  15  -3   1   33.40    6.70
  -3 -15   1   33.90    6.60
   3  15   1   26.10    5.10
  -3 -15   1   48.80    8.40
  -3 -15   1   27.90    5.10
  15  -3   1   24.00    5.10
   3  15   1   19.90    5.30
 -15   4  -1   27.50    3.70
  -4 -15  -1   27.60    5.80
 -15   4  -1   31.70    4.60
   4  15  -1   24.90    5.80
  -4 -15  -1   31.30    5.50
   4  15  -1   27.00    3.90
  15  -4  -1   37.10    7.40
 -15   4  -1   28.20    3.80
  15  -4  -1   31.60    6.40
   4  15  -1   35.80    4.70
   4  15  -1   28.20    4.90
  -4 -15  -1   26.00    5.30
  -4 -15  -1   27.80    6.70
  15  -4  -1   44.70    9.50
 -15   4  -1   27.10    4.00
  -4 -15   1   29.00    5.00
  -4 -15   1   21.60    5.40
  -4 -15   1   33.70    6.60
   4  15   1   23.70    5.30
  15  -4   1   23.10    5.10
 -15   4   1   31.20    5.70
  -4 -15   1   36.30    7.20
   4  15   1   30.70    5.30
  15  -4   1   23.40    5.90
 -15   4   1   38.10    5.00
   4  15   1   31.00    6.20
  15  -4   1   31.90    6.80
 -15   4   1   25.10    4.30
  15  -5  -1  278.07   17.30
  -5 -15  -1  259.77   17.50
  -5 -15  -1  270.27   16.00
   5  15  -1  258.37   14.90
   5  15  -1  258.97   13.00
  -5 -15  -1  239.38   14.90
 -15   5  -1  257.37   10.90
   5  15  -1  261.57   13.20
 -15   5  -1  257.77   12.70
  15  -5  -1  259.47   15.40
  15  -5  -1  258.57   16.20
  -5 -15   1  246.18   22.50
 -15   5   1  251.37   12.80
   5  15   1  269.37   17.30
   5  15   1  262.77   14.00
  -5 -15   1  276.17   15.40
  15  -5   1  250.37   16.90
  15  -5   1  254.07   15.90
  -5 -15   1  290.37   16.00
 -15   5   1  250.57   11.90
   5  15   1  280.57   14.50
 -15   5   1  233.18   15.70
 -15   5   1  255.77   12.50
  15  -5   1  260.57   15.10
  -6 -15  -1   20.90    5.50
 -15   6  -1   15.10    2.90
   6  15  -1   23.20    5.10
   6  15  -1   14.10    7.50
  15  -6  -1   13.80    5.50
  15  -6  -1   18.00    4.80
  15  -6  -1   17.20    8.00
   6  15  -1   30.80    5.50
  -6 -15  -1   14.50    8.60
  -6 -15  -1   27.30    6.30
   6  15  -1   29.60    6.10
  -6 -15   1   17.00    5.90
  -6 -15   1   19.40    5.30
  -6 -15   1   20.10    4.70
  15  -6   1   23.90    6.00
   6  15   1   19.70    5.20
  15  -6   1   19.70    4.50
   6  15   1   12.30    4.00
  -6 -15   1   19.80    8.00
 -15   6   1   20.40    3.20
 -15   6   1   19.50    3.90
  15  -6   1   20.30    5.50
   6  15   1   17.80    5.20
 -15   6   1   24.10    4.70
  15  -7  -1   57.39    8.90
  -7 -15  -1   65.09    9.40
   7  15  -1   60.09    7.00
  15  -7  -1   77.89   10.80
  -7 -15  -1   64.79   10.30
  -7 -15  -1   51.39    9.20
 -15   7  -1   64.89    4.90
   7  15  -1   74.29    8.80
 -15   7   1   58.39    5.80
  15  -7   1   77.59   10.00
  -7 -15   1   61.09    9.40
 -15   7   1   56.29    4.40
 -15   7   1   75.99    5.40
  15  -7   1   70.39    8.30
  -7 -15   1   72.79   10.20
   7  15   1   65.59    7.80
 -15   7   1   64.59    4.40
   7  15   1   53.19    8.70
   7  15   1   71.19    8.50
 -15   7   1   64.99    4.30
  15  -7   1   44.40    7.90
   8  15  -1    3.10    3.40
 -15   8  -1    0.30    1.80
  -8 -15  -1    5.80    4.80
  -8 -15  -1   -4.20    4.10
  15  -8  -1   -0.70    4.00
   8  15  -1    6.60    4.00
 -15   8  -1    3.20    1.50
   8  15  -1    4.00    4.20
  15  -8  -1   -0.40    5.80
  -8 -15  -1   -3.70    4.50
  15  -8   1    1.00    6.10
   8  15   1    3.80    4.90
  15  -8   1    0.40    3.60
 -15   8   1    1.90    1.90
   8  15   1    2.60    4.80
  -8 -15   1    2.70    4.30
  -8 -15   1    9.60    4.50
 -15   8   1    3.20    2.10
   8  15   1    3.70    3.70
  -8 -15   1    1.50    5.10
   9  15  -1    2.00    4.70
  15  -9  -1   -9.60    7.50
  -9 -15  -1   -2.10    5.20
   9  15  -1   -2.30    3.60
   9  15  -1    1.80    3.90
  -9 -15  -1    3.70    4.50
  -9 -15  -1   -3.40    4.00
   9  15   1    2.70    4.80
  -9 -15   1    0.50    5.10
 -15   9   1    0.20    1.70
  15  -9   1  -11.40   10.00
  15  -9   1   -0.40    3.70
 -15   9   1   -2.10    1.50
  -9 -15   1    2.70    4.30
  -9 -15   1   11.90    4.60
  15  -9   1    2.20    7.00
   9  15   1    4.40    4.50
 -10 -15  -1   -0.90    4.80
  15 -10  -1   -7.60    6.60
  10  15  -1   -3.80    4.40
 -10 -15  -1    6.20    5.80
 -10 -15   1   -3.10    5.50
  10  15   1   -3.60    4.10
 -10 -15   1   -1.20    4.90
  15 -10   1    4.10    5.80
  15 -10   1   -0.90    3.80
  10  15   1   11.20    5.10
 -10 -15   1    5.10    5.10
 -11 -15  -1   65.19   10.80
 -11 -15  -1   83.09   10.80
  11  15  -1   53.29    8.30
 -11 -15  -1   77.89   12.40
  11  15  -1   53.49    8.10
  11  15   1   88.99   10.90
 -11 -15   1   86.69   10.90
 -11 -15   1   73.59   11.90
  15 -11   1   54.89    8.40
 -11 -15   1   75.39   11.50
  11  15   1   69.79    9.70
 -16 -10  -1   23.90    7.10
  10 -16  -1   14.10    4.60
  10 -16  -1    9.10    7.20
 -16 -10  -1   19.80    5.50
 -16 -10  -1   17.80    6.20
  16  10  -1   20.80    6.70
  16  10   1   26.80    7.00
 -16 -10   1   23.30    7.60
  10 -16   1   11.70    4.20
  10 -16   1   24.90    7.90
  16  10   1   10.10    6.10
 -16 -10   1   14.40    5.10
 -16 -10   1   16.70    8.90
   9 -16  -1   46.30    7.50
 -16  -9  -1   44.90    8.00
   9 -16  -1   45.90    8.00
 -16  -9  -1   73.69   10.00
 -16  -9  -1   54.99    8.90
 -16  -9   1   46.30    7.90
  16   9   1   71.49   10.30
 -16  -9   1   54.59   10.10
   9 -16   1   58.29   10.40
 -16  -9   1   40.20    7.50
   9 -16   1   52.49    7.60
   9 -16   1   52.49    8.30
  -9  16   1   59.89    8.80
  16   9   1   51.69    9.70
   8 -16  -1   84.99    8.90
  16   8  -1   73.69   11.20
   8 -16  -1   74.79   11.20
 -16  -8  -1   67.29   10.70
 -16  -8  -1   74.09   10.60
 -16  -8   1   78.79   10.50
  16   8   1  108.09   10.90
  -8  16   1   76.09    9.30
   8 -16   1   80.49    8.10
   8 -16   1  102.19   11.80
 -16  -8   1   77.49   10.40
 -16  -8   1   83.59   11.20
   8 -16   1   91.29   10.20
   7 -16  -1   25.00    7.10
  -7  16  -1   20.20    4.80
 -16  -7  -1   26.40    5.70
  16   7  -1   20.80    6.20
 -16  -7  -1   15.20    6.10
 -16  -7  -1   24.20    5.90
   7 -16  -1   22.40    4.70
   7 -16  -1   13.80   10.20
 -16  -7   1   22.40    5.70
   7 -16   1   21.90    6.40
 -16  -7   1   21.60    5.80
  16   7   1   18.80    6.00
  -7  16   1   20.50    5.10
   7 -16   1   19.20    4.20
   7 -16   1   31.70    5.40
  16   6  -1  205.68   15.40
 -16  -6  -1  205.38   14.00
   6 -16  -1  192.48   14.10
   6 -16  -1  211.18   15.10
  -6  16  -1  184.28   12.10
 -16  -6  -1  206.98   14.20
   6 -16  -1  187.18   12.40
 -16  -6  -1  221.08   14.70
 -16  -6   1  205.68   14.20
  -6  16   1  154.18   17.90
   6 -16   1  209.08   12.90
 -16  -6   1  189.88   14.40
 -16  -6   1  183.38   14.00
  16   6   1  179.78   14.70
   6 -16   1  212.28   12.00
   6 -16   1  205.38   13.90
  16   6   1  178.58   19.40
  -5  16  -1  139.29    8.50
   5 -16  -1  129.19   10.10
 -16  -5  -1  155.48   12.30
  -5  16  -1  135.59   10.00
   5 -16  -1  119.39   12.60
 -16  -5  -1  131.79   11.60
   5 -16  -1  141.69   12.00
  16   5  -1  135.89   12.90
  16   5  -1  146.19   14.20
   5 -16   1  139.19   12.10
   5 -16   1  145.79    9.70
 -16  -5   1  115.99   11.60
 -16  -5   1  113.89   11.10
   5 -16   1  142.79   12.00
  -5  16   1  151.28   11.10
  16   5   1  157.28   13.90
 -16  -5   1  136.89   11.70
  -5  16   1  133.69    8.90
  16   5   1  127.89   12.60
   4 -16  -1   97.89    8.80
 -16  -4  -1  100.69    9.70
  16   4  -1  114.29   10.90
   4 -16  -1   97.89   11.50
  -4  16  -1   90.89    7.90
  16   4  -1  113.49   12.60
 -16  -4  -1  108.09   10.20
   4 -16  -1  100.99   11.00
  -4  16  -1  109.09    8.90
 -16  -4  -1  102.99    9.80
   4 -16  -1  100.49    6.10
  -4  16   1  104.09   10.10
 -16  -4   1   96.29   10.20
  -4  16   1  100.99    8.40
 -16  -4   1  102.29   10.10
   4 -16   1   98.49    8.30
   4 -16   1  107.19    9.80
  16   4   1   94.69   11.20
   4 -16   1  126.89   15.50
 -16  -4   1  102.49   10.10
  16   4   1  108.79   11.50
   3 -16  -1   29.80    6.10
 -16  -3  -1   31.90    8.60
   3 -16  -1   22.60    4.40
  -3  16  -1   16.10    4.10
   3 -16  -1   19.40    4.60
   3 -16  -1   20.60    5.40
 -16  -3  -1   27.10    5.00
  16   3  -1   37.90    6.80
 -16  -3  -1   37.30    7.10
  -3  16  -1   14.10    3.90
  16   3   1   19.00    5.40
  -3  16   1   28.60    4.80
 -16  -3   1   17.10    4.40
  16   3   1   21.60    5.70
 -16  -3   1   17.20    5.20
  -3  16   1   27.70    5.60
 -16  -3   1   28.20    5.80
   3 -16   1   34.70    6.70
   3 -16   1   39.60    8.30
   3 -16   1   35.30    6.30
   2 -16  -1  103.39    9.40
 -16  -2  -1  101.59    8.90
  -2  16  -1   99.99    8.80
  16   2  -1   87.29   10.90
  16   2  -1  101.79   11.00
  -2  16  -1   96.59    8.70
   2 -16  -1  102.19   11.20
 -16  -2  -1  118.09    9.70
   2 -16  -1  101.99    7.40
   2 -16  -1  116.29   11.40
 -16  -2  -1  102.19    8.90
 -16  -2  -1  109.19   11.30
  16   2   1  117.99   11.40
   2 -16   1  100.99    6.90
 -16  -2   1  100.29    9.80
 -16  -2   1  118.59    9.50
 -16  -2   1  105.29   10.10
  -2  16   1  106.19    9.70
   2 -16   1  112.69    8.90
 -16  -2   1   94.79    9.30
   2 -16   1   99.49    9.10
  16   2   1  105.59   10.20
  -2  16   1  110.99    9.30
   2 -16   1  125.99   10.60
   2 -16   1   98.09   10.50
 -16  -1  -1   37.00    6.50
  -1  16  -1   26.50    4.90
  16   1  -1   29.60    6.10
 -16  -1  -1   41.80    6.90
   1 -16  -1   24.10    5.00
 -16  -1  -1   24.20    4.50
   1 -16  -1   33.00    6.60
 -16  -1  -1   40.90    7.10
   1 -16  -1   25.90    4.20
  -1  16  -1   27.30    4.60
   1 -16  -1   29.90    6.40
   1 -16  -1   27.30    5.40
   1 -16   1   31.90    8.80
 -16  -1   1   17.60    4.80
  -1  16   1   40.70    6.40
  16   1   1   29.90    5.80
 -16  -1   1   24.80    4.80
   1 -16   1   30.20    6.00
 -16  -1   1   30.10    5.30
   1 -16   1   26.90    4.90
  -1  16   1   29.30    5.20
   1 -16   1   38.10    5.40
 -16  -1   1   34.50    6.60
   0  16  -1  267.47   15.10
   0  16  -1  272.77   14.90
 -16   0  -1  297.27   16.80
   0 -16  -1  267.17   16.00
 -16   0  -1  288.67   14.60
   0 -16  -1  256.67   18.40
   0 -16  -1  275.37   16.80
   0 -16  -1  267.47   15.60
  16   0  -1  234.98   19.00
 -16   0  -1  277.57   15.10
 -16   0  -1  259.87   14.10
   0 -16  -1  271.57   14.10
   0 -16   1  273.17   15.80
 -16   0   1  280.87   14.70
 -16   0   1  275.47   15.10
   0 -16   1  256.97   18.40
   0  16   1  281.57   15.80
  16   0   1  299.47   16.20
 -16   0   1  276.47   15.30
   0  16   1  270.87   11.50
  16   0   1  263.77   17.90
   0 -16   1  267.17   19.30
   0  16   1  281.17   15.90
   0  16   1  285.07   11.80
   0 -16   1  270.07   13.80
   0 -16   1  254.57   14.80
  16   0   1  296.87   27.00
 -16   0   1  293.27   17.70
 -16   1  -1   35.40    5.40
  -1 -16  -1   34.70    6.30
 -16   1  -1   21.60    4.40
 -16   1  -1   24.40    5.10
 -16   1  -1   26.30    4.50
   1  16  -1   37.80    6.80
  -1 -16  -1   35.70    6.40
  -1 -16  -1   41.90    7.80
  -1 -16  -1   32.30    6.90
   1  16  -1   30.10    5.80
  -1 -16   1   20.90    4.30
 -16   1   1   26.00    5.40
   1  16   1   27.60    6.10
  16  -1   1   31.80    6.90
  16  -1   1   35.50    6.90
  16  -1   1   46.80    8.60
 -16   1   1   38.50    6.00
   1  16   1   22.90    3.40
 -16   1   1   36.70    6.30
  -1 -16   1   22.80    4.80
   1  16   1   32.00    4.10
  -1 -16   1   23.80    5.90
   1  16   1   26.70    5.20
  -2 -16  -1  130.29   11.00
  -2 -16  -1  103.59   10.00
  -2 -16  -1   83.99   11.30
   2  16  -1   89.99    9.10
  -2 -16  -1   84.79   11.90
 -16   2  -1  104.09    7.30
 -16   2  -1  110.29    8.10
  -2 -16  -1  110.29    9.10
   2  16  -1  100.99   10.40
  16  -2  -1   90.49   14.50
 -16   2  -1  106.69    7.50
 -16   2  -1  113.29    8.70
   2  16   1  111.79    7.20
  -2 -16   1  107.09   10.20
  16  -2   1  103.19   11.90
   2  16   1   98.39    9.60
  16  -2   1   82.79    9.90
 -16   2   1   85.69   10.40
 -16   2   1  106.39    7.90
  -2 -16   1   94.69    9.10
   2  16   1   98.39    7.50
  -2 -16   1   99.99    8.70
 -16   2   1  111.59    8.50
  -2 -16   1  114.39   11.30
   2  16   1   93.29   10.20
 -16   2   1  110.49    8.60
  16  -3  -1   19.20    6.20
 -16   3  -1   22.20    4.30
   3  16  -1   46.10    6.70
   3  16  -1   32.90    4.10
  -3 -16  -1   37.20    7.90
 -16   3  -1   33.70    6.20
  -3 -16  -1   37.30    7.20
   3  16  -1   33.30    3.70
 -16   3  -1   23.80    4.40
  -3 -16  -1   33.00    6.10
  -3 -16  -1   15.30    6.40
   3  16   1   27.50    5.00
  -3 -16   1   16.00    5.40
  16  -3   1   34.90    6.10
 -16   3   1   32.40    5.60
  -3 -16   1   24.70    4.70
  16  -3   1   22.40    6.70
   3  16   1   18.90    4.20
  -3 -16   1   23.70    6.50
 -16   3   1   39.30    5.20
 -16   3   1   46.60    9.60
 -16   4  -1   95.89    8.10
  -4 -16  -1  103.59    9.50
 -16   4  -1  103.59    6.50
 -16   4  -1  105.99    6.20
   4  16  -1  102.79    6.70
  16  -4  -1  117.99   19.10
   4  16  -1  106.19    9.20
   4  16  -1  107.79    7.20
  -4 -16  -1  111.19   15.30
 -16   4  -1  103.19    7.50
  -4 -16  -1  102.09   11.50
  16  -4  -1   98.79   10.40
  -4 -16   1   91.09    9.40
   4  16   1   86.89    7.80
  16  -4   1  107.19    9.40
  16  -4   1  112.09   16.20
  -4 -16   1   68.29   12.80
 -16   4   1  116.79    8.30
 -16   4   1   95.79    7.50
  -4 -16   1   95.39   10.10
 -16   4   1  107.29    7.10
  16  -4   1   96.09   11.60
  -4 -16   1   97.89   12.40
 -16   4   1  112.79    8.00
   4  16   1  108.79   10.30
   4  16   1   85.29    8.60
   5  16  -1  138.39    8.50
  -5 -16  -1  141.99   13.10
   5  16  -1  140.19   11.10
   5  16  -1  134.39   10.50
  -5 -16  -1  118.39   10.90
  16  -5  -1  126.69   11.80
 -16   5  -1  124.79    6.60
 -16   5  -1  114.89    8.30
  -5 -16  -1  138.99   11.80
 -16   5   1  146.59    8.30
  -5 -16   1  119.49   12.10
  16  -5   1  149.09   18.20
 -16   5   1  139.99    7.70
   5  16   1   95.29   14.90
   5  16   1  126.79   11.20
  16  -5   1  148.59   11.30
  16  -5   1  142.19   12.40
   5  16   1  131.49    9.30
  -5 -16   1  121.39   10.90
  -5 -16   1  144.89   14.80
 -16   5   1  125.19    8.70
  -6 -16  -1  180.28   15.70
  -6 -16  -1  190.28   15.10
  -6 -16  -1  223.08   14.80
   6  16  -1  209.28   11.40
  16  -6  -1  191.78   13.80
 -16   6  -1  200.08   10.40
   6  16  -1  192.88   15.00
   6  16  -1  209.08   12.20
  16  -6   1  223.18   13.80
 -16   6   1  195.48    9.90
  -6 -16   1  191.38   13.90
 -16   6   1  200.68    9.50
  16  -6   1  212.48   15.00
   6  16   1  215.08   14.20
   6  16   1  200.48   12.10
   6  16   1  182.98   12.90
 -16   6   1  223.58   11.10
  -6 -16   1  175.38   14.90
   7  16  -1   26.80    5.20
  -7 -16  -1   16.30    5.60
  16  -7  -1   19.80    5.90
  -7 -16  -1   20.80    6.30
  -7 -16  -1   24.70    5.90
   7  16  -1   27.80    4.90
 -16   7  -1   19.70    3.80
   7  16  -1   23.40    4.20
   7  16   1   26.30    5.70
 -16   7   1   30.90    4.60
  16  -7   1   25.60    5.20
   7  16   1    5.80    8.40
  -7 -16   1   20.90    5.50
 -16   7   1   21.70    3.90
  16  -7   1   20.70    6.50
  -7 -16   1   23.80    6.10
   8  16  -1   75.89    8.40
  16  -8  -1   62.29   13.00
  -8 -16  -1   88.69   11.80
  -8 -16  -1   73.99   10.60
   8  16  -1   74.09    9.60
  -8 -16  -1   85.59   11.10
   8  16  -1   98.09   13.10
 -16   8  -1   77.19    5.00
  -8 -16   1   86.09   10.60
  -8 -16   1   73.49   11.60
   8  16   1   94.79    8.70
  -8 -16   1   79.59   10.20
  16  -8   1   90.39   12.20
 -16   8   1   95.39    5.80
  16  -8   1   91.19    9.60
   8  16   1   61.59    9.90
   9  16  -1   59.69    7.70
  -9 -16  -1   58.59   11.60
  -9 -16  -1   47.00    8.20
  -9 -16  -1   43.90    8.10
   9  16  -1   62.19   11.20
   9  16  -1   74.89    9.20
  -9 -16   1   60.79   10.00
 -16   9   1   49.20    4.10
  16  -9   1   44.10   13.50
  16  -9   1   63.09    9.30
  -9 -16   1   62.49   12.10
   9  16   1   39.10    6.60
 -10 -16  -1    6.60    5.20
  16 -10  -1   16.00    6.10
  10  16  -1   10.20    4.30
 -10 -16  -1    8.10    5.90
 -10 -16  -1   11.20    6.30
  10  16   1   14.60    6.30
 -10 -16   1   12.10    6.40
 -10 -16   1   21.10    6.20
  16 -10   1    9.50    4.60
  10  16   1   14.00    5.20
  16 -10   1   20.70   10.50
   8 -17  -1   29.00    8.80
  17   8  -1   22.70    6.30
   8 -17  -1   26.30    5.30
 -17  -8  -1   27.90    6.60
 -17  -8  -1   26.90    7.00
 -17  -8  -1   22.60    6.20
   8 -17   1   24.20    5.00
 -17  -8   1   22.80    6.10
 -17  -8   1   34.10    7.20
   8 -17   1   25.20    9.90
   8 -17   1   32.60    8.60
  -8  17   1   22.40    5.70
 -17  -8   1   29.80    6.90
 -17  -7  -1   79.89   11.10
 -17  -7  -1   96.49   10.40
 -17  -7  -1   77.89   11.20
  17   7  -1   95.89   11.90
  -7  17  -1   92.29    9.00
   7 -17  -1   86.59   13.50
   7 -17  -1   88.89    9.40
 -17  -7   1  104.89   10.80
 -17  -7   1   83.79   10.90
  -7  17   1   72.39    9.50
   7 -17   1  103.19   11.70
 -17  -7   1   87.49   11.40
   7 -17   1   61.59   10.90
  17   7   1   77.89   10.40
   7 -17   1   84.89    8.60
  17   6  -1   27.70    7.10
 -17  -6  -1   23.30    5.90
  -6  17  -1   23.90    4.70
 -17  -6  -1   26.50    5.60
   6 -17  -1   26.80    6.70
 -17  -6  -1   16.70    5.60
   6 -17  -1   26.70    5.30
 -17  -6   1   31.10    6.30
   6 -17   1   13.20    6.30
   6 -17   1   24.70    6.00
  17   6   1   15.50    5.80
 -17  -6   1   22.50    5.60
  -6  17   1   21.80    5.30
   6 -17   1   26.90    4.70
   5 -17  -1  144.79   13.60
 -17  -5  -1  150.38   12.50
   5 -17  -1  142.89   11.30
 -17  -5  -1  156.38   13.50
  17   5  -1  149.29   13.90
 -17  -5  -1  176.08   12.70
   5 -17  -1  140.89   17.30
  -5  17  -1  153.28   11.10
  -5  17   1  149.19   10.30
 -17  -5   1  160.48   12.40
 -17  -5   1  134.59   12.50
   5 -17   1  181.78   14.50
  -5  17   1  178.68   12.20
  17   5   1  124.19   12.40
   5 -17   1  190.58   14.90
   5 -17   1  181.78   11.10
   4 -17  -1  299.67   17.20
   4 -17  -1  295.17   13.60
 -17  -4  -1  342.77   18.20
   4 -17  -1  298.37   18.50
 -17  -4  -1  355.76   19.00
  -4  17  -1  324.47   16.70
  17   4  -1  350.56   19.60
  17   4  -1  331.27   25.30
  -4  17  -1  311.07   15.60
   4 -17  -1  304.77   22.80
 -17  -4   1  310.67   18.20
 -17  -4   1  321.57   18.60
  17   4   1  288.37   19.90
  -4  17   1  363.36   17.40
   4 -17   1  366.26   18.90
   4 -17   1  350.36   17.00
  -4  17   1  355.16   18.30
  17   4   1  305.87   19.40
   4 -17   1  319.17   22.20
 -17  -4   1  317.47   18.20
   3 -17  -1    4.90    2.60
  -3  17  -1    3.50    3.60
   3 -17  -1    1.50    5.60
 -17  -3  -1   -4.40    3.70
  17   3  -1    5.30    5.40
 -17  -3  -1    6.10    4.70
  17   3  -1    1.90    6.00
   3 -17  -1    2.80    6.20
   3 -17  -1   12.40    4.30
 -17  -3  -1    6.30    4.30
  -3  17  -1    1.60    3.60
 -17  -3   1    6.00    4.20
  17   3   1    3.10    4.90
   3 -17   1    5.70    3.90
   3 -17   1    6.80    8.10
  17   3   1    1.40    5.30
 -17  -3   1   -1.70    3.80
 -17  -3   1    2.50    4.00
   3 -17   1    3.10    2.10
   3 -17   1    0.90    5.30
  -3  17   1   -2.70    3.70
   3 -17   1   -5.60    3.70
  -3  17   1   -2.70    4.70
   2 -17  -1  237.28   16.30
 -17  -2  -1  258.07   14.80
  17   2  -1  246.88   16.10
 -17  -2  -1  257.07   15.20
  -2  17  -1  201.48   13.80
  17   2  -1  246.48   16.60
   2 -17  -1  225.28   11.90
 -17  -2  -1  239.78   14.10
 -17  -2  -1  245.58   14.10
   2 -17  -1  213.28   14.20
  -2  17  -1  202.68   13.50
   2 -17  -1  218.58   16.30
  17   2   1  212.38   15.50
   2 -17   1  227.18   14.00
   2 -17   1  224.48   15.30
  17   2   1  230.38   15.60
   2 -17   1  257.87   14.00
  -2  17   1  223.28   17.80
 -17  -2   1  228.48   14.00
   2 -17   1  260.37   15.70
  -2  17   1  227.78   13.70
   2 -17   1  228.78   11.40
 -17  -2   1  226.18   14.50
   1 -17  -1   78.39    9.00
  -1  17  -1   67.79    8.80
 -17  -1  -1   89.39   14.00
  17   1  -1   81.39   11.00
  -1  17  -1   89.89    8.70
 -17  -1  -1   81.79    9.10
   1 -17  -1   78.79    9.40
 -17  -1  -1   82.99    8.10
   1 -17  -1   83.09   12.20
   1 -17  -1   62.29   11.80
 -17  -1  -1   88.29    8.20
   1 -17   1   77.99    8.90
  17   1   1  108.59   11.30
  -1  17   1   75.39    9.00
 -17  -1   1   89.49   13.40
   1 -17   1  101.69   11.70
 -17  -1   1   85.29    8.60
  17   1   1   88.99   11.00
   1 -17   1   81.19    7.10
 -17  -1   1   78.99    8.80
  -1  17   1   75.39   11.60
   1 -17   1   61.49   10.60
   1 -17   1   83.49    9.50
 -17   0  -1  113.29    9.70
   0 -17  -1  107.49   11.10
   0 -17  -1  104.29   12.70
 -17   0  -1  112.69    8.80
   0 -17  -1   98.09    8.50
   0  17  -1  109.99    9.60
   0 -17  -1  109.89   14.00
   0  17  -1  103.39   10.20
   0 -17  -1  110.19   10.00
 -17   0  -1  110.99    8.70
  17   0  -1  121.19   11.80
   0 -17   1  106.29   10.50
   0 -17   1  105.69    9.90
 -17   0   1  101.89    9.20
   0  17   1  103.79   10.70
   0 -17   1  108.99    8.60
   0 -17   1   99.59   11.70
 -17   0   1  114.89    9.50
  17   0   1  121.59   12.50
 -17   0   1   82.79   11.80
  17   0   1  113.59   11.60
   0  17   1   99.69   11.00
 -17   0   1  120.29    9.10
   0 -17   1  100.19   12.00
  17  -1  -1   72.99   10.10
  -1 -17  -1   94.09    9.90
   1  17  -1   82.59    8.50
 -17   1  -1   91.29   11.10
   1  17  -1   75.69   10.10
  -1 -17  -1   76.09   12.30
 -17   1  -1   75.39    7.10
  -1 -17  -1  104.99   14.50
 -17   1  -1   85.49    7.40
  -1 -17  -1   79.59   10.20
  -1 -17  -1   74.39    8.10
 -17   1  -1   78.69    8.60
   1  17   1   82.09    9.40
  -1 -17   1   72.99    8.00
   1  17   1   76.39    5.30
 -17   1   1   76.39    7.90
  -1 -17   1   63.39    8.60
  -1 -17   1   77.59   10.20
  -1 -17   1   76.29    8.90
 -17   1   1   89.49    8.50
 -17   1   1   99.69    9.40
 -17   1   1   99.89    7.90
  17  -1   1   83.89   10.50
  -2 -17  -1  241.38   20.40
  17  -2  -1  210.38   15.00
 -17   2  -1  212.88   11.70
 -17   2  -1  236.18   12.70
  -2 -17  -1  237.48   13.70
  -2 -17  -1  254.07   19.00
 -17   2  -1  206.28   11.80
 -17   2  -1  220.98   12.90
   2  17  -1  258.87   14.10
  -2 -17   1  218.68   16.60
 -17   2   1  244.78   13.30
   2  17   1  214.68   10.90
  -2 -17   1  220.28   16.10
 -17   2   1  231.58   12.40
 -17   2   1  233.08   13.00
   2  17   1  228.28   14.50
  17  -2   1  225.38   15.50
 -17   2   1  212.88   15.90
  -2 -17   1  220.78   13.20
  -2 -17   1  211.78   14.40
  -3 -17  -1    3.80    4.50
  17  -3  -1    5.90    4.60
  -3 -17  -1    3.80    4.70
   3  17  -1    4.90    4.00
 -17   3  -1    1.70    2.40
 -17   3  -1   -0.70    3.00
  -3 -17  -1    1.20    4.00
 -17   3  -1    1.00    2.40
  -3 -17   1   -2.00    3.90
   3  17   1   -0.20    4.40
  -3 -17   1    2.00    7.50
   3  17   1    5.80    2.70
 -17   3   1    5.00    3.10
   3  17   1    7.10    3.80
 -17   3   1    6.20    2.80
 -17   3   1    6.80    6.30
  -3 -17   1    5.20    4.40
  17  -4  -1  293.17   18.40
   4  17  -1  353.46   14.20
 -17   4  -1  299.07   13.70
 -17   4  -1  304.97   14.10
  -4 -17  -1  344.27   18.10
  -4 -17  -1  337.67   19.30
 -17   4  -1  296.07   15.90
  -4 -17  -1  366.56   20.10
   4  17   1  324.27   18.10
 -17   4   1  371.76   16.70
 -17   4   1  343.77   15.10
  -4 -17   1  304.67   17.30
 -17   4   1  345.87   15.80
   4  17   1  319.17   16.10
 -17   4   1  327.57   16.20
   4  17   1  301.67   15.60
  -4 -17   1  293.77   18.60
   5  17  -1  158.78    8.90
  -5 -17  -1  155.38   12.90
  -5 -17  -1  146.09   13.60
  17  -5  -1  134.89   12.20
  -5 -17  -1  151.48   15.00
 -17   5  -1  121.69    9.00
   5  17  -1  155.38   11.60
   5  17   1  142.99   11.80
  -5 -17   1  134.09   13.00
   5  17   1  133.19    9.70
 -17   5   1  158.88    8.40
 -17   5   1  175.38    9.90
  -5 -17   1  127.49   12.00
  -5 -17   1  138.09   17.30
   5  17   1  154.48   10.60
 -17   5   1  151.08    8.90
  -6 -17  -1   26.40    6.00
   6  17  -1   16.90    4.70
   6  17  -1   23.70    3.90
 -17   6  -1   22.80    3.50
  17  -6  -1   26.10    5.90
  -6 -17  -1   20.10    5.90
  -6 -17  -1   29.70    7.50
   6  17   1   34.00    7.80
   6  17   1   16.50    5.10
  17  -6   1   16.40    8.00
 -17   6   1   32.00    5.30
  -6 -17   1   17.30    5.40
   6  17   1   25.30    4.60
 -17   6   1   18.00    2.80
  -6 -17   1   22.10    6.90
  -6 -17   1   32.20    6.30
  -7 -17  -1   81.49   10.40
  17  -7  -1   65.79   10.60
  -7 -17  -1   89.69   11.80
   7  17  -1   93.69    8.00
  -7 -17  -1   88.69   11.30
   7  17  -1   78.79    9.90
 -17   7  -1   91.59    6.20
   7  17   1  102.59   10.80
  -7 -17   1   86.49   11.00
   7  17   1   86.99    8.50
  -7 -17   1   59.79   10.60
  -7 -17   1   72.09   10.40
 -17   7   1   98.09    6.90
   7  17   1   96.29   11.20
  17  -7   1   92.99   14.70
  -8 -17  -1   21.90    6.20
   8  17  -1   33.50    5.80
   8  17  -1   21.00    4.30
  -8 -17  -1   32.80    7.20
 -17   8  -1   19.40    2.80
  -8 -17  -1   27.90    6.70
  17  -8  -1   26.80    6.60
   8  17  -1   18.60    5.90
   8  17   1   29.10    6.00
  -8 -17   1   19.80    7.00
  17  -8   1   18.50    9.60
 -17   8   1   25.60    3.30
  -8 -17   1   22.40    6.30
  -8 -17   1   29.40    6.80
  18   6  -1   26.00    7.00
   6 -18  -1   30.70   11.50
 -18  -6  -1   24.80    6.10
 -18  -6  -1   34.50    6.90
  -6  18   1   28.10    5.90
  18   6   1   23.80    7.10
 -18  -6   1   34.60    7.20
 -18  -6   1   20.10    6.00
 -18  -6   1   30.10    6.40
   6 -18   1   41.10   10.80
   6 -18   1   36.20    9.30
  18   5  -1   30.70    7.10
  -5  18  -1   29.30    6.50
   5 -18  -1   36.20    9.30
 -18  -5  -1   33.60    6.20
 -18  -5  -1   35.50    6.40
 -18  -5  -1   22.50    5.50
   5 -18  -1   29.90    6.10
   5 -18   1   36.40    7.70
  18   5   1   28.30    7.20
   5 -18   1   38.40    7.90
   5 -18   1   30.30    7.60
 -18  -5   1   27.00    6.10
 -18  -5   1   33.50    6.50
 -18  -5   1   29.10    6.20
  18   4  -1   71.09   10.40
   4 -18  -1   68.39    9.30
   4 -18  -1   65.79    5.50
 -18  -4  -1   72.59    9.20
 -18  -4  -1   62.09    9.10
  -4  18  -1   89.49    8.70
   4 -18  -1   87.99   14.90
 -18  -4  -1   83.69   10.40
   4 -18   1   69.09   12.50
 -18  -4   1   61.49    9.50
 -18  -4   1   72.09    9.80
   4 -18   1   74.19    9.10
  -4  18   1   64.19    9.50
 -18  -4   1   70.79    9.00
  -4  18   1   63.79    9.20
  18   4   1   48.80    8.60
   4 -18   1   82.39   12.30
 -18  -3  -1   65.89   12.50
   3 -18  -1  103.29   10.40
  -3  18  -1  123.99    9.20
   3 -18  -1   84.89   16.00
  -3  18  -1   98.09    9.40
   3 -18  -1   80.49    7.10
 -18  -3  -1  106.29   10.80
  18   3  -1  104.49   15.60
 -18  -3  -1  102.09    9.50
   3 -18   1   67.49   12.50
  -3  18   1   71.49   10.60
 -18  -3   1  103.69    9.90
 -18  -3   1  112.59   10.40
  18   3   1  114.29   13.60
  -3  18   1  100.99   10.30
  18   3   1   99.29   12.30
   3 -18   1   94.99   16.70
   3 -18   1  106.19    9.50
   3 -18   1   95.79    6.20
 -18  -3   1   75.59    9.10
  -2  18  -1  101.09    9.50
 -18  -2  -1  102.99   10.30
 -18  -2  -1  108.79    9.60
   2 -18  -1  104.49    8.10
   2 -18  -1   92.89   10.50
  -2  18  -1  111.09   10.30
 -18  -2  -1   82.49   11.70
  18   2  -1  108.59   11.30
  -2  18   1   86.49   10.10
 -18  -2   1  132.09   13.30
  -2  18   1   94.99   10.10
  18   2   1  100.39   11.90
   2 -18   1   78.79   16.30
   2 -18   1   88.09   10.50
   2 -18   1   88.99    7.30
 -18  -2   1  107.19   10.00
   2 -18   1   89.69    9.70
 -18  -2   1  107.69   10.00
   2 -18   1  100.19   12.70
  18   2   1  124.49   13.30
 -18  -1  -1  132.09   10.40
 -18  -1  -1  142.09   12.70
  -1  18  -1  117.49   11.10
  -1  18  -1  132.79   10.40
 -18  -1  -1  137.39   10.00
   1 -18  -1  123.89   15.40
  18   1  -1  138.19   12.50
   1 -18  -1  111.29    9.30
 -18  -1  -1  144.49   11.20
  18   1   1  151.98   13.20
 -18  -1   1  124.89   10.60
  -1  18   1  134.09   11.20
 -18  -1   1  119.49   10.40
   1 -18   1  149.79   11.90
   1 -18   1  123.89    9.00
   1 -18   1  119.79   13.70
  18   1   1  117.19   12.90
   1 -18   1  145.99   11.20
   1 -18   1  107.89   13.60
 -18  -1   1  128.39   10.20
  -1  18   1   93.79   14.30
 -18   0  -1   19.20    4.80
 -18   0  -1   24.00    4.50
   0  18  -1    7.50    5.60
   0 -18  -1   19.10    4.50
 -18   0  -1   18.10    4.10
  18   0  -1   17.10    5.80
   0  18  -1   12.70    5.40
   0 -18   1    3.80    6.80
 -18   0   1   25.20    4.70
   0  18   1   18.30    5.40
 -18   0   1   23.20    5.00
 -18   0   1   21.50    4.50
  18   0   1   26.30    6.40
   0 -18   1   33.50    6.50
   0 -18   1   18.60    5.70
  18   0   1   29.90    6.90
   0 -18   1   14.00    5.00
  -1 -18  -1  133.69   10.20
 -18   1  -1  116.29   10.30
  18  -1  -1  124.49   12.80
 -18   1  -1  126.69    9.10
  -1 -18  -1  137.19   11.60
 -18   1  -1  107.59    8.90
  -1 -18  -1  118.99   12.50
 -18   1   1  157.38   13.40
   1  18   1  114.79   15.40
  18  -1   1  137.99   12.70
  -1 -18   1  115.29   11.00
   1  18   1  124.89   11.30
  -1 -18   1  129.19   21.50
 -18   1   1  149.88   10.10
  -1 -18   1  115.59    9.80
 -18   1   1  112.59    9.50
 -18   2  -1  102.99    8.70
  -2 -18  -1  105.89   10.70
   2  18  -1  104.79    9.80
  -2 -18  -1   83.29    9.40
 -18   2  -1  111.39    7.90
 -18   2  -1   93.59    7.70
  18  -2  -1   90.69   11.40
  -2 -18  -1   88.29   11.50
 -18   2   1   93.99    8.00
  18  -2   1   80.39   11.10
 -18   2   1   81.39    8.20
 -18   2   1  110.99   13.30
  -2 -18   1  102.19    9.70
   2  18   1  126.29   10.90
   2  18   1  100.79    6.40
 -18   2   1   94.09    9.00
  -2 -18   1   98.09   11.90
  -3 -18  -1   96.09   10.00
 -18   3  -1   84.79    8.50
 -18   3  -1   82.69    6.80
  -3 -18  -1  105.69   10.80
   3  18  -1   88.19    9.70
 -18   3  -1   97.99    7.10
  -3 -18  -1  116.69   12.10
  -3 -18   1   94.09   11.30
   3  18   1   76.49    6.90
   3  18   1   84.79   10.20
 -18   3   1  108.59    8.90
  -3 -18   1   90.69   10.60
  -3 -18   1   88.09    9.80
 -18   3   1   95.89    7.80
  18  -3   1  102.39   11.30
 -18   3   1   81.39    8.10
  18  -4  -1   63.99   10.20
  -4 -18  -1   77.99   10.50
   4  18  -1   77.79    8.80
  -4 -18  -1   85.19   11.50
   4  18  -1   64.29    5.00
 -18   4  -1   49.80    7.10
 -18   4  -1   56.99    5.10
  -4 -18  -1   60.29   12.30
 -18   4  -1   78.59    5.70
  -4 -18   1   73.09   10.60
  -4 -18   1   62.59    9.80
  -4 -18   1   51.59    8.40
   4  18   1   77.19    9.80
 -18   4   1   65.59    6.80
 -18   4   1   74.79    7.50
   4  18   1   74.09    6.80
 -18   4   1   65.29    6.50
  -5 -18  -1   25.10    5.30
   5  18  -1   28.20    4.80
  -5 -18  -1   20.20    5.80
 -18   5  -1   26.80    4.00
   5  18  -1   26.80    5.30
 -18   5   1   33.60    4.80
  18  -5   1   31.10    6.30
   5  18   1   25.30    4.30
 -18   5   1   41.10    6.30
  -5 -18   1   23.10    5.60
  -5 -18   1   19.80    5.60
 -18   5   1   26.90    5.30
  -5 -18   1   37.70    7.40
  18  -6  -1   45.80    9.50
   6  18  -1   27.50    5.50
   6  18  -1   27.20    4.20
 -18   6  -1   23.80    3.80
  -6 -18  -1   43.50    7.40
  -6 -18  -1   42.80    8.10
 -18   6   1   34.10    6.00
  -6 -18   1   32.20    7.20
  18  -6   1   25.50    5.60
  -6 -18   1   18.20    5.70
   6  18   1   20.20    4.60
 -18   6   1   33.80    6.10
  19   0  -1   -3.10    5.50
  19   0   1    4.20    5.70
   0   0  -2  372.06   15.40
   0   0  -2  407.96   15.70
   0   0  -2  427.46   15.80
   0   0   2  420.36   15.80
   0   0   2  428.46   15.80
   0   0   2  421.86   16.00
   0   0   2  434.16   15.50
  -1   0  -2   94.59    4.80
   0   1  -2  100.79    4.30
   0  -1  -2  103.69    4.90
   0  -1  -2   94.89    4.50
   0   1  -2   96.59    4.30
   1   0  -2   97.59    4.50
   1   0  -2   96.99    4.80
  -1   0  -2   97.59    4.20
   1   0  -2   95.29    4.80
  -1   0  -2   96.69    4.50
   0  -1  -2   99.39    4.90
   0   1  -2  101.99    3.90
  -1   0  -2   98.09    4.50
   1   0  -2   98.49    4.80
  -1   0   2   94.29    4.80
  -1   0   2   94.29    4.90
   0   1   2   95.59    4.90
   1   0   2   95.19    4.60
   0  -1   2   97.79    4.40
   0   1   2  100.19    4.90
   0  -1   2   98.69    4.00
   1   0   2   93.59    4.70
   0   1   2   95.89    4.60
   1   0   2   95.59    4.30
   0  -1   2   95.79    4.40
  -1   0   2   93.59    4.50
   1   0   2   96.79    4.60
  -1   0   2  101.59    5.00
   0   1   2   94.99    4.80
   0  -1   2   97.29    4.70
   1  -1  -2 2919.31  101.39
  -1  -1  -2 2856.51  101.29
   1  -1  -2 2950.20  101.49
  -1  -1  -2 2598.64  101.49
  -1  -1  -2 2862.81  101.09
   1   1  -2 2750.72  101.09
   1  -1  -2 2939.71  101.19
  -1   1  -2 2414.86  100.49
   1  -1  -2 2978.70  101.49
  -1  -1  -2 2847.42  101.29
   1   1  -2 2778.62  101.09
  -1  -1   2 2914.71  101.19
  -1   1   2 2822.92  101.19
  -1   1   2 2851.71  101.39
   1   1   2 2889.21  101.29
  -1   1   2 2804.32  101.39
  -1  -1   2 2926.61  101.29
  -1   1   2 2846.22  101.39
   1  -1   2 2424.16  100.89
   1   1   2 3027.30  101.49
   1  -1   2 2572.34  100.69
   1   1   2 2936.61  101.39
   1  -1   2 2832.02  101.19
   1  -1   2 2754.32  100.79
   2   1  -2  631.74   22.30
   2   1  -2  625.44   22.30
  -2  -1  -2  620.54   22.20
   1  -2  -2  550.94   22.10
  -1   2  -2  543.15   21.80
   1  -2  -2  545.95   22.10
  -2  -1  -2  636.54   22.20
   1  -2  -2  561.04   22.30
  -2  -1  -2  566.84   23.00
  -2  -1  -2  638.34   22.10
  -2  -1   2  534.95   22.30
   1  -2   2  618.24   21.90
   2   1   2  544.25   22.20
   2   1   2  560.54   22.00
  -2  -1   2  543.05   22.30
  -1   2   2  625.14   22.40
   2   1   2  565.24   22.10
   2   1   2  573.34   22.20
   2   1   2  549.95   22.20
  -1   2   2  587.24   22.40
  -1   2   2  638.64   22.20
   2   0  -2  684.03   24.70
  -2   0  -2  663.13   24.40
  -2   0  -2  660.13   24.80
   0  -2  -2  684.93   24.80
   0  -2  -2  572.84   25.30
   2   0  -2  674.73   24.90
   0   2  -2  663.23   23.80
   0  -2  -2  635.04   25.00
  -2   0  -2  682.23   24.40
   0   2  -2  584.14   24.20
   0  -2  -2  674.83   24.90
   2   0  -2  648.34   24.80
   2   0   2  663.23   24.50
   0   2   2  680.63   24.80
   0  -2   2  647.74   24.10
  -2   0   2  671.03   24.90
   0  -2   2  673.23   24.60
   2   0   2  680.73   24.90
   0  -2   2  668.33   24.10
   2   0   2  681.23   24.50
   0   2   2  636.34   25.00
  -2   0   2  629.34   25.00
   2   0   2  662.83   24.30
   0   2   2  679.33   24.90
  -1  -2  -2  561.54   23.20
  -1  -2  -2  630.34   22.40
   2  -1  -2  551.44   22.50
  -1  -2  -2  653.63   22.70
  -2   1  -2  540.45   21.40
   2  -1  -2  572.34   22.40
   1   2  -2  612.74   22.00
   1   2  -2  624.94   22.10
  -1  -2  -2  628.04   23.30
  -2   1  -2  544.35   22.10
   1   2   2  564.44   22.50
   2  -1   2  642.94   21.80
   2  -1   2  613.14   21.70
   1   2   2  573.94   22.60
  -1  -2   2  536.25   22.10
   2  -1   2  635.14   22.20
  -2   1   2  623.94   22.50
   1   2   2  542.85   22.40
  -2   1   2  636.74   22.70
  -1  -2   2  540.55   22.10
  -2  -2  -2   23.10    3.10
  -2  -2  -2   27.70    3.10
  -2  -2  -2   19.50    3.10
   2   2  -2   26.00    2.90
  -2   2  -2   32.70    2.50
   2  -2  -2   30.40    3.00
   2   2  -2   25.60    3.40
  -2  -2  -2   26.70    2.90
  -2  -2  -2   23.10    3.00
   2  -2  -2   30.00    3.10
   2  -2  -2   32.40    3.40
   2   2  -2   26.00    2.90
   2  -2  -2   27.90    3.90
   2   2   2   29.50    3.00
  -2   2   2   24.90    3.20
   2   2   2   30.70    3.40
  -2  -2   2   28.00    3.40
  -2  -2   2   31.40    3.10
  -2   2   2   26.80    2.90
   2   2   2   28.50    3.40
  -2  -2   2   26.00    3.30
   2   2   2   27.90    3.50
   2   2   2   30.80    3.20
  -2   2   2   29.10    3.00
  -2   2   2   25.70    3.80
   2  -2   2   25.90    2.40
   2  -3  -2  418.16   15.90
  -3  -2  -2  368.76   15.70
   3   2  -2  354.66   15.60
   3   2  -2  369.46   15.60
  -3  -2  -2  357.56   15.80
  -3  -2  -2  356.06   15.70
   2  -3  -2  419.26   15.90
   2  -3  -2  432.26   16.00
  -2   3  -2  420.36   14.90
   3   2  -2  382.46   16.00
  -3  -2  -2  367.66   15.80
   3   2   2  426.86   16.10
   3   2   2  419.76   15.90
  -3  -2   2  407.16   16.10
  -2   3   2  351.26   15.60
   2  -3   2  372.86   14.80
   3   2   2  411.56   15.70
  -3  -2   2  421.26   16.00
  -2   3   2  368.26   15.30
   3   2   2  419.36   16.10
  -2   3   2  357.96   15.60
   2  -3   2  376.56   14.50
  -3  -2   2  414.36   16.00
  -2   3   2  371.66   15.60
   3   2   2  434.86   16.00
   3   1  -2  263.77   11.00
   1  -3  -2  247.28   11.00
  -3  -1  -2  264.67   10.80
   1  -3  -2  247.68   10.80
  -1   3  -2  276.47    9.90
  -3  -1  -2  251.87   10.70
   1  -3  -2  253.37   10.90
   3   1  -2  256.37   11.00
  -3  -1  -2  267.47   11.00
   3   1   2  236.88   10.70
  -1   3   2  261.87   10.90
  -3  -1   2  241.58   11.00
   3   1   2  247.98   10.80
  -1   3   2  264.47   10.60
  -3  -1   2  233.78   10.90
   3   1   2  255.27   10.80
   1  -3   2  261.37    9.50
   1  -3   2  261.97   10.20
  -1   3   2  257.07   10.80
   1  -3   2  266.57   10.30
  -1   3   2  261.67   11.00
   0  -3  -2   79.19    4.50
   0  -3  -2   62.89    4.30
  -3   0  -2   68.99    3.80
  -3   0  -2   67.89    3.80
   3   0  -2   63.49    4.40
   0   3  -2   70.59    3.00
   0  -3  -2   64.29    4.20
   0  -3  -2   71.89    4.60
  -3   0  -2   57.29    4.60
   3   0  -2   66.69    4.60
   3   0   2   64.29    3.90
  -3   0   2   66.29    4.30
   0   3   2   61.89    4.40
   3   0   2   67.89    4.10
  -3   0   2   63.99    4.60
   0  -3   2   68.99    3.30
   0   3   2   63.89    4.30
   3   0   2   65.39    4.20
   3   0   2   64.29    4.00
   0   3   2   65.49    4.30
   0   3   2   69.79    4.50
   0   3   2   65.19    4.30
   0  -3   2   66.69    3.30
   3  -1  -2  236.48   10.80
   3  -1  -2  256.07   11.00
  -1  -3  -2  246.48   11.00
   1   3  -2  266.97   10.10
  -3   1  -2  247.88   10.50
  -1  -3  -2  262.67   10.80
  -3   1  -2  251.57    9.60
   3  -1  -2  244.58   10.70
   1   3  -2  272.37   10.20
  -1  -3  -2  260.97   11.10
  -1  -3  -2  261.77   11.10
  -1  -3  -2  252.27   10.90
   1   3  -2  278.07   11.00
   3  -1   2  264.57   10.10
  -1  -3   2  259.17   10.40
   1   3   2  251.87   11.00
  -1  -3   2  259.17   10.40
   1   3   2  253.17   10.90
  -3   1   2  255.17   10.90
   1   3   2  242.78   11.00
   3  -1   2  263.17   10.40
   1   3   2  243.28   10.90
   1   3   2  234.48   10.70
  -3   1   2  260.17   11.00
   3  -1   2  271.67   10.50
   3  -1   2  267.87   10.10
  -1  -3   2  252.87   10.80
  -2  -3  -2  359.36   15.60
   2   3  -2  381.86   15.80
   3  -2  -2  437.26   15.90
  -2  -3  -2  385.66   15.80
   2   3  -2  383.96   15.30
   3  -2  -2  413.76   15.70
  -2  -3  -2  348.47   15.60
  -3   2  -2  410.76   15.00
   2   3  -2  327.57   15.40
   3  -2  -2  414.66   15.80
  -2  -3  -2  359.06   15.70
  -2  -3  -2  366.06   15.50
   2   3   2  406.16   15.90
  -3   2   2  384.16   15.60
  -3   2   2  370.26   15.20
   3  -2   2  371.76   14.80
  -3   2   2  362.56   15.50
  -2  -3   2  427.86   15.60
  -2  -3   2  410.56   15.80
   2   3   2  419.16   15.90
   2   3   2  407.76   15.70
  -3   2   2  353.66   15.50
   2   3   2  418.16   16.00
   3  -2   2  370.36   14.20
   2   3   2  409.36   15.80
  -3  -3  -2 1119.89   44.10
  -3  -3  -2 1105.09   44.00
   3   3  -2 1119.09   43.80
  -3  -3  -2 1140.19   44.10
   3   3  -2 1170.58   43.80
  -3   3  -2 1202.78   42.90
  -3  -3  -2 1205.18   44.20
   3  -3  -2 1202.98   44.00
   3   3  -2 1182.18   44.20
   3  -3  -2 1231.18   44.00
   3  -3  -2 1262.27   44.10
   3  -3   2 1117.29   42.90
   3  -3   2 1126.19   42.90
  -3  -3   2 1170.78   44.20
   3   3   2 1207.68   44.30
   3   3   2 1274.37   44.30
  -3   3   2 1154.98   43.80
   3   3   2 1231.28   44.20
  -3   3   2 1135.19   43.40
   3   3   2 1251.07   44.20
  -3   3   2 1076.69   43.70
  -3  -3   2 1218.28   44.10
  -3  -3   2 1244.98   44.10
  -3   3   2 1100.29   43.80
   3   3   2 1252.57   44.10
   3  -4  -2  782.02   29.60
  -4  -3  -2  801.72   30.00
   4   3  -2  754.92   29.70
   4   3  -2  780.22   29.70
   3  -4  -2  786.02   29.70
  -4  -3  -2  739.33   29.80
  -4  -3  -2  773.22   30.00
   4   3  -2  777.02   29.90
  -4  -3  -2  769.72   29.90
   3  -4  -2  761.22   29.60
   4   3   2  806.32   30.00
  -4  -3   2  766.12   29.90
  -3   4   2  785.02   29.40
   3  -4   2  761.02   28.20
   3  -4   2  750.82   28.20
  -4  -3   2  772.22   30.00
   4   3   2  781.22   29.90
   3  -4   2  765.52   28.50
  -3   4   2  749.23   29.30
   4   3   2  807.82   30.00
  -3   4   2  729.13   29.60
   4   3   2  754.82   29.60
  -4  -3   2  790.62   29.90
   4   3   2  749.13   29.90
  -3   4   2  795.72   29.00
   2  -4  -2  763.92   30.20
   4   2  -2  817.72   30.60
  -4  -2  -2  870.11   30.60
  -4  -2  -2  816.92   30.40
   2  -4  -2  739.13   30.20
  -2   4  -2  757.32   29.00
   4   2  -2  864.41   30.70
  -4  -2  -2  814.12   30.40
   2  -4  -2  783.32   30.30
   2  -4  -2  670.53   30.20
   4   2  -2  855.11   30.70
  -4  -2  -2  805.92   30.50
  -2   4   2  851.31   30.30
  -4  -2   2  763.02   30.50
  -2   4   2  849.22   29.80
   2  -4   2  824.92   29.40
  -2   4   2  784.32   30.40
   2  -4   2  822.12   29.10
  -4  -2   2  762.42   30.50
   4   2   2  764.32   30.40
  -4  -2   2  775.22   30.50
   2  -4   2  815.72   29.20
   4   2   2  769.12   30.40
   4   2   2  768.62   30.70
  -2   4   2  806.12   30.20
   4   2   2  765.42   30.40
   1  -4  -2  168.08    8.80
  -1   4  -2  173.78    7.70
  -1   4  -2  167.68    8.30
   4   1  -2  229.18    9.50
   4   1  -2  230.08    9.60
   1  -4  -2  166.38    8.90
  -4  -1  -2  224.88    9.10
   4   1   2  170.58    8.90
  -1   4   2  227.88    9.30
  -1   4   2  229.78    9.20
  -1   4   2  235.38    8.90
   4   1   2  171.28    8.70
   4   1   2  169.48    9.00
   1  -4   2  221.08    8.70
   0  -4  -2  190.88    8.50
   0  -4  -2  196.58    8.80
  -4   0  -2  191.78    8.50
  -4   0  -2  182.98    8.50
  -4   0  -2  191.88    8.10
   4   0  -2  185.68    8.80
   0  -4  -2  196.98    8.90
   0   4  -2  189.68    7.50
   0  -4  -2  183.68    8.80
   0   4  -2  186.98    8.40
  -4   0   2  194.18    8.80
   0   4   2  186.98    8.60
   4   0   2  187.68    8.30
   0   4   2  180.38    8.70
   0  -4   2  184.18    7.50
   0   4   2  178.98    8.60
   0   4   2  191.28    8.80
  -4   0   2  179.28    8.60
   4   0   2  200.28    8.30
   4   0   2  188.78    8.50
  -4   0   2  184.78    8.90
   0   4   2  184.48    8.40
   0  -4   2  189.98    7.60
   0  -4   2  178.28    8.30
   1   4  -2  232.08    8.70
  -1  -4  -2  221.38    9.70
  -1  -4  -2  231.68    9.80
  -1  -4  -2  234.08   10.10
   4  -1  -2  170.98    9.60
   1   4  -2  232.58    9.80
  -1  -4  -2  223.28   10.00
   4  -1  -2  172.48    9.50
  -1  -4  -2  228.68    9.90
   1   4   2  175.68    9.50
  -4   1   2  237.28    9.90
  -1  -4   2  176.08    8.90
   4  -1   2  236.98    9.10
   4  -1   2  232.78    9.00
  -4   1   2  228.48    9.90
   4  -1   2  237.78    9.30
  -4   2  -2  785.82   29.70
   4  -2  -2  750.82   30.40
  -2  -4  -2  853.41   30.90
   2   4  -2  838.82   30.00
  -2  -4  -2  812.42   30.70
  -2  -4  -2  843.12   30.60
   2   4  -2  831.52   30.70
  -2  -4  -2  793.42   30.70
   4  -2  -2  750.92   30.40
  -2  -4  -2  792.92   30.70
   4  -2  -2  779.22   30.40
  -4   2   2  801.82   30.50
   4  -2   2  812.72   29.30
   4  -2   2  822.22   29.30
   2   4   2  750.02   30.50
   2   4   2  760.52   30.50
   2   4   2  807.42   30.80
  -2  -4   2  775.32   30.10
   4  -2   2  827.42   29.30
  -2  -4   2  736.03   30.10
   2   4   2  751.82   30.60
  -2  -4   2  763.42   30.60
  -4   2   2  856.61   30.20
   2   4   2  795.02   30.60
   4  -2   2  824.12   29.70
  -4   2   2  859.41   30.50
   4  -3  -2  793.02   29.80
  -3  -4  -2  759.12   30.00
  -3  -4  -2  757.62   29.90
   4  -3  -2  777.12   29.80
   3   4  -2  807.12   30.10
  -3  -4  -2  763.82   30.10
  -3  -4  -2  766.72   29.80
   3   4  -2  800.22   29.50
   4  -3  -2  783.42   29.80
  -4   3  -2  768.72   28.60
   3   4  -2  748.93   29.40
  -3  -4  -2  779.22   30.00
   4  -3   2  745.23   28.10
   4  -3   2  762.32   28.10
  -4   3   2  799.72   29.60
  -4   3   2  753.32   29.50
   4  -3   2  786.92   28.60
   3   4   2  754.52   30.00
   3   4   2  802.82   30.10
  -4   3   2  741.73   29.70
  -3  -4   2  814.82   29.80
   3   4   2  804.52   30.00
  -3  -4   2  779.22   29.70
   3   4   2  753.92   29.80
  -4   3   2  793.82   29.10
   3   4   2  790.42   30.10
   4  -3   2  716.83   28.00
  -3  -4   2  761.02   30.00
  -4  -4  -2  147.29    8.20
  -4  -4  -2  136.79    8.10
   4   4  -2  136.79    8.00
   4   4  -2  140.89    7.80
   4  -4  -2  182.78    8.10
  -4  -4  -2  133.09    8.10
   4   4  -2  133.79    7.70
  -4   4   2  144.89    6.90
  -4   4   2  135.99    7.40
   4   4   2  189.68    8.60
   4   4   2  188.98    8.40
   4  -4   2  139.79    6.70
   4  -4   2  143.79    6.20
  -4  -4   2  180.18    8.50
   4  -4   2  143.89    5.90
  -4   4   2  130.19    7.80
  -4   4   2  146.79    7.40
   5   4  -2  609.44   24.60
  -5  -4  -2  594.54   24.60
   4  -5  -2  620.04   24.50
  -5  -4  -2  628.34   24.70
   4  -5  -2  581.84   23.20
  -5  -4  -2  597.24   24.50
   4  -5  -2  614.94   24.70
   4  -5  -2  588.34   24.10
  -5  -4  -2  571.44   24.40
   5   4  -2  580.84   24.30
   5   4  -2  652.73   25.60
   5   4   2  640.04   25.00
  -5  -4   2  646.84   26.40
   5   4   2  634.44   24.70
   4  -5   2  608.94   23.10
  -4   5   2  572.94   24.20
  -4   5   2  582.44   23.60
  -4   5   2  602.84   23.60
   5   4   2  596.34   24.30
  -5  -4   2  607.54   24.60
  -4   5   2  607.44   23.20
   5   4   2  612.14   24.80
  -5  -4   2  588.04   24.60
   4  -5   2  611.54   22.20
   4  -5   2  597.74   22.10
   3  -5  -2  643.14   24.80
   3  -5  -2  589.34   24.10
   5   3  -2  635.54   25.20
  -5  -3  -2  609.64   24.90
  -5  -3  -2  639.94   25.20
  -5  -3  -2  633.64   25.20
   3  -5  -2  611.24   24.70
   5   3  -2  648.14   25.20
   5   3  -2  613.54   25.10
  -3   5  -2  580.84   24.20
   3  -5  -2  640.14   24.90
  -5  -3  -2  608.34   25.00
  -3   5   2  659.73   24.50
   5   3   2  657.33   25.20
  -3   5   2  601.14   24.30
   5   3   2  643.64   25.10
   5   3   2  629.64   25.20
   5   3   2  660.63   25.30
  -5  -3   2  628.34   25.30
  -5  -3   2  658.23   25.30
   3  -5   2  643.74   23.40
  -3   5   2  635.44   23.90
  -3   5   2  601.44   24.80
   3  -5   2  637.34   23.20
   3  -5   2  639.54   23.70
  -5  -3   2  638.04   25.30
  -2   5  -2  122.29    5.70
   2  -5  -2  114.29    6.00
  -5  -2  -2  130.19    8.60
   5   2  -2  125.19    7.20
  -5  -2  -2  122.79    6.80
   5   2  -2  130.09    7.30
  -5  -2  -2  116.29    6.80
   5   2  -2  117.29    7.00
  -5  -2  -2  125.39    7.00
   2  -5  -2  112.59    6.60
   2  -5  -2  103.79    6.60
  -2   5  -2  118.49    5.40
   2  -5  -2  114.49    6.60
   5   2   2  113.39    7.00
  -5  -2   2  105.59    6.80
  -2   5   2  123.89    6.60
   5   2   2  116.39    6.70
  -5  -2   2  110.79    6.80
  -2   5   2  122.99    6.70
   2  -5   2  128.19    5.70
   2  -5   2  126.89    5.40
   5   2   2  116.09    6.80
  -2   5   2  130.29    6.50
   5   2   2  120.99    7.30
  -2   5   2  128.39    6.50
   2  -5   2  127.79    5.50
  -2   5   2  129.69    6.00
  -5  -2   2  122.49    6.90
  -1   5  -2  118.29    5.10
  -5  -1  -2  108.59    6.10
   1  -5  -2  109.29    6.40
  -1   5  -2  119.89    5.80
   1  -5  -2  111.99    6.40
   5   1  -2  116.79    6.60
  -5  -1  -2  108.49    6.40
  -5  -1  -2  109.09    6.10
   1  -5  -2  108.19    5.80
   5   1  -2  107.29    6.70
   5   1  -2  114.79    6.60
   1  -5  -2  111.69    6.30
  -5  -1  -2  114.49    6.30
  -5  -1   2  108.79    6.70
   1  -5   2  114.49    5.10
  -5  -1   2  108.69    6.30
   5   1   2  114.29    6.10
   5   1   2  107.79    6.30
   1  -5   2  112.09    4.50
  -1   5   2  115.09    6.20
   5   1   2  117.49    6.50
  -1   5   2  110.49    5.90
  -1   5   2  107.39    6.30
   1  -5   2  109.19    5.60
  -1   5   2  110.79    6.20
   1  -5   2  119.29    5.20
  -1   5   2  108.29    6.10
   5   1   2  112.69    6.30
   5   0  -2   65.29    5.10
   0  -5  -2   65.89    4.70
   0   5  -2   71.39    3.70
   5   0  -2   59.99    4.80
   0   5  -2   65.39    4.40
   0  -5  -2   63.59    4.40
  -5   0  -2   67.29    4.20
   0  -5  -2   62.69    4.90
  -5   0  -2   65.69    4.60
   0  -5  -2   68.09    5.00
  -5   0  -2   65.29    4.30
  -5   0  -2   67.59    4.30
   0   5   2   66.49    4.80
   5   0   2   69.99    4.60
   5   0   2   62.59    4.60
   5   0   2   64.39    4.60
   0   5   2   62.99    4.70
   0  -5   2   63.49    4.40
   0  -5   2   69.59    3.70
   0  -5   2   70.29    3.70
   5   0   2   68.79    4.20
  -5   0   2   63.29    4.80
   0   5   2   68.09    4.90
   0   5   2   67.79    4.70
   0  -5   2   69.09    3.70
  -5   0   2   66.89    4.70
   0   5   2   67.69    4.60
  -5   0   2   71.69    4.90
   5  -1  -2  113.59    6.70
  -1  -5  -2  111.19    6.70
  -5   1  -2  119.49    5.40
  -1  -5  -2  113.79    6.40
  -1  -5  -2  108.29    6.60
  -1  -5  -2  113.39    6.60
  -1  -5  -2  108.69    6.30
  -5   1  -2  114.49    5.60
   1   5  -2  117.79    5.20
  -5   1  -2  111.29    5.90
   1   5  -2  117.99    6.40
   1   5  -2  108.49    5.10
   5  -1  -2  113.79    6.60
  -5   1   2  110.29    6.30
  -1  -5   2  116.69    5.70
  -5   1   2  109.19    6.10
   1   5   2  113.39    6.20
   1   5   2  112.39    6.50
  -1  -5   2  105.49    5.70
   5  -1   2  118.29    5.80
   1   5   2  115.69    6.50
   1   5   2  115.09    6.40
   5  -1   2  114.59    5.90
   1   5   2  106.09    6.40
  -5   1   2  105.79    6.40
   5  -1   2  112.89    5.40
  -1  -5   2  113.39    6.40
  -5   2  -2  111.29    6.00
  -2  -5  -2  130.19    7.10
   2   5  -2  128.59    6.90
   2   5  -2  131.09    6.10
   5  -2  -2  111.19    6.80
   2   5  -2  126.09    6.00
   5  -2  -2  118.99    6.90
  -2  -5  -2  124.69    7.30
   2   5  -2  115.99    7.60
  -2  -5  -2  125.09    7.00
   5  -2  -2  117.49    7.00
  -2  -5  -2  131.69    7.10
  -2  -5  -2  122.99    7.10
  -2  -5   2  116.99    6.40
   2   5   2  119.49    7.10
   5  -2   2  127.99    5.80
   2   5   2  115.49    7.00
  -2  -5   2  114.99    7.20
   2   5   2  117.39    6.80
   2   5   2  124.69    7.00
   5  -2   2  132.49    5.90
  -2  -5   2  107.59    6.60
  -5   2   2  132.79    7.00
   5  -2   2  126.19    5.40
   5  -2   2  123.89    6.00
   2   5   2  111.29    6.90
  -5   2   2  119.69    6.60
  -3  -5  -2  639.54   25.60
   3   5  -2  659.03   24.80
  -3  -5  -2  630.74   25.70
   5  -3  -2  633.14   25.30
  -5   3  -2  660.63   24.10
   3   5  -2  659.03   25.70
  -3  -5  -2  609.24   25.40
  -3  -5  -2  605.84   25.50
   5  -3  -2  650.33   25.30
   3   5  -2  621.14   24.80
  -3  -5  -2  639.54   25.30
   5  -3  -2  637.04   25.30
  -5   3   2  650.73   24.60
   3   5   2  654.43   25.70
  -3  -5   2  668.03   25.20
   3   5   2  637.84   25.50
   5  -3   2  646.34   24.00
   5  -3   2  629.64   23.40
  -3  -5   2  614.44   25.10
  -5   3   2  663.73   25.10
   3   5   2  675.33   25.60
  -5   3   2  624.64   25.00
   3   5   2  668.73   25.70
   5  -3   2  639.54   23.80
  -3  -5   2  614.24   25.40
   3   5   2  624.64   25.60
  -4  -5  -2  591.54   24.90
   4   5  -2  641.34   25.10
  -4  -5  -2  587.04   24.90
  -4  -5  -2  596.34   24.80
   4   5  -2  581.94   24.30
   4   5  -2  618.74   24.50
   5  -4  -2  642.14   25.10
   5  -4  -2  615.64   24.50
  -5   4  -2  624.24   22.90
  -4  -5  -2  626.44   25.00
   5  -4  -2  656.03   24.90
  -4  -5   2  587.54   24.80
   5  -4   2  598.34   22.60
   5  -4   2  608.34   22.60
   4   5   2  645.64   25.00
   5  -4   2  623.64   23.60
   4   5   2  617.14   24.80
  -4  -5   2  597.84   24.60
   4   5   2  633.44   25.00
  -5   4   2  586.44   24.50
  -5   4   2  593.94   24.00
   4   5   2  617.74   25.00
  -5   4   2  626.04   23.60
   4   5   2  621.64   24.80
  -5   4   2  605.24   24.10
   5  -4   2  616.14   22.80
  -4  -5   2  635.34   24.80
  -5  -5  -2  485.05   21.60
   5  -5  -2  565.04   21.80
  -5  -5  -2  496.25   21.80
  -5   5  -2  550.54   19.30
   5   5  -2  535.05   21.60
   5  -5  -2  550.74   21.40
   5  -5  -2  543.35   21.40
  -5  -5  -2  495.25   21.80
  -5  -5  -2  519.15   21.90
   5   5  -2  481.05   21.30
   5   5  -2  527.95   22.00
   5  -5   2  528.05   19.10
  -5   5   2  490.15   21.50
  -5  -5   2  575.14   22.00
  -5  -5   2  515.25   21.80
  -5  -5   2  545.35   22.20
  -5   5   2  511.65   20.80
   5   5   2  524.85   21.70
  -5   5   2  524.75   20.20
   5  -5   2  441.66   19.50
   5   5   2  564.64   22.20
   5  -5   2  514.75   20.40
   5   5   2  522.75   22.00
  -5   5   2  483.95   20.70
   5   5   2  571.74   22.10
  -6  -5  -2  104.19    7.50
  -6  -5  -2  102.39    7.40
   5  -6  -2   97.29    6.50
  -6  -5  -2   94.79    7.40
   6   5  -2   94.59    7.00
   5  -6  -2  107.79    6.80
  -6  -5  -2  114.89    7.80
   6   5  -2   99.29    7.20
   5  -6  -2  106.29    7.20
   6   5  -2  105.79    7.30
  -6  -5   2  107.09    7.50
   6   5   2  105.89    7.50
  -6  -5   2   91.29    7.50
   5  -6   2  102.49    5.90
   6   5   2  101.29    7.60
  -5   6   2   96.19    5.90
   6   5   2  108.19    7.70
  -5   6   2  106.59    6.10
  -6  -5   2  100.79    7.40
  -5   6   2   96.69    7.10
   6   5   2   91.39    6.90
  -5   6   2   99.29    5.40
   4  -6  -2   69.59    5.30
  -6  -4  -2   59.29    5.50
   6   4  -2   54.69    5.60
  -6  -4  -2   60.79    5.70
   6   4  -2   65.99    6.00
   4  -6  -2   65.59    4.10
  -6  -4  -2   56.49    5.70
   4  -6  -2   66.29    5.70
   4  -6  -2   68.49    5.20
   6   4  -2   59.69    5.50
  -6  -4  -2   53.99    5.70
   6   4   2   71.09    5.90
   4  -6   2   62.99    2.80
   6   4   2   67.49    6.00
  -6  -4   2   63.89    6.00
  -4   6   2   61.19    4.70
   6   4   2   65.19    5.70
   4  -6   2   63.69    3.20
  -4   6   2   62.89    5.60
  -6  -4   2   63.19    5.50
  -4   6   2   58.09    4.00
  -6  -4   2   58.99    5.50
   6   4   2   69.39    6.00
  -4   6   2   74.69    4.70
   4  -6   2   60.99    4.20
  -4   6   2   57.39    4.70
  -6  -3  -2 1428.46   52.39
  -6  -3  -2 1297.87   52.09
   3  -6  -2 1379.06   51.99
   3  -6  -2 1443.96   52.09
  -3   6  -2 1353.06   50.79
   6   3  -2 1328.17   52.29
  -6  -3  -2 1371.26   52.39
   3  -6  -2 1352.86   50.99
  -6  -3  -2 1365.26   52.39
   3  -6  -2 1448.36   52.19
   6   3  -2 1415.16   52.49
   6   3  -2 1463.85   52.69
  -6  -3   2 1385.36   52.49
   6   3   2 1450.55   52.39
  -3   6   2 1349.56   52.09
   6   3   2 1383.26   52.49
  -3   6   2 1310.77   51.39
  -6  -3   2 1394.46   52.59
   3  -6   2 1361.66   50.79
   3  -6   2 1340.67   50.09
   6   3   2 1470.25   52.59
  -3   6   2 1383.16   51.49
   3  -6   2 1362.36   50.49
  -3   6   2 1371.86   50.99
  -3   6   2 1398.46   51.49
  -6  -3   2 1478.65   52.79
   2  -6  -2  249.38   12.60
  -2   6  -2  253.27   11.30
   6   2  -2  220.88   11.40
  -6  -2  -2  225.48   11.20
  -6  -2  -2  229.08   11.10
   6   2  -2  241.88   11.40
   2  -6  -2  242.78   11.10
   6   2  -2  234.68   13.90
   2  -6  -2  261.07   11.40
  -6  -2  -2  248.48   11.30
  -6  -2  -2  212.48   10.80
   2  -6  -2  241.38   10.30
  -2   6  -2  229.38   10.40
  -6  -2   2  241.98   11.50
  -2   6   2  225.48   10.60
   6   2   2  252.67   11.20
   6   2   2  245.78   11.50
  -6  -2   2  255.37   11.70
   6   2   2  240.18   11.30
  -6  -2   2  239.48   11.60
  -2   6   2  223.48   11.00
  -2   6   2  240.28   10.20
  -2   6   2  233.78   10.70
  -2   6   2  236.18   10.70
   2  -6   2  213.68   10.10
   2  -6   2  235.68    9.80
   1  -6  -2   99.09    6.30
   1  -6  -2   98.69    6.20
  -6  -1  -2   94.79    5.90
   1  -6  -2   90.99    6.20
  -6  -1  -2  100.59    6.20
   6   1  -2  104.89    6.70
  -6  -1  -2   93.09    5.80
   6   1  -2   98.09    6.40
  -6  -1  -2  103.89    6.00
   1  -6  -2   96.09    5.60
  -1   6  -2   99.39    5.50
   6   1  -2   97.49    6.40
  -1   6   2   93.09    6.30
  -1   6   2   95.99    6.00
  -1   6   2  103.49    5.90
   1  -6   2  101.89    4.50
  -6  -1   2   97.09    6.60
   1  -6   2  108.29    5.10
  -1   6   2  104.09    5.70
  -1   6   2   97.69    5.90
  -6  -1   2   98.39    6.30
   1  -6   2  101.09    4.50
   6   1   2   92.49    6.20
   6   1   2   97.89    5.90
   6   1   2   92.59    6.10
   1  -6   2   93.09    5.50
   0   6  -2   22.60    2.50
   0  -6  -2   19.90    3.70
   0  -6  -2   22.60    3.70
   6   0  -2   22.10    4.10
  -6   0  -2   21.70    3.20
   0  -6  -2   21.30    3.30
  -6   0  -2   17.00    2.70
  -6   0  -2   25.10    3.40
   6   0  -2   22.90    4.00
   0  -6  -2   22.90    3.80
   0   6  -2   22.30    3.20
   0  -6  -2   21.60    3.50
  -6   0  -2   21.20    3.00
   0   6   2   24.10    3.20
   6   0   2   16.10    3.30
   0   6   2   23.50    3.90
  -6   0   2   21.30    3.80
   0   6   2   22.20    3.50
   6   0   2   21.40    3.10
   0  -6   2   23.30    2.60
   0  -6   2   19.70    3.20
   0  -6   2   22.50    2.60
  -6   0   2   18.70    3.80
  -6   0   2   16.80    3.30
   0  -6   2   23.40    2.60
   6   0   2   22.50    3.40
   0   6   2   21.10    3.60
   0   6   2   19.70    3.60
  -1  -6  -2   98.59    6.00
   1   6  -2   99.19    4.60
  -6   1  -2   92.39    5.60
  -1  -6  -2   94.69    6.40
  -1  -6  -2  103.09    6.30
   1   6  -2   97.39    4.60
   1   6  -2  102.79    6.20
  -1  -6  -2   89.79    6.10
  -6   1  -2   92.69    5.20
  -1  -6  -2  103.19    6.40
   1   6  -2   95.19    5.20
   6  -1  -2   96.79    6.30
  -6   1   2   93.69    6.20
  -1  -6   2   96.29    5.40
   6  -1   2  101.79    5.60
   1   6   2  102.39    6.50
  -6   1   2   95.89    5.80
   6  -1   2  104.89    5.30
   6  -1   2   94.99    5.60
   1   6   2   98.39    6.00
   1   6   2   91.89    6.10
   1   6   2   91.79    6.00
  -6   1   2  100.59    6.80
  -1  -6   2   93.29    5.40
   1   6   2   93.99    6.10
  -1  -6   2   97.19    6.10
   2   6  -2  225.78   10.20
   6  -2  -2  264.17   11.60
  -6   2  -2  251.67   10.40
   2   6  -2  219.08   10.30
  -6   2  -2  252.97    9.40
   6  -2  -2  244.48   11.30
  -2  -6  -2  226.48   11.10
  -2  -6  -2  237.18   11.30
   2   6  -2  235.78   10.20
  -2  -6  -2  229.78   11.50
   6  -2  -2  248.18   11.50
  -2  -6  -2  245.28   11.70
   2   6  -2  243.98   11.40
  -2  -6  -2  223.18   11.40
  -6   2  -2  257.47    9.50
   6  -2   2  235.08    9.70
  -6   2   2  238.28   11.10
  -6   2   2  215.48   10.90
   2   6   2  252.87   11.60
   2   6   2  245.48   11.40
   6  -2   2  235.48   10.30
   2   6   2  236.78   11.30
  -2  -6   2  252.27   10.90
   2   6   2  257.37   12.00
  -2  -6   2  241.38   10.80
   2   6   2  256.07   11.30
  -6   2   2  218.98   10.60
  -2  -6   2  247.38   11.50
   6  -2   2  215.78   10.40
  -6   3  -2 1335.17   51.19
  -3  -6  -2 1379.76   52.79
   3   6  -2 1400.56   51.69
  -3  -6  -2 1396.76   52.39
   6  -3  -2 1509.05   52.59
  -3  -6  -2 1360.06   52.49
  -3  -6  -2 1477.15   52.89
   3   6  -2 1346.27   51.69
   3   6  -2 1413.46   52.69
  -3  -6  -2 1359.16   52.79
   6  -3  -2 1380.56   52.39
   3   6  -2 1338.07   51.69
   6  -3  -2 1453.35   52.59
  -6   3   2 1412.86   52.09
  -3  -6   2 1397.96   52.19
   3   6   2 1450.95   52.59
   6  -3   2 1330.27   51.09
   6  -3   2 1361.56   50.39
   3   6   2 1398.36   52.59
   6  -3   2 1343.77   50.99
  -3  -6   2 1385.86   52.69
   3   6   2 1358.96   52.39
   3   6   2 1437.96   52.79
  -3  -6   2 1440.26   52.29
  -6   3   2 1337.77   51.99
   3   6   2 1447.16   52.59
   4   6  -2   61.29    5.10
   6  -4  -2   65.69    5.30
  -4  -6  -2   57.69    6.00
   6  -4  -2   68.59    5.40
   4   6  -2   56.09    5.60
  -6   4  -2   71.39    3.80
  -4  -6  -2   53.39    5.80
  -4  -6  -2   60.49    5.80
   6  -4  -2   67.09    5.80
   4   6  -2   64.09    5.20
  -4  -6  -2   60.29    5.70
   4   6   2   63.79    6.00
   4   6   2   63.49    5.60
  -4  -6   2   67.69    5.60
   6  -4   2   62.89    3.80
  -6   4   2   61.29    4.90
  -6   4   2   62.49    4.80
   4   6   2   69.69    5.50
   4   6   2   64.59    5.60
  -4  -6   2   64.99    6.10
   6  -4   2   65.29    4.70
  -4  -6   2   69.39    5.70
   6  -4   2   60.09    3.80
  -6   4   2   56.09    4.30
  -5  -6  -2  104.49    7.60
   6  -5  -2  100.79    7.20
   6  -5  -2  103.79    6.70
  -5  -6  -2  102.89    7.60
  -6   5  -2  101.29    4.60
   5   6  -2   99.29    6.90
   6  -5  -2   97.09    6.70
   5   6  -2  107.69    7.60
   5   6  -2  102.49    6.90
  -5  -6  -2   94.39    7.30
  -5  -6  -2  103.89    7.60
   5   6   2  106.09    7.70
   5   6   2   94.69    7.30
  -6   5   2  102.19    6.10
  -5  -6   2  106.29    7.20
   5   6   2   99.69    7.10
  -6   5   2  104.69    5.60
   5   6   2   98.89    7.40
   6  -5   2   99.69    6.00
  -6   5   2   98.59    6.90
  -6   5   2  101.59    6.20
  -5  -6   2  113.39    7.40
   6  -5   2  104.39    5.00
  -5  -6   2   94.79    7.20
   6  -5   2  105.29    5.00
  -6  -6  -2  175.38   10.00
  -6  -6  -2  162.18    9.70
   6  -6  -2  144.59    8.70
   6  -6  -2  158.98   10.70
   6  -6  -2  160.48    9.30
  -6  -6  -2  166.08   10.00
   6   6  -2  162.88    9.40
  -6  -6  -2  172.18   10.00
   6   6  -2  172.58   10.40
  -6  -6   2  146.89    9.50
   6   6   2  145.29    9.40
   6  -6   2  180.08    7.10
   6  -6   2  178.48    7.10
  -6   6   2  174.48    7.70
  -6   6   2  168.88    8.20
  -6  -6   2  143.69    9.40
  -6   6   2  175.98    9.70
   6  -6   2  174.68    8.40
  -6   6   2  169.78    8.20
   6   6   2  155.58    9.40
  -6  -6   2  146.39   12.50
   6   6   2  152.38    9.40
   6  -7  -2   27.20    4.40
   7   6  -2   19.90    3.70
   6  -7  -2   24.40    4.20
  -7  -6  -2   14.70    3.80
   7   6  -2   17.10    3.80
  -7  -6  -2   22.70    4.30
   6  -7  -2   30.70    4.70
  -7  -6  -2   19.00    4.00
   7   6  -2   14.20    3.60
  -7  -6  -2   18.80    3.80
   6  -7   2   23.50    3.80
  -6   7   2   18.90    3.70
   7   6   2   23.60    4.60
   7   6   2   18.20    3.80
  -7  -6   2   20.40    3.80
   6  -7   2   21.60    2.40
   7   6   2   29.80    4.90
  -6   7   2   22.90    2.80
  -6   7   2   19.10    3.40
   6  -7   2   25.50    2.40
   7   6   2   19.00    3.80
  -7  -6   2   21.40    3.90
  -7  -6   2   19.70    4.20
  -7  -5  -2  195.08   10.70
   5  -7  -2  188.48    9.80
   5  -7  -2  188.68   10.30
  -7  -5  -2  184.38   10.50
   5  -7  -2  173.28    9.60
   7   5  -2  166.48   10.20
  -7  -5  -2  194.18   10.80
  -7  -5  -2  191.58   10.80
  -5   7   2  191.48   10.40
  -5   7   2  186.48    8.90
   5  -7   2  191.98    7.30
  -5   7   2  191.88    8.30
   7   5   2  170.28   10.10
  -5   7   2  191.18    8.90
   7   5   2  179.18   10.70
   7   5   2  182.98   10.50
  -7  -5   2  176.68   10.40
  -5   7   2  196.68    8.90
   5  -7   2  193.78    9.00
  -7  -5   2  177.58   10.40
  -7  -5   2  181.68   10.60
   7   5   2  167.18   11.00
  -7  -4  -2  783.72   32.50
  -4   7  -2  841.72   30.90
   7   4  -2  759.82   32.40
   4  -7  -2  865.51   32.30
   4  -7  -2  855.01   31.90
  -7  -4  -2  850.91   32.70
  -7  -4  -2  799.22   32.50
   7   4  -2  786.52   32.50
  -7  -4  -2  782.72   32.40
   4  -7  -2  834.22   30.60
   7   4  -2  810.32   32.80
   4  -7  -2  815.62   31.90
   4  -7   2  820.22   30.90
  -7  -4   2  827.52   32.80
   7   4   2  875.41   32.70
  -4   7   2  809.72   31.10
  -4   7   2  814.12   30.50
  -7  -4   2  807.72   32.60
  -4   7   2  752.22   31.90
   4  -7   2  796.72   30.00
  -4   7   2  782.02   31.00
  -4   7   2  811.82   31.10
   7   4   2  789.42   36.80
   7   4   2  833.32   32.80
  -7  -3  -2   26.00    4.20
   7   3  -2   24.20    4.40
   3  -7  -2   28.40    4.70
   7   3  -2   29.10    5.90
  -7  -3  -2   30.00    4.20
  -3   7  -2   21.50    3.10
   7   3  -2   24.30    4.80
   3  -7  -2   17.50    4.20
  -7  -3  -2   26.70    4.30
   3  -7  -2   22.70    3.00
  -7  -3  -2   24.90    4.50
  -3   7  -2   30.30    2.90
  -3   7   2   27.10    3.10
  -7  -3   2   21.60    4.40
   3  -7   2   23.10    3.20
  -3   7   2   24.00    4.50
   7   3   2   22.10    3.80
  -3   7   2   27.90    3.70
  -3   7   2   29.50    3.60
   7   3   2   21.90    3.70
  -7  -3   2   24.00    4.60
  -7  -3   2   26.60    4.90
   7   3   2   24.90    4.40
   3  -7   2   25.40    2.20
  -3   7   2   25.00    3.40
   2  -7  -2  326.17   13.70
  -7  -2  -2  267.27   13.10
  -7  -2  -2  269.97   13.40
   2  -7  -2  303.97   13.30
   7   2  -2  283.77   13.70
  -7  -2  -2  267.67   13.20
   2  -7  -2  310.97   12.40
   7   2  -2  256.27   13.50
   7   2  -2  278.77   13.40
  -2   7  -2  302.37   12.10
  -2   7  -2  322.47   12.30
  -7  -2  -2  278.27   13.20
   2  -7  -2  323.97   13.40
  -2   7   2  276.17   12.60
   2  -7   2  281.47   11.20
   2  -7   2  287.47   11.90
   7   2   2  325.57   13.50
  -2   7   2  267.27   12.60
  -7  -2   2  312.97   13.80
   2  -7   2  260.77   12.10
   2  -7   2  272.37   12.00
   7   2   2  305.67   13.80
  -7  -2   2  316.47   14.10
  -2   7   2  280.37   12.80
  -2   7   2  257.77   13.10
   7   2   2  323.17   13.80
  -7  -2   2  323.77   14.00
  -2   7   2  279.17   12.20
   7   1  -2  669.53   28.80
   1  -7  -2  740.63   28.70
  -7  -1  -2  691.73   28.50
   1  -7  -2  731.93   27.90
   7   1  -2  734.73   28.70
  -7  -1  -2  719.43   28.30
  -1   7  -2  742.33   27.90
  -7  -1  -2  687.13   28.20
  -7  -1  -2  690.23   28.10
   1  -7  -2  785.32   28.90
   7   1  -2  726.83   29.00
   1  -7  -2  773.92   28.70
  -1   7  -2  728.53   27.40
   1  -7   2  731.33   27.40
   7   1   2  757.52   28.30
  -1   7   2  692.13   28.00
   1  -7   2  705.63   27.80
   7   1   2  719.93   28.60
  -1   7   2  745.53   28.40
  -7  -1   2  723.43   28.90
  -1   7   2  719.13   27.80
   1  -7   2  706.93   26.90
  -1   7   2  681.63   28.50
  -7  -1   2  717.83   28.60
   7   1   2  777.92   28.80
  -1   7   2  691.63   28.00
   1  -7   2  735.03   27.00
  -7   0  -2   -0.60    1.50
   0   7  -2   -1.40    1.30
   0  -7  -2   -1.70    1.90
  -7   0  -2   -1.10    1.50
   0  -7  -2   -1.80    1.90
   7   0  -2    2.80    2.30
   0  -7  -2    0.50    1.70
   0   7  -2   -1.40    1.70
   7   0  -2    0.00    2.10
   0  -7  -2    0.60    2.20
   0  -7  -2    0.30    2.00
  -7   0  -2    0.20    1.70
  -7   0  -2   -2.80    1.70
   7   0   2    0.40    1.60
   7   0   2    0.60    1.80
   0  -7   2   -0.30    1.30
  -7   0   2   -0.40    1.80
   0   7   2   -1.00    1.60
  -7   0   2    0.90    1.90
   0   7   2    3.30    2.20
   7   0   2    1.30    1.90
   0  -7   2   -0.20    1.40
   0  -7   2   -0.90    1.70
   0   7   2   -2.30    1.70
  -7   0   2    0.00    2.00
   0   7   2    0.20    1.80
   0   7   2   -0.40    2.00
  -1  -7  -2  734.43   28.90
  -1  -7  -2  679.93   28.30
   1   7  -2  722.13   26.80
   1   7  -2  682.23   27.50
   1   7  -2  716.83   26.80
  -7   1  -2  715.93   28.10
  -1  -7  -2  690.73   28.80
  -1  -7  -2  728.93   28.80
  -7   1  -2  727.83   27.60
   7  -1  -2  726.93   29.00
  -7   1  -2  757.22   27.60
   7  -1  -2  757.22   29.10
  -1  -7  -2  690.43   28.80
   1   7  -2  729.73   28.50
  -7   1  -2  730.63   27.60
   7  -1   2  673.23   28.10
   7  -1   2  727.53   27.50
   1   7   2  766.22   28.60
  -7   1   2  745.53   28.80
  -7   1   2  695.13   28.60
   1   7   2  789.22   29.10
   1   7   2  725.43   28.80
   7  -1   2  709.53   28.10
  -1  -7   2  746.63   27.80
   1   7   2  733.53   28.60
  -1  -7   2  713.93   28.50
   1   7   2  756.42   28.40
  -1  -7   2  741.53   27.80
  -7   1   2  699.53   28.20
   7  -2  -2  311.57   13.90
   2   7  -2  270.97   12.10
  -2  -7  -2  273.57   13.70
   7  -2  -2  325.17   13.90
   2   7  -2  275.87   13.40
  -7   2  -2  304.17   12.60
  -2  -7  -2  261.77   13.50
   2   7  -2  260.37   12.50
   2   7  -2  279.67   12.20
  -2  -7  -2  268.17   13.20
  -7   2  -2  332.57   11.90
  -2  -7  -2  294.07   13.80
   7  -2  -2  325.57   13.90
  -7   2  -2  317.07   12.10
  -2  -7  -2  276.47   13.50
   2   7   2  312.07   13.70
   7  -2   2  264.57   12.50
   7  -2   2  283.47   11.90
   2   7   2  334.27   13.80
   2   7   2  309.77   13.80
  -7   2   2  265.17   12.70
  -2  -7   2  321.37   13.20
  -2  -7   2  316.17   13.10
   7  -2   2  271.07   12.50
  -2  -7   2  307.57   13.70
  -7   2   2  267.17   13.20
   2   7   2  318.57   13.90
  -7   2   2  274.57   13.10
   2   7   2  327.47   13.50
   7  -3  -2   25.00    4.50
  -3  -7  -2   27.80    4.90
   3   7  -2   24.10    3.60
  -3  -7  -2   24.60    4.50
  -3  -7  -2   26.20    4.70
   7  -3  -2   21.50    4.30
  -7   3  -2   19.80    2.90
  -3  -7  -2   31.80    5.00
   7  -3  -2   24.80    4.20
   3   7  -2   22.90    3.50
   3   7  -2   27.10    3.70
   3   7  -2   24.00    3.80
  -3  -7  -2   24.50    4.10
  -3  -7   2   25.50    4.00
   3   7   2   25.60    4.40
  -7   3   2   31.00    3.80
   7  -3   2   25.90    3.30
  -7   3   2   28.50    3.50
   7  -3   2   26.00    3.40
   3   7   2   20.10    3.70
  -7   3   2   27.40    3.90
  -3  -7   2   30.30    5.80
   3   7   2   23.60    4.50
   3   7   2   23.10    4.10
   7  -3   2   27.60    2.40
   7  -4  -2  876.21   32.70
   4   7  -2  813.62   32.00
  -4  -7  -2  782.82   32.90
   4   7  -2  816.72   33.00
  -4  -7  -2  774.72   32.70
   4   7  -2  781.42   31.90
   7  -4  -2  865.81   32.80
   4   7  -2  776.92   31.90
  -7   4  -2  828.02   31.10
   7  -4  -2  830.52   32.50
  -4  -7  -2  772.62   32.90
  -7   4   2  840.22   31.50
   4   7   2  886.41   33.40
  -4  -7   2  820.02   32.50
  -7   4   2  801.82   31.90
   4   7   2  834.92   33.00
   4   7   2  869.51   33.00
   7  -4   2  808.82   31.20
   4   7   2  859.51   32.90
  -4  -7   2  820.22   33.00
  -7   4   2  770.82   31.80
  -4  -7   2  895.21   32.80
   7  -5  -2  192.98    9.90
  -5  -7  -2  178.58   10.20
  -7   5  -2  183.38    7.80
   7  -5  -2  169.48   11.20
   5   7  -2  188.88    9.80
   5   7  -2  190.68    9.90
  -5  -7  -2  182.68   10.60
   7  -5  -2  180.48    9.90
  -5  -7  -2  176.08   10.50
  -5  -7  -2  207.58   10.90
  -5  -7   2  173.58   10.50
   7  -5   2  190.58    8.30
  -5  -7   2  177.68   10.10
  -7   5   2  201.48    9.30
   5   7   2  168.28   11.50
   7  -5   2  198.58    9.50
   5   7   2  174.18   10.00
  -7   5   2  194.88    8.70
  -5  -7   2  175.98   11.40
   5   7   2  172.18   11.60
  -7   5   2  186.08    9.20
   5   7   2  169.58   10.40
  -6  -7  -2   19.20    4.00
  -7   6  -2   19.70    1.70
  -6  -7  -2   16.00    4.00
   7  -6  -2   29.60    5.10
   7  -6  -2   24.90    4.30
   7  -6  -2   23.10    4.30
   6   7  -2   15.00    3.70
  -6  -7  -2   17.30    4.00
  -6  -7  -2   19.10    3.80
   6   7  -2   24.90    4.60
   6   7  -2   15.90    3.30
  -7   6   2   20.70    3.60
  -6  -7   2   20.00    3.80
   6   7   2   19.00    3.80
   7  -6   2   20.90    3.20
   7  -6   2   21.90    3.00
  -6  -7   2   20.30    4.20
   7  -6   2   20.90    3.10
   6   7   2   20.60    3.90
  -7   6   2   23.70    3.60
   6   7   2   16.80    3.80
  -6  -7   2   27.40    4.80
  -7   6   2   22.10    2.90
   6   7   2   18.20    3.80
   7   7  -2  132.89    9.20
   7  -7  -2  161.88    9.60
  -7  -7  -2  138.19    9.70
   7   7  -2  131.89    9.00
  -7  -7  -2  143.89    9.40
   7  -7  -2  150.28    8.90
   7   7  -2  143.89    9.90
   7  -7  -2  156.48    8.80
  -7  -7  -2  129.79    9.40
  -7  -7  -2  130.99    9.80
   7  -7   2  134.89    8.90
   7   7   2  153.98    9.80
  -7   7   2  139.39    7.50
  -7   7   2  142.49    6.90
  -7  -7   2  160.68   10.50
   7  -7   2  143.79    8.60
   7   7   2  156.78    9.90
  -7  -7   2  151.58   10.10
   7   7   2  154.28    9.80
   7  -7   2  134.79    7.00
   7   7   2  160.78    9.90
  -7   7   2  141.69    9.40
  -7   7   2  142.09    7.60
  -7  -7   2  140.59    9.70
   8   7  -2  196.48   11.40
  -8  -7  -2  203.08   12.10
   7  -8  -2  200.88   10.80
   7  -8  -2  209.08   11.40
  -8  -7  -2  200.38   12.10
   8   7  -2  205.88   12.30
  -8  -7  -2  196.18   12.20
  -8  -7  -2  198.08   12.30
   8   7  -2  185.58   11.60
   8   7   2  203.88   11.70
   8   7   2  202.78   12.10
  -7   8   2  211.78    9.40
  -7   8   2  196.78    9.40
  -8  -7   2  194.98   12.00
  -7   8   2  190.38   11.20
   7  -8   2  164.58   10.40
  -7   8   2  206.18    8.80
   7  -8   2  215.18    9.00
   7  -8   2  205.98   10.40
  -8  -7   2  192.08   11.90
   8   7   2  220.98   12.50
   8   7   2  198.18   12.20
  -7   8   2  203.38    9.40
  -8  -7   2  223.88   12.60
   8   6  -2  163.28   11.50
  -8  -6  -2  157.68   10.10
   6  -8  -2  178.08    9.60
   8   6  -2  160.88   10.30
  -8  -6  -2  176.38   10.70
   8   6  -2  157.48   10.30
  -8  -6  -2  158.88   10.40
   6  -8  -2  166.28   10.00
  -8  -6  -2  158.28   10.40
   6  -8  -2  162.88    9.40
   8   6   2  168.08   10.50
  -6   8   2  164.88    8.10
  -6   8   2  174.88    7.60
  -8  -6   2  156.78   10.50
   6  -8   2  171.98    8.80
  -6   8   2  163.78    8.20
   8   6   2  165.98   10.70
   6  -8   2  169.18    7.30
  -8  -6   2  171.08   10.90
  -6   8   2  168.88    8.20
   6  -8   2  170.78    7.30
   8   6   2  167.38   10.50
   8   6   2  166.78   10.20
  -6   8   2  164.88   10.10
  -8  -6   2  158.08   10.60
  -8  -5  -2   71.79    7.10
  -8  -5  -2   67.99    7.00
  -8  -5  -2   72.89    6.80
  -8  -5  -2   73.49    6.90
   8   5  -2   73.19    7.10
   5  -8  -2   82.79    6.30
   5  -8  -2   78.19    6.10
  -5   8  -2   77.69    5.40
   8   5  -2   59.79    6.80
   5  -8  -2   74.99    6.30
   8   5  -2   59.59    6.80
   8   5   2   84.69    8.00
  -5   8   2   70.39    6.70
  -5   8   2   72.39    5.20
  -5   8   2   75.09    4.40
  -8  -5   2   63.99    7.00
  -5   8   2   73.69    4.90
   8   5   2   75.19    6.80
  -8  -5   2   81.49    7.30
   5  -8   2   70.89    3.70
  -8  -5   2   84.39    7.40
   5  -8   2   72.69    3.80
  -5   8   2   66.69    4.90
   5  -8   2   72.79    3.70
   8   5   2   76.29    6.60
   5  -8   2   71.09    5.30
  -8  -4  -2  106.39    7.90
  -4   8  -2  107.79    5.20
   8   4  -2  104.79    7.80
   4  -8  -2  117.19    7.30
   4  -8  -2  100.99    6.80
  -8  -4  -2   99.79    7.60
  -8  -4  -2  106.29    7.60
   4  -8  -2   98.99    5.50
   8   4  -2   98.39    7.40
  -8  -4  -2  104.29    7.60
  -4   8  -2  100.59    6.00
   8   4  -2  103.49    8.80
  -8  -4   2   94.49    7.80
  -8  -4   2  103.49    8.30
   8   4   2  101.19    7.90
  -4   8   2   97.99    7.40
   4  -8   2  105.09    4.70
   4  -8   2  103.09    4.60
   8   4   2  109.39    7.70
   8   4   2  100.19    7.30
   4  -8   2   96.49    6.50
  -8  -4   2   99.29    7.60
  -4   8   2  109.39    6.10
  -4   8   2  108.39    6.30
   4  -8   2  103.99    6.10
  -4   8   2  101.49    6.10
  -4   8   2  111.59    5.60
  -3   8  -2  221.28    9.20
  -3   8  -2  209.28    9.50
   8   3  -2  209.88   11.20
  -8  -3  -2  186.18   10.70
   3  -8  -2  209.48   10.50
  -8  -3  -2  196.08   11.10
  -8  -3  -2  215.18   11.20
   8   3  -2  206.68   11.20
   3  -8  -2  218.48    9.40
   3  -8  -2  229.68   11.60
   3  -8  -2  225.78   11.00
   8   3  -2  193.88   11.30
  -8  -3  -2  198.38   10.80
  -8  -3   2  218.98   11.30
   3  -8   2  202.58    8.40
   3  -8   2  201.38    9.50
  -3   8   2  201.38    9.20
   3  -8   2  197.88    8.40
   3  -8   2  205.08    8.40
   8   3   2  223.68   11.10
   8   3   2  207.98   11.30
  -3   8   2  201.08    9.70
  -3   8   2  187.78   10.70
   3  -8   2  189.58    9.10
  -8  -3   2  222.98   11.40
   8   3   2  210.38   11.40
  -3   8   2  205.88    9.90
  -8  -3   2  214.98   11.30
  -3   8   2  192.58    9.60
  -8  -2  -2  279.67   13.50
   2  -8  -2  312.17   13.70
  -8  -2  -2  287.87   13.80
  -8  -2  -2  277.47   13.90
   8   2  -2  262.77   14.00
  -2   8  -2  324.77   12.80
   2  -8  -2  304.87   12.70
   8   2  -2  280.67   15.80
   2  -8  -2  317.77   13.70
   2  -8  -2  329.87   14.10
  -2   8  -2  304.47   12.50
   8   2  -2  302.27   14.10
  -8  -2  -2  268.47   13.60
   2  -8   2  274.67   12.60
   2  -8   2  293.57   11.80
  -2   8   2  284.87   13.80
   8   2   2  292.67   14.10
   8   2   2  308.67   14.00
   2  -8   2  289.57   12.50
   2  -8   2  290.27   11.80
   8   2   2  328.27   13.90
  -8  -2   2  300.27   14.30
  -8  -2   2  294.37   14.00
  -2   8   2  273.57   12.80
  -2   8   2  286.57   12.50
  -2   8   2  291.57   13.20
  -2   8   2  287.97   12.90
   8   1  -2   79.59    6.30
  -1   8  -2   81.89    5.50
  -8  -1  -2   80.29    6.20
   1  -8  -2   89.99    6.60
   1  -8  -2   79.89    5.40
  -8  -1  -2   85.29    5.90
   1  -8  -2   75.39    6.10
   8   1  -2   80.99    6.80
  -8  -1  -2   81.89    5.80
  -8  -1  -2   80.29    5.70
  -1   8  -2   78.19    5.00
   1  -8  -2   84.39    6.20
   1  -8   2   85.09    4.80
   1  -8   2   79.79    5.10
  -1   8   2   76.09    5.40
   1  -8   2   73.59    5.50
   1  -8   2   70.69    6.30
  -1   8   2   79.99    5.90
   8   1   2   80.19    6.30
  -8  -1   2   70.39    6.00
  -1   8   2   76.59    5.20
   8   1   2   76.49    6.10
  -8  -1   2   85.29    6.30
  -8  -1   2   79.29    6.60
   8   1   2   87.39    5.90
  -1   8   2   78.39    6.30
  -1   8   2   78.49    5.60
   0   8  -2  319.87   14.10
  -8   0  -2  315.97   13.60
   0  -8  -2  319.97   14.60
   0  -8  -2  312.77   14.60
  -8   0  -2  310.67   13.80
  -8   0  -2  328.07   13.90
   8   0  -2  322.07   15.20
   8   0  -2  305.47   14.90
   0   8  -2  305.37   13.30
  -8   0  -2  321.07   14.30
   0  -8  -2  300.67   13.80
   0  -8  -2  311.97   14.60
   0  -8  -2  325.97   14.60
   8   0   2  333.17   13.80
   0  -8   2  331.27   13.50
   0  -8   2  312.27   13.20
  -8   0   2  333.27   14.90
   8   0   2  325.97   14.40
   0   8   2  292.37   14.30
  -8   0   2  310.77   14.30
   0   8   2  331.37   14.60
   0   8   2  325.27   13.90
   8   0   2  315.07   14.40
   0  -8   2  322.37   13.30
  -8   0   2  306.87   14.50
   0   8   2  333.07   14.10
   0   8   2  299.07   14.00
   0  -8   2  309.27   14.00
  -1  -8  -2   86.59    6.40
   1   8  -2   80.79    4.00
   8  -1  -2   91.29    6.80
   1   8  -2   81.19    4.00
  -8   1  -2   79.29    5.00
  -1  -8  -2   78.79    6.40
   1   8  -2   76.29    6.00
   8  -1  -2   82.59    6.30
  -8   1  -2   86.39    5.20
   1   8  -2   73.59    5.20
  -1  -8  -2   74.69    6.30
  -8   1  -2   77.19    5.00
  -1  -8  -2   78.19    5.90
  -1  -8  -2   77.89    6.40
  -8   1  -2   77.49    5.50
  -8   1   2   78.69    6.10
   8  -1   2   71.99    5.70
   1   8   2   77.79    5.90
  -8   1   2   74.09    5.70
  -1  -8   2   78.89    6.10
  -1  -8   2   79.59    5.30
  -1  -8   2   78.59    5.40
   1   8   2   76.99    5.80
   1   8   2   83.69    6.10
   8  -1   2   76.79    5.80
   1   8   2   85.09    6.20
  -8   1   2   80.99    6.30
   1   8   2   85.99    6.50
   8  -1   2   82.99    6.50
   2   8  -2  280.87   12.20
   2   8  -2  295.07   12.30
  -2  -8  -2  302.77   14.10
  -2  -8  -2  260.17   13.80
  -8   2  -2  292.97   13.70
  -8   2  -2  304.47   12.20
  -2  -8  -2  278.07   13.60
  -2  -8  -2  274.77   14.10
   8  -2  -2  317.07   14.60
   8  -2  -2  323.27   14.30
   2   8  -2  275.57   12.80
  -8   2  -2  306.87   13.00
  -2  -8  -2  285.07   14.00
   2   8  -2  295.97   13.90
  -8   2  -2  313.97   12.10
  -8   2   2  276.97   13.60
   2   8   2  322.77   14.40
   2   8   2  312.27   13.80
  -2  -8   2  308.77   13.30
  -8   2   2  300.87   13.60
  -2  -8   2  304.97   14.00
  -8   2   2  270.87   12.90
  -2  -8   2  324.47   13.50
   8  -2   2  284.27   12.10
   8  -2   2  281.47   13.00
   8  -2   2  269.47   13.00
   2   8   2  301.77   14.10
   2   8   2  303.07   13.80
   8  -3  -2  205.48   10.90
   3   8  -2  196.78    9.90
   3   8  -2  203.08    9.70
  -3  -8  -2  195.08   11.30
  -3  -8  -2  180.98   12.30
   3   8  -2  201.48   13.30
   3   8  -2  199.28    9.60
  -8   3  -2  216.48    9.50
   8  -3  -2  218.48   10.90
  -3  -8  -2  191.98   11.00
  -8   3  -2  222.98    8.10
  -3  -8  -2  194.68   10.80
   3   8   2  232.78   12.70
   8  -3   2  199.68    9.80
  -3  -8   2  200.48   10.90
  -8   3   2  210.88   10.30
   8  -3   2  194.88    9.70
   3   8   2  213.18   11.00
  -3  -8   2  228.58   11.50
   3   8   2  220.68   11.50
  -3  -8   2  212.08   10.60
   8  -3   2  203.28    8.60
   3   8   2  212.38   10.90
  -8   3   2  199.68    9.60
  -8   3   2  196.08   10.30
  -4  -8  -2  107.39    7.60
   4   8  -2  103.19    6.70
  -4  -8  -2  100.69    8.00
  -4  -8  -2  101.89    7.90
   8  -4  -2  100.29    7.10
   4   8  -2  108.89    6.90
   8  -4  -2  102.49    7.30
  -4  -8  -2   99.89    7.80
   8  -4  -2  107.89    7.30
  -4  -8  -2  100.29    7.50
  -8   4  -2  103.59    5.50
   4   8  -2  117.49    7.00
  -4  -8   2   99.09    7.20
  -8   4   2  102.09    6.70
   8  -4   2  107.99    6.20
   4   8   2  101.39    7.60
  -8   4   2  101.99    6.00
   4   8   2  108.39    8.20
  -8   4   2  112.19    6.70
  -4  -8   2   99.49    7.30
  -4  -8   2   96.49    7.40
   4   8   2  100.59    7.50
   8  -4   2  102.79    6.10
   8  -5  -2   81.79    6.80
   5   8  -2   65.59    5.80
  -5  -8  -2   58.89    6.40
  -5  -8  -2   71.29    6.90
  -5  -8  -2   64.79    6.90
   5   8  -2   72.89    6.10
   8  -5  -2   78.99    6.30
   5   8  -2   66.79    7.00
   8  -5  -2   82.39    7.60
   5   8  -2   66.59    5.80
  -5  -8  -2   66.39    7.10
  -8   5   2   70.79    5.40
   8  -5   2   58.39    4.70
   8  -5   2   69.39    5.10
  -5  -8   2   83.69    6.70
   5   8   2   76.19    6.40
   5   8   2   71.79    6.80
  -8   5   2   65.49    5.30
  -5  -8   2   77.19    6.90
  -8   5   2   69.29    4.80
  -8   5   2   71.29    5.00
   8  -5   2   69.69    5.80
   5   8   2   75.39    6.90
   5   8   2   77.89    7.20
  -5  -8   2   75.59    6.50
   6   8  -2  165.08    9.60
   8  -6  -2  179.98   10.40
   6   8  -2  160.48   10.40
  -6  -8  -2  172.88   10.30
   6   8  -2  157.68    9.80
  -6  -8  -2  160.48   10.50
  -8   6  -2  166.48    6.90
  -6  -8  -2  162.08   10.20
  -6  -8  -2  162.58   10.20
   8  -6  -2  159.88    9.60
  -8   6   2  159.28    8.40
   6   8   2  171.08   10.40
   8  -6   2  167.08    8.10
   6   8   2  160.88   10.40
  -6  -8   2  172.08   10.20
  -8   6   2  169.78    8.50
  -6  -8   2  154.68    9.80
   8  -6   2  160.98    7.90
   8  -6   2  164.18    9.10
   6   8   2  168.38   10.50
  -8   6   2  175.28    8.10
   6   8   2  158.18   10.20
  -6  -8   2  163.88   10.70
   7   8  -2  213.68   11.60
   7   8  -2  211.88   11.60
  -7  -8  -2  195.38   12.00
   8  -7  -2  214.38   11.50
   7   8  -2  202.68   12.20
  -7  -8  -2  211.78   12.50
  -7  -8  -2  190.48   12.10
   8  -7  -2  197.88   11.10
   8  -7  -2  228.48   12.20
  -7  -8  -2  194.88   11.90
   7   8   2  208.88   12.10
  -7  -8   2  201.98   12.20
  -8   7   2  195.68    9.70
   8  -7   2  211.68   10.80
  -8   7   2  206.98    9.80
   7   8   2  203.98   12.20
   7   8   2  206.68   11.90
   8  -7   2  205.78    9.50
  -7  -8   2  214.58   12.20
   7   8   2  209.88   12.40
   8  -7   2  200.28    9.40
  -8   7   2  207.48    9.20
  -7  -8   2  220.88   12.20
   8  -8  -2   76.59    7.00
  -8  -8  -2   59.39    7.30
   8   8  -2   58.89    6.70
   8   8  -2   52.49    6.70
  -8  -8  -2   53.69    7.40
  -8  -8  -2   41.60    7.00
   8  -8  -2   72.49    6.70
   8   8  -2   58.59    7.00
  -8  -8  -2   55.99    7.30
   8   8   2   70.59    7.60
   8   8   2   67.19    7.50
  -8  -8   2   73.49    7.50
   8  -8   2   55.69    5.90
  -8   8   2   53.39    4.40
   8  -8   2   56.39    4.70
  -8  -8   2   74.29    8.40
   8  -8   2   51.69    4.20
  -8   8   2   56.29    3.90
  -8   8   2   49.99    4.40
  -8   8   2   52.79    4.50
  -9  -8  -2  216.88   13.20
   9   8  -2  240.78   13.20
  -9  -8  -2  223.08   13.40
   8  -9  -2  234.38   12.50
   9   8  -2  230.68   13.50
   8  -9  -2  226.58   12.10
  -9  -8  -2  240.18   13.70
   8  -9  -2  234.48   13.20
  -9  -8  -2  206.48   13.20
   9   8  -2  209.98   13.00
   9   8   2  218.38   13.30
  -8   9   2  210.18    9.80
   8  -9   2  223.78   10.20
   9   8   2  228.68   13.10
   8  -9   2  211.28   10.00
  -9  -8   2  232.28   13.30
   9   8   2  236.58   13.70
  -9  -8   2  236.88   13.90
  -8   9   2  226.68   10.00
  -9  -8   2  214.58   13.60
  -8   9   2  221.58    9.40
  -8   9   2  223.18   10.20
   9   8   2  217.98   13.10
  -8   9   2  221.48   12.70
   8  -9   2  230.48   12.40
  -9  -7  -2   16.00    3.90
   9   7  -2   15.90    4.20
  -9  -7  -2   15.80    4.00
   7  -9  -2   18.90    3.70
   7  -9  -2   18.50    3.50
   9   7  -2   15.90    3.90
  -9  -7  -2   16.00    4.30
  -9  -7  -2   14.80    4.40
   7  -9  -2   20.80    4.30
   9   7  -2   15.10    4.20
   9   7   2   21.10    4.40
  -7   9   2   17.10    3.90
  -7   9   2   17.70    2.70
   9   7   2   19.80    4.20
   7  -9   2   15.80    3.10
  -9  -7   2   16.40    5.10
  -7   9   2   16.50    2.50
  -9  -7   2   18.20    4.20
   9   7   2   18.90    4.20
  -9  -7   2   17.20    4.40
   7  -9   2   21.10    3.50
   9   7   2   22.00    4.80
  -7   9   2   18.00    3.10
  -7   9   2   15.40    3.00
   7  -9   2   16.40    3.20
  -9  -6  -2  220.48   13.20
   9   6  -2  234.08   12.90
   6  -9  -2  245.98   12.20
   9   6  -2  210.88   12.50
  -9  -6  -2  239.18   13.30
   6  -9  -2  249.88   13.00
   6  -9  -2  199.18   15.00
  -9  -6  -2  213.68   12.90
  -9  -6  -2  208.88   13.00
   9   6  -2  233.68   13.10
   6  -9   2  225.38    9.70
  -9  -6   2  265.67   13.70
  -9  -6   2  227.38   13.20
   9   6   2  267.47   13.50
   6  -9   2  217.08   11.10
   9   6   2  236.38   12.90
  -6   9   2  212.28   12.40
   9   6   2  223.38   13.00
   9   6   2  252.77   13.40
   6  -9   2  223.08    9.70
  -6   9   2  221.28   10.60
  -6   9   2  225.18   10.20
  -6   9   2  236.18    9.80
  -6   9   2  222.78   10.30
  -9  -6   2  233.48   13.10
  -9  -5  -2   55.79    6.30
   5  -9  -2   47.60    5.60
  -9  -5  -2   66.89    7.10
   5  -9  -2   55.69    6.30
  -9  -5  -2   64.29    6.70
   9   5  -2   59.69    7.00
   5  -9  -2   61.29    6.50
  -5   9  -2   63.09    5.10
   9   5  -2   61.39    7.10
   5  -9  -2   58.99    3.90
  -9  -5  -2   57.89    6.80
   9   5  -2   64.29    7.20
   5  -9   2   56.29    5.30
   5  -9   2   58.79    3.80
  -9  -5   2   42.50    6.90
   5  -9   2   60.69    3.70
   9   5   2   60.89    6.40
   9   5   2   53.39    6.80
  -5   9   2   66.29    4.10
  -9  -5   2   51.19    6.80
  -5   9   2   58.39    6.10
  -5   9   2   59.59    4.50
  -5   9   2   59.09    4.90
   5  -9   2   61.89    3.90
   9   5   2   66.99    6.50
  -9  -5   2   54.99    7.00
  -5   9   2   58.09    4.50
   9   4  -2   46.10    6.00
   4  -9  -2   55.19    3.90
  -9  -4  -2   53.39    6.20
   9   4  -2   50.29    6.10
  -9  -4  -2   49.70    6.30
  -4   9  -2   52.69    3.70
   4  -9  -2   52.09    5.60
   4  -9  -2   48.50    5.40
  -9  -4  -2   48.90    5.90
  -4   9  -2   52.59    4.60
   9   4  -2   46.00    6.30
  -9  -4  -2   45.70    5.90
   4  -9  -2   55.89    5.80
   9   4   2   51.59    6.50
  -4   9   2   49.60    4.30
  -9  -4   2   44.40    6.30
   4  -9   2   51.69    3.80
   9   4   2   45.20    7.10
   4  -9   2   52.49    4.70
   4  -9   2   53.99    3.50
  -4   9   2   49.40    5.70
  -4   9   2   54.49    4.80
   4  -9   2   54.69    3.50
  -9  -4   2   58.99    6.70
  -9  -4   2   48.90    6.50
  -4   9   2   49.20    4.20
   9   4   2   51.29    6.00
  -4   9   2   51.99    3.90
  -9  -3  -2   19.30    3.70
   3  -9  -2   29.60    5.00
   9   3  -2   25.90    4.90
   3  -9  -2   27.40    4.40
  -9  -3  -2   17.40    3.60
   9   3  -2   19.90    4.60
   3  -9  -2   29.10    4.70
  -3   9  -2   23.90    3.80
  -9  -3  -2   22.10    4.70
   3  -9  -2   25.30    3.30
   9   3  -2   17.60    3.90
  -3   9  -2   27.20    3.30
  -3   9   2   26.30    3.50
  -9  -3   2   17.70    3.70
   9   3   2   28.10    5.40
  -9  -3   2   30.10    5.40
   9   3   2   23.80    4.10
  -3   9   2   19.60    3.10
  -3   9   2   25.70    3.50
   3  -9   2   27.30    2.80
  -9  -3   2   23.80    4.10
   3  -9   2   25.80    2.80
  -3   9   2   22.60    3.90
   3  -9   2   20.40    3.70
   9   3   2   24.30    4.80
   3  -9   2   22.30    2.50
  -3   9   2   18.40    3.80
   3  -9   2   20.90    3.30
  -9  -2  -2    5.80    2.70
  -2   9  -2    2.60    1.90
   9   2  -2    6.60    2.90
  -9  -2  -2    3.70    2.50
  -9  -2  -2    6.70    2.70
  -2   9  -2    4.40    2.00
   2  -9  -2    4.50    2.70
   2  -9  -2    4.20    1.70
   9   2  -2    3.20    2.50
  -9  -2  -2    4.40    2.50
   2  -9  -2    3.70    2.40
   2  -9  -2    3.80    3.10
  -2   9   2    2.80    2.30
  -2   9   2    2.90    1.90
   9   2   2    6.20    3.10
   9   2   2    3.90    2.80
  -9  -2   2    5.40    2.80
  -9  -2   2    3.40    2.50
   9   2   2    5.90    3.00
  -2   9   2    3.80    1.80
   2  -9   2    2.00    2.00
  -2   9   2    2.00    2.70
   2  -9   2    4.00    2.10
  -2   9   2    5.10    2.00
   2  -9   2    3.40    1.60
   1  -9  -2  126.19    7.20
   1  -9  -2  127.89    8.20
  -9  -1  -2  124.19    7.70
   1  -9  -2  124.09    7.90
  -1   9  -2  116.99    6.80
   9   1  -2  128.59    8.40
  -9  -1  -2  130.99    7.70
  -9  -1  -2  132.09    7.80
   9   1  -2  127.39    8.10
   1  -9  -2   97.69   10.60
  -1   9  -2  133.59    7.40
  -9  -1  -2  118.99    8.00
   9   1  -2  128.29    8.80
  -1   9   2  124.29    8.10
   9   1   2  129.39    7.80
  -1   9   2  126.19    7.10
  -9  -1   2  136.99    8.70
  -1   9   2  123.69    8.30
  -9  -1   2  111.89    8.00
   9   1   2  127.09    8.40
   1  -9   2  137.49    6.80
   1  -9   2  132.89    7.20
  -9  -1   2  127.39    8.50
   1  -9   2  126.59    6.60
   1  -9   2  125.69    7.40
  -1   9   2  124.39    7.30
  -1   9   2  132.99    7.90
  -9   0  -2  934.01   36.60
  -9   0  -2  931.41   36.20
   0   9  -2  922.71   35.70
   9   0  -2  974.80   37.50
   0  -9  -2  919.11   36.20
  -9   0  -2  924.21   35.90
   0  -9  -2  912.31   36.90
   0  -9  -2  954.90   37.10
   9   0  -2  924.01   37.40
   0   9  -2  976.20   36.50
   0  -9  -2  960.20   37.30
   0   9   2  984.80   36.50
   0   9   2  899.81   36.80
   0   9   2  973.00   36.90
  -9   0   2  916.21   36.60
  -9   0   2  925.71   37.10
   0   9   2  942.61   36.10
   0  -9   2  941.11   36.50
  -9   0   2  802.42   41.00
   0   9   2  913.11   36.20
   9   0   2  934.61   36.80
   0  -9   2  962.10   35.70
   9   0   2  978.60   36.10
   0  -9   2  969.60   35.80
   9   0   2  977.10   37.00
   0  -9   2  914.71   35.60
   9  -1  -2  127.09    8.50
  -9   1  -2  126.99    6.90
  -9   1  -2  123.69    7.00
   1   9  -2  122.39    8.00
   1   9  -2  130.39    5.50
  -9   1  -2  131.79    7.00
   1   9  -2  130.49    7.20
   1   9  -2  128.79    5.70
  -1  -9  -2  116.29    8.20
  -1  -9  -2  126.49    8.50
  -1  -9  -2  134.09    9.50
   9  -1  -2  134.89    8.70
  -9   1  -2  126.69    7.50
  -1  -9  -2  131.09    7.70
  -1  -9   2  121.89    8.00
   9  -1   2  133.59    7.90
  -9   1   2  127.59    7.70
  -9   1   2  143.29    8.30
   1   9   2  120.89    8.20
   9  -1   2  130.59    7.10
   1   9   2  122.79    7.70
  -1  -9   2  123.19    7.20
   1   9   2  124.69    8.50
  -9   1   2  128.79    8.20
  -1  -9   2  126.49    7.50
   9  -1   2  117.79    7.80
   1   9   2  121.89    7.70
  -2  -9  -2    0.80    2.40
   9  -2  -2    2.90    2.40
   2   9  -2    3.50    2.60
   2   9  -2    5.80    1.60
  -2  -9  -2    2.70    2.40
  -9   2  -2    3.80    1.60
  -2  -9  -2    3.70    2.80
   2   9  -2    3.30    1.50
  -9   2  -2    4.40    1.60
  -9   2  -2    3.00    1.90
  -9   2  -2    2.80    1.60
   2   9  -2    4.90    2.10
  -2  -9  -2    3.10    2.60
   9  -2  -2    3.10    3.70
  -2  -9  -2    0.50    2.80
   2   9   2    2.50    2.50
  -9   2   2    8.10    2.50
   2   9   2    2.70    2.40
   9  -2   2    1.20    2.20
  -9   2   2    3.20    2.50
   9  -2   2    2.10    2.30
   2   9   2    4.00    2.50
  -2  -9   2    5.00    2.20
  -2  -9   2    2.50    2.60
   9  -2   2    3.90    1.80
  -9   2   2    7.30    2.20
  -3  -9  -2   19.20    4.00
   3   9  -2   19.10    3.20
  -3  -9  -2   24.10    4.30
  -9   3  -2   26.80    2.30
  -9   3  -2   28.50    2.50
  -3  -9  -2   20.00    3.70
   3   9  -2   22.80    3.50
   9  -3  -2   30.50    5.20
   3   9  -2   22.60    3.50
   9  -3  -2   22.90    4.00
   3   9  -2   17.10    4.10
  -3  -9  -2   19.70    4.00
  -3  -9  -2   19.30    3.80
  -9   3  -2   25.00    3.50
   3   9   2   14.90    3.30
  -3  -9   2   29.20    4.80
   9  -3   2   23.20    2.80
   9  -3   2   19.20    3.90
   3   9   2   21.80    4.20
   3   9   2   20.40    4.00
   3   9   2   24.30    4.20
  -3  -9   2   24.00    4.10
   9  -3   2   22.70    4.20
  -9   3   2   20.20    3.50
  -3  -9   2   28.20    4.40
  -9   3   2   26.80    4.10
  -9   3   2   24.20    4.30
  -4  -9  -2   46.60    6.00
  -4  -9  -2   59.59    6.30
  -4  -9  -2   51.69    6.20
  -4  -9  -2   42.90    6.40
   9  -4  -2   53.39    6.00
   4   9  -2   51.29    5.40
   4   9  -2   51.29    4.90
   4   9  -2   48.70    6.40
   9  -4  -2   48.60    5.70
  -4  -9  -2   46.20    5.70
   4   9  -2   50.39    5.00
   9  -4  -2   60.89    6.00
  -9   4  -2   52.59    4.00
  -4  -9   2   48.60    6.30
   9  -4   2   53.29    5.10
   9  -4   2   49.99    4.70
  -9   4   2   61.29    4.50
  -4  -9   2   44.00    5.50
   4   9   2   46.50    5.70
   4   9   2   47.40    5.90
   4   9   2   48.70    6.60
  -4  -9   2   45.90    5.70
   4   9   2   41.70    6.20
  -9   4   2   56.89    5.30
   9  -5  -2   54.79    6.30
   9  -5  -2   57.19    6.00
  -5  -9  -2   61.39    7.00
   9  -5  -2   60.39    6.00
   5   9  -2   64.49    5.80
  -5  -9  -2   53.89    6.30
  -5  -9  -2   54.09    7.10
  -9   5  -2   55.19    3.90
   5   9  -2   52.19    6.90
   5   9  -2   54.99    5.70
   5   9  -2   60.29    5.80
  -5  -9  -2   52.69    6.60
  -9   5   2   59.19    4.50
   5   9   2   54.19    6.80
  -5  -9   2   54.69    6.70
   9  -5   2   59.59    5.20
   5   9   2   50.59    6.10
  -5  -9   2   55.19    6.30
   5   9   2   49.80    6.60
  -9   5   2   55.39    5.20
   5   9   2   58.39    6.50
   9  -5   2   54.69    6.00
  -9   5   2   54.79    4.60
  -5  -9   2   57.79    6.30
  -9   5   2   60.79    5.20
  -6  -9  -2  220.18   12.70
   9  -6  -2  243.98   12.30
  -6  -9  -2  199.18   12.70
   6   9  -2  228.08   14.00
   6   9  -2  211.28   11.80
   6   9  -2  227.98   13.30
   9  -6  -2  251.47   12.60
  -6  -9  -2  216.78   13.00
  -9   6  -2  205.38   10.20
   6   9  -2  209.88   11.90
  -6  -9  -2  205.78   12.40
   9  -6  -2  258.97   12.90
   6   9   2  242.68   13.10
  -6  -9   2  265.27   13.30
  -9   6   2  214.98   10.20
  -9   6   2  222.88   10.90
   6   9   2  256.67   13.60
   9  -6   2  208.38   10.50
  -9   6   2  235.38   10.50
   9  -6   2  226.18   10.80
   6   9   2  251.47   13.00
   6   9   2  243.88   13.10
  -9   6   2  211.08   10.80
  -6  -9   2  239.28   13.30
   9  -6   2  223.68   11.60
  -6  -9   2  235.58   12.70
  -7  -9  -2   12.30    3.80
   7   9  -2   11.90    3.80
   9  -7  -2   24.10    5.10
  -7  -9  -2   14.10    4.00
   7   9  -2    8.50    4.00
  -7  -9  -2   14.10    3.90
   9  -7  -2   19.30    3.90
  -7  -9  -2   14.20    4.00
   9  -7  -2   21.20    4.30
   7   9  -2   16.80    3.70
   7   9  -2   13.40    3.40
  -9   7   2   14.90    2.70
   7   9   2   18.00    4.30
   7   9   2   18.20    4.50
   9  -7   2   12.30    4.00
  -9   7   2   15.30    2.60
   9  -7   2   20.20    3.80
  -7  -9   2   16.30    4.50
  -7  -9   2   18.50    4.60
   7   9   2   25.70    6.10
   7   9   2   14.50    3.80
  -9   7   2   15.20    3.00
  -9   7   2   16.20    3.00
   9  -7   2   19.50    3.30
  -7  -9   2   18.00    3.90
  -8  -9  -2  207.38   13.60
   9  -8  -2  236.48   12.60
  -8  -9  -2  214.68   13.30
   9  -8  -2  239.18   13.30
   8   9  -2  226.78   13.90
   8   9  -2  218.28   12.30
   8   9  -2  238.18   12.90
  -8  -9  -2  217.88   13.60
  -8  -9  -2  219.08   13.90
   8   9  -2  232.88   12.90
   9  -8  -2  216.68   12.10
  -8  -9   2  237.08   13.80
   8   9   2  230.78   13.10
   9  -8   2  216.88   10.50
   8   9   2  226.18   13.60
   9  -8   2  222.88   12.10
   8   9   2  232.78   13.90
  -9   8   2  217.38   10.30
  -9   8   2  224.18    9.80
  -8  -9   2  223.88   13.90
   9  -8   2  227.48   10.70
  -8  -9   2  228.18   13.40
   8   9   2  231.68   13.00
   9   9  -2   55.59    7.10
  -9  -9  -2   46.80    7.50
   9   9  -2   45.10    6.90
   9  -9  -2   29.00    5.90
   9   9  -2   55.39    7.90
  -9  -9  -2   48.70    7.60
  -9  -9  -2   49.50    7.70
  -9  -9  -2   38.30    7.00
   9  -9   2   42.20    4.40
  -9   9   2   45.30    3.40
  -9   9   2   47.70    3.90
  -9   9   2   40.30    3.70
  -9   9   2   42.20    4.10
   9  -9   2   41.00    6.10
   9  -9   2   46.60    4.90
   9 -10  -2   20.60    4.40
 -10  -9  -2   20.20    5.30
  10   9  -2   15.40    4.10
  10   9  -2   19.60    6.00
 -10  -9  -2   22.70    5.10
 -10  -9  -2   16.60    5.00
 -10  -9  -2   12.90    5.00
   9 -10  -2   16.40    3.90
   9 -10  -2   11.20    4.40
  10   9  -2   21.20    4.70
 -10  -9   2   18.10    5.40
  10   9   2   14.30    4.80
   9 -10   2   21.80    4.60
   9 -10   2   23.30    3.80
 -10  -9   2   13.40    4.80
 -10  -9   2   15.40    4.80
  10   9   2   15.20    4.70
  -9  10   2   21.30    2.30
  -9  10   2   23.80    3.40
  -9  10   2   17.40    3.00
   9 -10   2   26.10    4.50
  10   9   2   25.70    5.90
  10   8  -2   23.60    5.10
  10   8  -2   23.30    4.90
 -10  -8  -2   22.90    5.00
 -10  -8  -2   24.00    5.40
 -10  -8  -2   34.20    6.50
   8 -10  -2   18.70    3.80
   8 -10  -2   18.90    4.70
 -10  -8  -2   38.10    6.30
   8 -10  -2   17.30    5.00
  10   8  -2   20.70    4.60
  -8  10   2   29.50    3.60
  10   8   2   15.90    4.80
 -10  -8   2   19.10    4.90
 -10  -8   2   14.80    4.40
  10   8   2   16.70    4.20
   8 -10   2   26.70    4.20
   8 -10   2   26.90    3.70
 -10  -8   2   19.60    5.10
  10   8   2   22.70    6.60
  -8  10   2   23.70    2.90
   8 -10   2   33.00    4.20
  -8  10   2   27.80    2.50
  10   8   2   26.80    5.20
  -8  10   2   27.20    5.30
  10   7  -2  569.04   26.30
  10   7  -2  554.24   26.00
  10   7  -2  560.94   26.70
   7 -10  -2  647.24   25.90
 -10  -7  -2  589.14   26.50
   7 -10  -2  608.64   25.10
 -10  -7  -2  536.35   26.00
 -10  -7  -2  554.34   26.10
 -10  -7  -2  560.14   26.40
   7 -10  -2  629.54   25.20
   7 -10   2  556.44   22.60
  10   7   2  610.34   26.20
   7 -10   2  538.25   22.60
 -10  -7   2  627.94   26.80
  10   7   2  594.94   26.60
 -10  -7   2  621.64   26.70
 -10  -7   2  661.43   28.00
  -7  10   2  573.54   22.40
  -7  10   2  570.84   23.20
  10   7   2  614.34   26.50
  -7  10   2  553.84   21.90
  -7  10   2  555.44   25.40
  -7  10   2  523.85   22.20
   7 -10   2  554.84   24.00
  10   7   2  635.84   26.80
  10   6  -2   19.30    4.70
  10   6  -2   14.70    4.50
 -10  -6  -2   20.00    7.70
  10   6  -2   19.90    4.60
 -10  -6  -2   16.50    4.30
   6 -10  -2   19.30    4.30
   6 -10  -2   17.90    3.60
 -10  -6  -2   13.90    4.30
   6 -10  -2   15.10    3.60
 -10  -6  -2   14.00    4.00
  10   6   2   21.40    4.60
  -6  10   2   17.40    3.00
   6 -10   2   16.20    3.20
  -6  10   2   18.00    2.50
  10   6   2   21.30    4.40
   6 -10   2   16.90    3.30
  -6  10   2   19.60    2.90
  10   6   2   19.40    4.50
 -10  -6   2   18.90    4.60
   6 -10   2   17.90    3.10
  -6  10   2   19.70    3.80
 -10  -6   2   16.90    4.50
  -6  10   2   20.90    4.50
 -10  -6   2   22.50    5.00
  -5  10  -2   28.40    4.30
  10   5  -2   36.50    6.30
   5 -10  -2   25.80    5.30
   5 -10  -2   32.10    5.90
 -10  -5  -2   33.80    6.20
 -10  -5  -2   32.80    5.30
  10   5  -2   41.00    6.60
  -5  10  -2   31.10    2.90
 -10  -5  -2   24.40    4.60
  10   5  -2   30.70    5.80
 -10  -5  -2   25.70    4.70
   5 -10  -2   31.50    3.20
   5 -10  -2   32.70    5.20
 -10  -5   2   29.50    5.20
  -5  10   2   33.50    5.40
  10   5   2   24.50    4.70
  10   5   2   24.30    4.80
  -5  10   2   32.10    3.50
 -10  -5   2   30.70    6.00
  -5  10   2   30.30    4.10
  10   5   2   25.40    4.60
  -5  10   2   31.60    3.10
   5 -10   2   25.70    4.80
 -10  -5   2   31.40    5.90
  -5  10   2   27.10    3.50
   5 -10   2   30.90    3.30
   5 -10   2   30.10    4.70
 -10  -4  -2  288.77   15.40
 -10  -4  -2  274.17   15.10
   4 -10  -2  318.27   13.10
  10   4  -2  312.17   16.00
   4 -10  -2  324.07   16.50
  -4  10  -2  334.47   13.10
  10   4  -2  293.57   15.40
   4 -10  -2  335.37   15.50
  -4  10  -2  318.57   13.80
 -10  -4  -2  293.27   15.70
  10   4  -2  278.57   15.50
   4 -10  -2  316.37   14.90
 -10  -4  -2  324.17   15.80
  -4  10   2  284.07   13.00
  10   4   2  335.47   16.20
   4 -10   2  301.47   12.70
 -10  -4   2  336.07   16.10
   4 -10   2  297.17   13.80
   4 -10   2  292.87   13.00
 -10  -4   2  311.37   15.80
  10   4   2  351.76   16.20
  10   4   2  322.17   15.90
  -4  10   2  294.17   15.20
 -10  -4   2  345.47   16.20
  -4  10   2  296.17   13.90
  -4  10   2  299.07   12.90
  -4  10   2  299.27   13.20
  10   3  -2   12.60    3.80
 -10  -3  -2   12.50    3.50
 -10  -3  -2   10.40    3.20
   3 -10  -2    7.40    4.00
   3 -10  -2    9.60    2.10
 -10  -3  -2   13.60    3.40
  -3  10  -2   10.80    2.60
   3 -10  -2   12.50    3.50
  10   3  -2   11.20    3.40
  -3  10  -2   13.00    2.40
   3 -10  -2    9.60    2.90
 -10  -3  -2   11.00    3.40
  10   3  -2    6.00    3.50
 -10  -3   2    6.80    3.40
  10   3   2    9.40    3.70
  -3  10   2   10.30    2.60
  -3  10   2   17.40    3.20
 -10  -3   2   12.40    3.80
  -3  10   2   11.40    2.30
   3 -10   2   18.10    2.90
  -3  10   2   11.90    2.10
  10   3   2   12.20    3.50
   3 -10   2   14.50    2.80
 -10  -3   2   11.70    3.50
   3 -10   2   12.40    2.20
  10   3   2   11.60    3.60
  -3  10   2   12.30    3.50
   3 -10   2   10.50    2.30
   3 -10   2   10.40    1.90
  10   2  -2   45.60    6.50
 -10  -2  -2   54.39    6.10
 -10  -2  -2   46.50    5.60
 -10  -2  -2   58.39    5.90
 -10  -2  -2   45.90    8.40
   2 -10  -2   60.29    7.30
   2 -10  -2   63.79    6.40
  -2  10  -2   53.59    4.80
  -2  10  -2   56.09    4.90
   2 -10  -2   50.79    6.00
   2 -10  -2   56.89    4.70
  10   2  -2   63.09    7.00
  10   2  -2   52.69    6.20
  10   2   2   56.09    6.10
   2 -10   2   50.09    4.10
 -10  -2   2   52.49    6.40
  -2  10   2   55.99    5.60
  -2  10   2   50.89    4.70
   2 -10   2   57.39    5.30
  -2  10   2   53.49    4.50
   2 -10   2   56.39    4.60
   2 -10   2   49.10    5.00
  10   2   2   62.29    6.70
  10   2   2   57.69    6.20
 -10  -2   2   56.29    6.30
   2 -10   2   56.99    4.00
  -2  10   2   44.50    6.10
  -2  10   2   58.19    4.80
   1 -10  -2  843.82   33.40
  10   1  -2  800.22   34.90
   1 -10  -2  890.81   34.70
 -10  -1  -2  821.92   34.40
 -10  -1  -2  882.41   34.30
  -1  10  -2  850.01   33.20
   1 -10  -2  864.71   34.50
  10   1  -2  873.51   35.30
   1 -10  -2  920.91   34.80
  -1  10  -2  916.61   33.90
  10   1  -2  894.21   34.90
 -10  -1  -2  834.32   33.90
 -10  -1  -2  842.42   34.10
 -10  -1   2  902.51   35.10
  10   1   2  823.02   34.60
  10   1   2  914.21   35.00
   1 -10   2  870.61   33.40
  10   1   2  899.71   34.10
   1 -10   2  868.01   33.20
 -10  -1   2  860.21   35.00
   1 -10   2  832.72   33.70
  -1  10   2  877.91   34.30
  -1  10   2  829.42   33.40
  -1  10   2  820.82   34.50
   1 -10   2  822.52   32.90
 -10  -1   2  848.42   34.40
  -1  10   2  878.41   33.50
   0 -10  -2   24.70    4.20
 -10   0  -2   28.40    4.80
   0  10  -2   26.40    4.80
   0 -10  -2   24.80    4.90
 -10   0  -2   22.60    4.00
  10   0  -2   21.70    5.70
   0 -10  -2   26.60    5.10
   0 -10  -2   27.20    5.20
  10   0  -2   30.00    5.50
 -10   0  -2   27.20    4.20
   0  10  -2   27.20    4.20
   0 -10  -2   32.00    4.50
  10   0   2   25.90    5.10
  10   0   2   28.50    4.50
   0 -10   2   28.20    4.40
   0  10   2   26.80    4.80
 -10   0   2   18.30    3.80
  10   0   2   24.00    4.90
   0  10   2   24.60    4.30
 -10   0   2   29.10    4.80
   0  10   2   22.50    4.00
   0 -10   2   29.90    4.00
   0  10   2   24.20    4.20
   0 -10   2   28.00    4.30
   0 -10   2   27.90    4.70
 -10   0   2   24.20    3.90
 -10   1  -2  908.71   33.20
 -10   1  -2  857.71   33.70
   1  10  -2  858.41   34.20
 -10   1  -2  856.51   33.10
 -10   1  -2  851.61   32.90
   1  10  -2  826.62   33.20
  10  -1  -2  844.42   34.80
  -1 -10  -2  836.72   33.80
  -1 -10  -2  829.22   34.50
  10  -1  -2  911.41   35.00
  -1 -10  -2  880.71   34.60
  -1 -10  -2  868.41   34.70
  -1 -10  -2  840.82   34.60
   1  10   2  892.41   33.90
 -10   1   2  825.22   34.20
  10  -1   2  712.83   37.60
  10  -1   2  817.32   34.00
   1  10   2  873.61   34.60
   1  10   2  867.91   33.90
 -10   1   2  836.92   33.70
  -1 -10   2  858.61   33.40
  -1 -10   2  898.21   33.70
  10  -1   2  854.61   33.00
   1  10   2  889.91   34.70
  -1 -10   2  868.41   34.30
 -10   1   2  871.11   34.40
 -10   2  -2   59.69    5.20
 -10   2  -2   55.89    4.40
   2  10  -2   54.49    4.00
 -10   2  -2   50.49    4.30
   2  10  -2   53.19    5.20
   2  10  -2   52.69    6.00
  -2 -10  -2   43.60    6.10
  -2 -10  -2   53.79    6.60
  -2 -10  -2   58.99    5.80
  -2 -10  -2   57.49    6.80
  -2 -10  -2   55.89    6.40
  10  -2  -2   65.59    6.60
  10  -2  -2   61.19    6.60
 -10   2  -2   56.49    4.40
   2  10  -2   57.39    4.00
   2  10   2   49.70    5.70
  -2 -10   2   57.59    5.50
   2  10   2   56.09    6.10
   2  10   2   52.59    5.70
  -2 -10   2   64.59    5.80
  10  -2   2   46.20    5.20
   2  10   2   48.60    6.00
 -10   2   2   61.99    5.90
  -2 -10   2   51.99    6.10
 -10   2   2   53.99    5.20
  10  -2   2   54.49    4.60
  10  -2   2   54.89    5.80
  -3 -10  -2   13.90    3.70
   3  10  -2   16.10    3.10
  -3 -10  -2    7.20    3.20
 -10   3  -2    9.70    1.60
   3  10  -2   12.50    2.30
   3  10  -2   13.70    2.50
 -10   3  -2   13.10    2.60
  10  -3  -2    5.90    3.30
  -3 -10  -2   10.00    3.60
  -3 -10  -2    8.40    3.20
   3  10  -2    8.00    3.20
  -3 -10  -2   11.60    3.70
  10  -3  -2   10.80    3.50
 -10   3  -2   10.80    2.40
   3  10   2    6.80    2.90
  -3 -10   2   10.50    3.00
 -10   3   2   10.90    2.40
  10  -3   2   11.20    2.00
  -3 -10   2    8.20    3.90
  10  -3   2   11.90    2.90
   3  10   2    9.20    3.30
  -3 -10   2   11.40    3.50
  10  -3   2   12.30    3.10
 -10   3   2   11.90    2.70
   3  10   2   12.40    3.70
 -10   3   2   13.60    3.00
   3  10   2   10.50    3.30
   4  10  -2  287.57   13.80
 -10   4  -2  319.37   13.50
  -4 -10  -2  284.37   15.30
  10  -4  -2  338.27   15.70
   4  10  -2  304.17   15.60
  -4 -10  -2  296.97   15.80
  10  -4  -2  321.07   15.50
  -4 -10  -2  298.17   15.80
  -4 -10  -2  295.57   15.60
  10  -4  -2  309.87   15.40
   4  10  -2  286.77   14.40
  -4 -10  -2  284.87   15.50
   4  10  -2  303.47   14.00
 -10   4   2  311.07   14.30
 -10   4   2  282.87   14.20
  10  -4   2  291.67   14.10
  -4 -10   2  354.56   16.90
  10  -4   2  304.27   14.30
   4  10   2  332.57   15.90
   4  10   2  328.17   15.50
   4  10   2  323.87   15.30
   4  10   2  354.46   16.40
  -4 -10   2  329.47   15.30
 -10   4   2  297.47   13.60
  -4 -10   2  332.67   16.10
  -5 -10  -2   26.10    4.90
 -10   5  -2   29.70    3.30
  10  -5  -2   32.60    5.80
  10  -5  -2   25.60    4.40
   5  10  -2   29.30    4.90
  10  -5  -2   29.20    5.00
   5  10  -2   29.80    5.20
  -5 -10  -2   29.70    4.90
  -5 -10  -2   32.90    6.50
   5  10  -2   32.80    6.70
  -5 -10  -2   22.40    4.60
   5  10  -2   29.50    4.60
  -5 -10   2   27.80    5.80
  10  -5   2   27.60    4.40
   5  10   2   29.80    5.10
   5  10   2   27.10    4.70
   5  10   2   35.20    6.20
  10  -5   2   33.10    4.70
 -10   5   2   34.90    4.60
  -5 -10   2   39.70    5.90
  10  -5   2   35.10    5.60
  -5 -10   2   24.50    4.80
   5  10   2   26.40    5.40
 -10   5   2   31.00    3.60
 -10   5   2   30.30    4.40
  10  -6  -2   21.10    4.10
   6  10  -2   11.90    3.40
  -6 -10  -2   17.10    4.80
  10  -6  -2   27.30    5.40
   6  10  -2   16.00    3.50
  -6 -10  -2   13.40    3.90
 -10   6  -2   19.60    2.50
  -6 -10  -2    9.10    3.80
   6  10  -2   16.20    3.50
   6  10  -2   16.60    4.70
  10  -6  -2   15.60    4.50
  -6 -10  -2   12.50    4.10
   6  10   2   16.40    4.00
  -6 -10   2   13.70    4.30
  10  -6   2   23.30    4.10
 -10   6   2   19.50    3.90
 -10   6   2   17.40    3.10
   6  10   2   22.30    4.30
  -6 -10   2   13.70    3.80
 -10   6   2   17.50    3.20
   6  10   2   17.80    4.20
  -6 -10   2   15.00    4.10
   6  10   2   21.20    4.60
  10  -6   2   19.00    3.30
 -10   6   2   16.10    2.80
 -10   7  -2  615.74   21.50
   7  10  -2  541.45   24.80
  -7 -10  -2  533.85   26.00
  10  -7  -2  635.44   25.40
   7  10  -2  538.15   24.80
   7  10  -2  541.25   25.90
  10  -7  -2  640.24   26.10
  -7 -10  -2  533.85   25.50
  -7 -10  -2  556.34   25.90
  -7 -10  -2  541.55   25.90
   7  10  -2  564.64   25.00
  10  -7  -2  604.34   25.30
 -10   7   2  541.25   23.00
   7  10   2  633.94   26.30
   7  10   2  609.14   28.20
 -10   7   2  560.84   23.10
  10  -7   2  568.14   23.50
 -10   7   2  541.75   23.10
   7  10   2  629.04   26.40
  10  -7   2  527.05   23.20
  -7 -10   2  628.34   26.80
 -10   7   2  533.95   22.60
  10  -7   2  547.95   24.30
  -7 -10   2  657.13   29.20
  -7 -10   2  604.44   26.00
   7  10   2  630.94   26.70
   8  10  -2   19.70    4.10
  10  -8  -2   16.00    3.90
  -8 -10  -2   23.70    4.90
  -8 -10  -2   22.30    5.00
   8  10  -2   35.40    6.30
  -8 -10  -2   28.80    5.60
   8  10  -2   14.90    4.90
  -8 -10  -2   16.20    4.90
  10  -8  -2   15.90    4.80
   8  10  -2   36.40    6.20
 -10   8   2   27.40    3.30
 -10   8   2   28.00    3.70
 -10   8   2   26.50    3.10
  10  -8   2   27.90    4.70
  10  -8   2   23.30    4.30
  -8 -10   2   12.00    4.60
  10  -8   2   29.10    4.10
 -10   8   2   31.60    3.60
   8  10   2   14.70    4.40
   8  10   2   16.60    4.40
   8  10   2   23.50    4.70
   8  10   2   17.20    5.00
  -8 -10   2   18.50    4.80
  -8 -10   2   20.50    4.60
   9  10  -2   24.90    4.80
   9  10  -2   20.40    4.90
  -9 -10  -2   15.20    5.00
  -9 -10  -2   14.80    4.90
  10  -9  -2   21.90    5.20
  10  -9  -2   18.40    4.50
   9  10  -2   19.90    4.70
  10  -9  -2   31.70    5.60
  -9 -10  -2   14.60    4.80
 -10   9   2   16.90    3.20
  -9 -10   2   21.80    5.10
  -9 -10   2   12.20    5.20
   9  10   2   16.60    5.00
  10  -9   2   16.80    4.10
 -10   9   2   17.00    2.80
 -10   9   2   20.30    2.90
  -9 -10   2   21.40    5.60
   9  10   2   22.50    5.10
   9  10   2   17.60    5.20
  10  -9   2   22.90    4.70
 -10   9   2   18.60    3.00
   9  10   2   11.40    7.30
  10 -10  -2  346.87   18.40
  10 -10  -2  361.16   20.40
 -10 -10  -2  393.96   20.50
  10  10  -2  448.36   20.30
 -10 -10  -2  397.46   20.90
  10  10  -2  402.56   19.70
  10 -10  -2  367.46   19.00
 -10 -10  -2  411.16   20.90
  10  10  -2  398.56   19.50
 -10  10   2  411.56   15.80
  10  10   2  377.86   20.40
  10  10   2  365.86   20.70
 -10  10   2  373.26   15.40
 -10 -10   2  355.26   20.00
  10 -10   2  423.96   18.60
  10  10   2  375.56   20.10
 -10 -10   2  356.96   20.30
  10 -10   2  408.06   18.50
 -10 -10   2  370.46   20.60
  10  10   2  355.86   19.60
  10 -10   2  409.46   16.90
  10 -11  -2   23.80    5.90
 -11 -10  -2   22.60    9.30
 -11 -10  -2   29.90    6.50
  11  10  -2   24.10    5.40
  10 -11  -2   16.70    4.10
  11  10  -2   36.50    7.50
  11  10  -2   24.90    5.60
  10 -11  -2   24.20    4.80
  11  10   2   20.30    8.30
 -10  11   2   20.60    3.40
  10 -11   2   29.80    4.80
 -11 -10   2   18.40    6.60
  10 -11   2   22.80    4.60
  11  10   2   24.90    6.40
  11  10   2   23.50    5.60
  10 -11   2   27.60    5.30
 -11 -10   2   25.20    5.40
   9 -11  -2  194.18   13.10
 -11  -9  -2  217.28   14.60
 -11  -9  -2  215.18   14.20
  11   9  -2  219.88   14.60
  11   9  -2  226.28   13.90
 -11  -9  -2  216.88   13.70
  11   9  -2  224.78   14.00
   9 -11  -2  200.08   12.70
   9 -11  -2  196.08   12.10
 -11  -9  -2  166.58   13.60
   9 -11   2  205.48   12.00
  -9  11   2  209.08   10.60
   9 -11   2  219.18   10.30
  11   9   2  192.48   13.30
 -11  -9   2  198.98   13.90
 -11  -9   2  189.78   13.40
  11   9   2  192.48   14.40
  11   9   2  178.98   13.60
  11   9   2  205.68   13.80
   9 -11   2  217.88   10.50
 -11  -8  -2  138.09   11.50
  11   8  -2  154.98   12.50
 -11  -8  -2  132.39   10.60
   8 -11  -2  160.38   11.50
  11   8  -2  118.89   10.70
   8 -11  -2  147.59   10.20
  11   8  -2  146.69   11.50
 -11  -8  -2  126.59   10.80
   8 -11  -2  135.49    9.60
 -11  -8  -2  163.28   12.60
  11   8   2  141.09   11.10
  -8  11   2  140.79    7.80
   8 -11   2  135.29    7.80
   8 -11   2  134.59    7.50
 -11  -8   2  128.69   10.60
 -11  -8   2  140.09   11.10
  -8  11   2  146.69   10.70
   8 -11   2  137.89    9.30
  11   8   2  149.69   11.70
  11   8   2  147.09   10.80
  11   8   2  120.29   11.10
   7 -11  -2   14.10    3.60
 -11  -7  -2   15.20    4.80
   7 -11  -2   16.10    4.70
 -11  -7  -2   17.70    4.60
   7 -11  -2   17.50    3.90
 -11  -7  -2   24.40    5.00
  11   7  -2   18.90    4.30
  11   7  -2   21.80    5.40
  11   7  -2   14.20    4.70
 -11  -7  -2   21.00    4.90
   7 -11   2   18.20    3.80
  -7  11   2   21.60    3.90
  -7  11   2   20.30    4.80
  -7  11   2   19.20    2.20
   7 -11   2   20.70    3.40
  11   7   2   18.30    5.00
 -11  -7   2   20.60    7.90
  11   7   2   18.40    4.80
 -11  -7   2   15.40    4.70
 -11  -7   2   19.80    5.00
  11   7   2   14.50    4.70
   7 -11   2   27.60    4.00
  11   7   2   16.20    5.20
 -11  -6  -2  186.98   12.00
 -11  -6  -2  191.48   12.70
   6 -11  -2  186.78   11.90
  11   6  -2  190.38   12.30
   6 -11  -2  176.98   10.80
 -11  -6  -2  183.98   12.30
  11   6  -2  201.58   14.10
 -11  -6  -2  203.68   12.60
  11   6  -2  209.38   12.90
   6 -11  -2  195.48   11.40
  -6  11  -2  194.68   10.50
  -6  11   2  197.48    9.90
 -11  -6   2  210.78   13.40
  -6  11   2  190.58   12.00
   6 -11   2  189.28    9.20
  11   6   2  192.48   13.10
   6 -11   2  200.98   10.70
 -11  -6   2  183.08   12.80
 -11  -6   2  197.08   12.80
  11   6   2  188.78   12.10
  -6  11   2  190.18    8.40
  11   6   2  186.48   12.30
   6 -11   2  191.18    9.10
 -11  -5  -2   32.50    6.20
  11   5  -2   28.20    5.10
  11   5  -2   27.90    5.30
 -11  -5  -2   41.30    6.60
  11   5  -2   40.60    6.90
   5 -11  -2   45.20    6.10
   5 -11  -2   42.80    5.70
 -11  -5  -2   27.70    5.10
 -11  -5  -2   26.00    5.00
  11   5   2   40.90    6.60
  -5  11   2   31.50    3.40
   5 -11   2   33.70    3.60
  -5  11   2   27.40    3.20
  -5  11   2   27.70    4.80
   5 -11   2   34.00    3.90
   5 -11   2   29.00    3.50
 -11  -5   2   43.50    7.00
   5 -11   2   29.70    5.10
  -5  11   2   36.50    4.60
   4 -11  -2  120.59    6.50
 -11  -4  -2  115.69    9.10
  11   4  -2  121.69    9.70
  11   4  -2  116.79    9.90
 -11  -4  -2  120.39    9.30
  -4  11  -2  118.69    8.30
 -11  -4  -2  132.29    9.40
  -4  11  -2  117.29    7.50
 -11  -4  -2  127.39    9.30
   4 -11  -2  120.39    8.60
   4 -11  -2  131.09    9.30
  11   4  -2  126.89    9.80
   4 -11  -2  114.29    8.40
  11   4   2  124.69    9.40
   4 -11   2  119.89    6.50
  -4  11   2  120.09    6.40
  -4  11   2  116.19    8.90
   4 -11   2  125.89    6.70
 -11  -4   2  110.99    9.40
  -4  11   2  123.29    6.80
  -4  11   2  114.79    7.60
  11   4   2  125.09    9.50
   4 -11   2  125.29    7.70
 -11  -4   2  111.89    9.50
   4 -11   2  121.39    6.80
  11   4   2  108.09    9.20
 -11  -4   2  125.99    9.90
  -3  11  -2   74.49    5.90
   3 -11  -2   81.09    7.60
 -11  -3  -2   58.39    6.70
   3 -11  -2   81.39    7.30
  11   3  -2   71.39    8.00
   3 -11  -2   75.59    6.90
  11   3  -2   60.99    7.70
 -11  -3  -2   65.69    6.50
   3 -11  -2   76.59    5.20
  11   3  -2   77.29    7.70
 -11  -3  -2   61.89    6.70
 -11  -3  -2   65.49    7.00
  11   3   2   72.69    7.10
   3 -11   2   69.49    5.30
  11   3   2   76.29    7.40
  -3  11   2   65.59    7.20
  11   3   2   67.49    7.30
  -3  11   2   61.49    5.90
 -11  -3   2   77.89    7.80
   3 -11   2   69.09    4.80
  -3  11   2   69.19    5.00
 -11  -3   2   71.99    7.50
   3 -11   2   69.19    6.00
   3 -11   2   65.79    5.40
  -3  11   2   64.89    4.90
 -11  -2  -2   84.99    7.80
  11   2  -2   99.59    9.80
  11   2  -2   92.59    8.50
 -11  -2  -2   89.79    7.10
   2 -11  -2   96.49    8.00
   2 -11  -2   88.59    7.50
 -11  -2  -2   89.19    7.30
  11   2  -2   67.69    8.00
 -11  -2  -2   80.99    7.10
   2 -11  -2   92.29    6.00
  -2  11  -2   94.09    6.40
   2 -11  -2   95.09    7.60
  -2  11  -2   91.99    6.30
 -11  -2   2   81.69    7.70
   2 -11   2   76.79    6.30
   2 -11   2   82.69    5.90
 -11  -2   2   86.79    8.20
   2 -11   2   76.79    5.50
  11   2   2   92.19    8.90
  -2  11   2   85.79    7.70
   2 -11   2   79.69    5.10
  -2  11   2   80.89    5.90
 -11  -2   2   89.69    8.00
  11   2   2   97.19    8.30
   2 -11   2   89.59    6.60
  11   2   2   99.29    8.20
  -2  11   2   87.59    5.90
  -2  11   2   83.99    6.80
 -11  -1  -2  240.98   12.10
  11   1  -2  237.38   13.50
  11   1  -2  256.97   13.60
   1 -11  -2  230.88   14.70
   1 -11  -2  229.18   12.50
  -1  11  -2  229.88   11.40
   1 -11  -2  233.98   11.50
  11   1  -2  253.37   13.00
 -11  -1  -2  238.28   12.30
 -11  -1  -2  244.38   12.80
  -1  11  -2  233.18   11.90
  11   1   2  241.98   13.20
 -11  -1   2  234.58   13.10
  11   1   2  224.58   13.00
  11   1   2  239.98   12.30
  -1  11   2  228.88   12.60
   1 -11   2  244.58   10.90
  -1  11   2  243.98   11.40
  -1  11   2  246.18   11.50
   1 -11   2  252.57   11.60
   1 -11   2  231.18   12.00
   1 -11   2  245.28   11.70
 -11  -1   2  213.38   12.50
 -11  -1   2  231.68   13.10
  -1  11   2  238.38   14.30
   1 -11   2  234.18   11.10
  11   0  -2  624.14   26.70
   0 -11  -2  640.14   26.20
  11   0  -2  605.44   26.60
 -11   0  -2  596.44   25.00
   0  11  -2  587.54   24.60
   0 -11  -2  598.74   24.90
   0 -11  -2  604.84   26.00
   0  11  -2  613.24   25.40
 -11   0  -2  590.54   25.50
 -11   0  -2  629.84   25.10
   0 -11  -2  613.94   26.10
   0 -11  -2  648.34   26.30
 -11   0  -2  591.64   24.70
  11   0   2  622.24   26.10
   0  11   2  621.94   25.90
  11   0   2  607.74   24.90
 -11   0   2  603.94   26.10
  11   0   2  599.84   26.00
   0 -11   2  592.64   25.40
   0  11   2  593.64   24.70
 -11   0   2  585.14   25.30
   0 -11   2  626.44   24.80
   0  11   2  619.74   24.80
   0 -11   2  640.34   24.90
   0  11   2  589.44   26.00
 -11   0   2  595.14   25.90
   0 -11   2  587.94   24.50
  11  -1  -2  242.58   13.70
 -11   1  -2  230.08   11.40
   1  11  -2  249.88   12.90
  11  -1  -2  235.68   13.30
 -11   1  -2  230.08   11.30
   1  11  -2  249.28   11.80
  -1 -11  -2  264.37   13.20
  -1 -11  -2  246.08   12.40
  -1 -11  -2  242.08   13.20
  -1 -11  -2  262.77   13.40
 -11   1  -2  233.58   12.10
  -1 -11  -2  235.48   13.00
 -11   1  -2  244.28   11.50
  11  -1   2  229.68   18.50
   1  11   2  235.98   12.80
  -1 -11   2  235.78   12.10
   1  11   2  231.28   12.10
  -1 -11   2  234.58   11.80
  11  -1   2  236.78   12.80
  11  -1   2  243.98   11.60
   1  11   2  235.58   12.00
 -11   1   2  247.18   12.70
  -1 -11   2  222.98   12.60
 -11   1   2  238.38   12.70
   1  11   2  249.88   13.20
 -11   1   2  243.78   12.10
   2  11  -2   77.09    7.40
  -2 -11  -2   83.69    8.10
   2  11  -2   82.89    4.80
  11  -2  -2   99.79    8.20
 -11   2  -2   90.59    6.30
  -2 -11  -2   73.59    7.70
   2  11  -2   81.19    4.80
 -11   2  -2   84.99    5.60
  -2 -11  -2   75.59    6.90
  -2 -11  -2   76.69    7.70
 -11   2  -2   85.89    5.70
 -11   2  -2   81.39    5.50
  11  -2  -2   91.39    7.90
  -2 -11  -2   82.59    8.00
   2  11  -2   85.39    6.40
  11  -2   2   88.59    5.90
   2  11   2   73.49    9.50
 -11   2   2   83.99    6.30
   2  11   2   86.79    7.40
 -11   2   2   90.79    7.00
   2  11   2   91.79    6.90
  11  -2   2   70.29    6.90
  -2 -11   2   83.59    8.30
   2  11   2  106.39    8.20
  11  -2   2   73.09    7.40
  -2 -11   2   95.49    7.00
  -2 -11   2   90.59    7.80
 -11   2   2   75.49    6.60
   3  11  -2   62.19    5.00
  -3 -11  -2   57.99    6.70
  11  -3  -2   77.19    7.30
  -3 -11  -2   56.29    7.10
 -11   3  -2   81.19    4.70
  11  -3  -2   81.79    8.30
  -3 -11  -2   62.69    7.60
 -11   3  -2   77.99    4.50
 -11   3  -2   74.59    5.70
   3  11  -2   66.99    6.30
 -11   3  -2   79.99    4.50
   3  11  -2   62.89    5.00
  -3 -11  -2   60.69    7.20
   3  11  -2   68.19    6.90
  -3 -11  -2   68.09    7.90
  11  -3  -2   83.49    7.70
   3  11   2   74.09    7.70
  11  -3   2   66.19    4.80
   3  11   2   75.49    6.60
  11  -3   2   58.29    6.30
  -3 -11   2   76.19    6.90
  11  -3   2   63.19    6.90
  -3 -11   2   83.99    7.10
   3  11   2   83.29    7.70
   3  11   2   63.79    6.80
 -11   3   2   68.09    6.20
 -11   3   2   60.59    6.20
 -11   3   2   60.59    5.50
  -3 -11   2   85.79    7.60
   4  11  -2  117.29    8.10
 -11   4  -2  114.69    6.80
  -4 -11  -2  104.09    9.30
   4  11  -2  123.39    7.30
  -4 -11  -2  120.69    9.40
  11  -4  -2  116.49    8.80
  -4 -11  -2  113.49    8.60
  -4 -11  -2  116.79    9.40
   4  11  -2  121.89    7.40
   4  11  -2  120.59    9.40
  -4 -11  -2  111.59    8.80
  11  -4  -2  122.09   10.10
  -4 -11   2  116.69    9.50
  -4 -11   2  115.09    8.90
  11  -4   2  110.69   11.90
 -11   4   2  113.69   10.90
   4  11   2  117.39    9.60
 -11   4   2  115.39    7.70
  11  -4   2  116.89    7.90
  -4 -11   2  109.89    8.40
   4  11   2  107.89    8.70
   4  11   2  113.29    8.50
   4  11   2  111.39    8.40
 -11   4   2  116.29    7.00
  -5 -11  -2   30.70    5.20
   5  11  -2   33.50    5.60
   5  11  -2   36.80    5.20
  11  -5  -2   45.40    6.50
  -5 -11  -2   31.00    6.10
  -5 -11  -2   22.00    4.70
  11  -5  -2   39.40    7.10
  -5 -11  -2   28.00    5.40
   5  11  -2   32.10    6.30
   5  11  -2   26.50    4.60
   5  11   2   45.70    6.40
  11  -5   2   26.30    4.90
  -5 -11   2   40.60    6.90
  11  -5   2   39.60    6.40
   5  11   2   42.60    6.40
  -5 -11   2   45.40    6.30
 -11   5   2   37.10    4.10
 -11   5   2   30.10    4.70
 -11   5   2   27.60    4.40
  -6 -11  -2  180.48   12.10
  -6 -11  -2  194.38   12.30
   6  11  -2  196.08   11.30
   6  11  -2  212.08   11.20
  11  -6  -2  193.18   11.90
  -6 -11  -2  182.98   12.50
  11  -6  -2  189.58   11.70
   6  11  -2  193.88   10.80
   6  11  -2  207.18   13.20
 -11   6  -2  187.88    8.70
  11  -6  -2  188.08   11.90
  -6 -11  -2  205.88   15.70
  -6 -11   2  199.08   12.10
   6  11   2  179.88   11.90
 -11   6   2  197.88   10.20
  11  -6   2  183.98   10.20
  11  -6   2  211.38   11.50
  -6 -11   2  198.38   12.90
   6  11   2  195.58   12.30
   6  11   2  194.88   11.80
  -6 -11   2  192.48   12.50
 -11   6   2  186.18    9.90
   6  11   2  197.58   13.10
  11  -6   2  191.78   11.50
 -11   6   2  192.68    9.30
 -11   6   2  198.18    9.80
  11  -7  -2   12.10    3.90
  -7 -11  -2   11.70    4.20
  -7 -11  -2   14.60    5.20
  -7 -11  -2   12.60    4.10
  -7 -11  -2   14.40    4.80
   7  11  -2   14.10    4.60
   7  11  -2   18.50    4.20
   7  11  -2   14.00    3.60
  11  -7  -2   16.70    4.70
  11  -7  -2   16.90    3.80
   7  11  -2   28.10    5.80
   7  11   2   22.50    4.40
   7  11   2   16.40    4.60
  11  -7   2   14.70    3.50
   7  11   2   17.90    4.30
  11  -7   2   18.10    5.10
   7  11   2   14.70    5.00
 -11   7   2   22.80    3.70
  -7 -11   2   15.10    4.70
 -11   7   2   20.40    3.20
  -7 -11   2   20.20    4.80
 -11   7   2   20.30    3.00
  -7 -11   2   19.30    4.80
  -8 -11  -2  130.19   11.60
  -8 -11  -2  131.19   10.80
  11  -8  -2  133.49   10.10
  -8 -11  -2  129.49   11.20
   8  11  -2  142.89   11.50
  11  -8  -2  154.78   12.00
   8  11  -2  133.09    9.70
   8  11  -2  142.99   10.20
  11  -8  -2  146.79    9.80
   8  11  -2  155.18   10.30
  11  -8   2  124.89    8.30
  11  -8   2  138.89   10.10
   8  11   2  129.89   10.60
  -8 -11   2  140.79   11.60
 -11   8   2  133.39    7.20
   8  11   2  135.69   10.70
  -8 -11   2  146.99   11.60
 -11   8   2  126.29    9.50
  -8 -11   2  149.19   11.10
 -11   8   2  149.19    7.30
   8  11   2  135.99   10.80
 -11   8   2  130.69    6.90
  11  -8   2  140.29    9.10
   9  11  -2  222.98   13.20
  11  -9  -2  203.58   12.70
  -9 -11  -2  198.98   13.50
  -9 -11  -2  220.78   14.00
  -9 -11  -2  221.88   14.50
  11  -9  -2  206.78   12.80
   9  11  -2  214.78   12.90
   9  11  -2  240.88   13.50
  11  -9  -2  220.58   14.30
   9  11   2  192.78   13.50
   9  11   2  199.48   13.50
  -9 -11   2  199.58   14.40
 -11   9   2  216.58    9.40
  -9 -11   2  191.58   13.30
 -11   9   2  218.68    9.30
  11  -9   2  225.18   12.90
  11  -9   2  218.28   12.10
  11  -9   2  205.98   10.90
   9  11   2  195.38   13.60
 -11   9   2  208.98    9.40
 -11   9   2  211.58    9.30
 -11   9   2  210.68    9.50
  -9 -11   2  216.28   14.60
  11 -10  -2   24.70    4.60
  11 -10  -2   21.00    5.20
  11 -10  -2   20.20    5.80
  10  11  -2   31.40    5.80
 -10 -11  -2   20.30    6.60
 -10 -11  -2   23.40    8.10
  10  11  -2   24.00    5.10
  10  11  -2   22.60    5.10
 -10 -11   2   21.30    6.20
 -11  10   2   27.50    3.30
 -10 -11   2   21.20    5.00
  11 -10   2   26.90    5.00
 -11  10   2   29.60    2.90
  10  11   2   17.20    4.90
 -11  10   2   31.20    2.50
 -10 -11   2   28.00    7.60
  11  11  -2  157.08   16.50
  11 -11  -2  187.98   14.10
 -11 -11  -2  172.98   13.40
  11 -11  -2  185.08   12.20
 -11 -11  -2  183.28   13.80
  11  11  -2  168.08   12.90
  11  11  -2  159.08   12.40
  11 -11  -2  176.28   11.60
 -11 -11  -2  158.28   12.80
  11 -11   2  194.58   12.10
 -11  11   2  172.58    7.80
 -11 -11   2  168.38   12.30
  11 -11   2  155.28   11.80
 -11  11   2  161.98    7.60
 -11 -11   2  186.48   13.70
  11  11   2  137.59   14.40
  11 -11   2  168.28    9.70
  11  11   2  172.98   13.30
  11 -12  -2   71.29   10.00
  11 -12  -2   76.49    8.30
 -12 -11  -2   79.59   10.10
 -12 -11  -2   75.49    9.90
  11 -12  -2   78.69   13.40
 -12 -11  -2   71.89    8.70
  12  11  -2   85.69    9.80
 -12 -11   2   67.29    8.70
  11 -12   2   78.69   11.90
 -12 -11   2   78.09   10.30
  11 -12   2   70.39    6.70
  11 -12   2   59.89    7.50
  12  11   2   70.39    9.10
 -11  12   2   75.59    4.40
  12  11   2   71.59    9.80
 -12 -10  -2   45.90    7.70
  10 -12  -2   42.60    7.20
  10 -12  -2   64.39   10.20
  10 -12  -2   55.39   10.30
 -12 -10  -2   43.60    7.40
  12  10  -2   69.59    9.60
 -12 -10  -2   43.70    8.60
 -10  12   2   45.80    4.20
 -12 -10   2   54.59    8.50
  12  10   2   52.59    8.60
  10 -12   2   47.50    8.10
  12  10   2   46.60    8.00
  10 -12   2   41.30    5.30
  10 -12   2   44.00    7.30
 -12 -10   2   59.69    9.00
   9 -12  -2   22.50    5.70
 -12  -9  -2   21.30    6.50
   9 -12  -2   17.70    4.10
 -12  -9  -2   26.80    6.30
  12   9  -2   23.70    6.20
  12   9  -2   32.40    5.90
   9 -12  -2   23.00    5.00
  12   9   2   22.70    5.40
   9 -12   2   35.20    5.40
   9 -12   2   33.60    4.50
  12   9   2   24.90    6.20
  -9  12   2   28.90    3.80
 -12  -9   2   15.10    6.60
  12   9   2   14.50    9.20
  -9  12   2   26.30    5.50
   9 -12   2   29.70    5.10
  12   8  -2   69.29    9.60
   8 -12  -2   82.29    8.20
 -12  -8  -2   78.09    8.90
   8 -12  -2   83.19    9.70
  12   8  -2   63.49    9.20
  12   8  -2   74.49   11.10
 -12  -8  -2   69.19    9.60
 -12  -8  -2   92.59    9.40
 -12  -8  -2   95.09    9.90
   8 -12  -2   73.49    7.60
  12   8   2   70.19    9.50
   8 -12   2   77.99    6.30
   8 -12   2   76.29    7.90
  12   8   2   77.69   10.10
   8 -12   2   76.69    5.80
 -12  -8   2   66.89    9.00
  12   8   2   72.79    9.00
  -8  12   2   70.49    8.60
 -12  -8   2   80.79   10.00
  -8  12   2   76.69    6.00
 -12  -7  -2   34.60    7.20
   7 -12  -2   41.90    6.80
 -12  -7  -2   30.20    6.00
  12   7  -2   32.80    5.90
  12   7  -2   31.30    6.10
 -12  -7  -2   38.90    7.40
   7 -12  -2   44.70    6.30
  12   7  -2   24.70    5.50
   7 -12  -2   41.50    6.30
 -12  -7  -2   26.40    5.70
 -12  -7   2   35.00    6.80
  -7  12   2   22.50    4.20
   7 -12   2   31.00    4.60
  12   7   2   50.59    8.50
  12   7   2   38.00    6.30
   7 -12   2   31.10    4.10
  12   7   2   28.50    5.50
   7 -12   2   31.90    4.80
 -12  -7   2   46.00    7.80
  -7  12   2   30.20    5.50
   6 -12  -2   14.80    4.20
 -12  -6  -2   25.30    5.20
  12   6  -2   18.90    4.80
  12   6  -2   24.10    5.00
 -12  -6  -2   23.30    5.50
   6 -12  -2    5.70    4.20
  -6  12  -2   11.70    3.20
 -12  -6  -2   19.40    4.80
 -12  -6  -2   21.90    5.20
   6 -12  -2   12.10    3.50
  12   6   2   14.40    4.50
 -12  -6   2   10.90    4.60
  -6  12   2   21.90    5.00
  -6  12   2   26.20    5.00
 -12  -6   2   16.40    4.80
 -12  -6   2   17.00    4.60
  12   6   2   12.80    4.40
   5 -12  -2   10.90    3.40
  12   5  -2   15.40    4.50
  12   5  -2   18.40    4.80
 -12  -5  -2   21.40    4.50
  -5  12  -2   13.00    3.30
   5 -12  -2   18.70    3.10
   5 -12  -2   16.10    6.00
 -12  -5  -2   15.40    5.10
  12   5  -2   21.20    5.10
 -12  -5  -2   21.20    5.20
 -12  -5  -2   12.70    4.20
   5 -12  -2   18.90    4.90
  -5  12  -2   22.20    3.10
 -12  -5   2   22.30    4.90
  -5  12   2   15.90    2.50
  -5  12   2   21.00    3.40
   5 -12   2   20.50    3.50
   5 -12   2   17.50    3.60
  -5  12   2   10.50    4.00
  12   5   2   17.30    5.00
   5 -12   2   20.70    4.00
 -12  -5   2   11.00    4.50
  12   5   2   17.70    4.60
 -12  -5   2   15.70    4.90
  12   5   2   16.40    5.00
  12   4  -2   27.90    5.20
   4 -12  -2   12.50    2.30
  12   4  -2   27.70    5.60
  -4  12  -2   15.90    2.60
 -12  -4  -2   23.80    4.60
 -12  -4  -2   25.00    4.90
  12   4  -2   20.60    4.70
 -12  -4  -2   18.60    4.50
   4 -12  -2   13.20    3.60
   4 -12  -2   15.90    3.90
  -4  12  -2   12.60    3.10
   4 -12  -2    9.30    4.30
 -12  -4  -2   19.80    4.40
   4 -12   2   22.30    4.30
   4 -12   2   21.40    3.60
 -12  -4   2   13.60    4.30
  12   4   2   13.70    4.30
 -12  -4   2   14.80    4.50
   4 -12   2   20.20    4.00
  -4  12   2   21.00    2.90
   4 -12   2   19.00    3.60
  -4  12   2   22.50    3.80
  -4  12   2   22.90    3.60
  12   4   2   12.90    4.50
  -4  12   2   21.80    4.50
 -12  -4   2   13.00    4.20
  12   4   2    9.50    4.90
   3 -12  -2  249.68   12.90
  -3  12  -2  244.28   11.70
   3 -12  -2  264.17   13.50
  12   3  -2  200.98   13.40
 -12  -3  -2  235.38   13.10
   3 -12  -2  240.38   10.90
 -12  -3  -2  211.68   13.10
 -12  -3  -2  218.38   12.70
  -3  12  -2  250.17   11.30
 -12  -3  -2  205.58   12.60
   3 -12  -2  253.17   12.80
  12   3  -2  224.48   13.40
  12   3  -2  219.08   13.80
 -12  -3   2  225.88   13.30
 -12  -3   2  239.18   13.80
   3 -12   2  236.08   12.20
  12   3   2  249.58   13.40
  12   3   2  235.08   13.90
   3 -12   2  210.78   10.90
  -3  12   2  207.98   10.20
  -3  12   2  210.28   12.90
  -3  12   2  221.78   10.40
   3 -12   2  205.18   11.00
  12   3   2  245.28   13.90
   3 -12   2  208.78   10.60
   3 -12   2  215.48    9.70
 -12  -2  -2    1.60    2.90
   2 -12  -2    3.90    3.10
 -12  -2  -2   -1.40    2.70
   2 -12  -2    0.50    3.20
 -12  -2  -2    0.60    2.70
 -12  -2  -2   -0.50    3.10
  12   2  -2   -1.20    3.40
  -2  12  -2    5.30    2.40
   2 -12  -2    3.10    2.10
   2 -12  -2    5.00    3.50
  -2  12  -2    3.70    2.40
  12   2  -2    0.20    3.10
  12   2  -2    0.20    3.00
  12   2   2    2.60    5.30
  -2  12   2   -1.10    2.60
 -12  -2   2    1.80    2.90
   2 -12   2    0.00    2.00
  12   2   2    3.40    3.60
  -2  12   2    4.00    1.90
  -2  12   2    3.70    3.20
 -12  -2   2    5.70    3.40
   2 -12   2    1.80    1.70
  12   2   2   -0.90    2.80
   2 -12   2    0.20    2.40
  -2  12   2   -0.10    2.00
   2 -12   2    3.50    2.80
 -12  -2   2    1.60    3.30
   2 -12   2    4.90    2.50
 -12  -1  -2    4.80    2.60
   1 -12  -2    3.50    2.70
   1 -12  -2    3.10    3.20
 -12  -1  -2    3.20    2.50
  12   1  -2    6.80    3.70
  12   1  -2    1.90    3.50
  12   1  -2    6.60    3.90
   1 -12  -2    6.50    3.50
   1 -12  -2    3.50    2.30
 -12  -1  -2    6.10    3.10
  -1  12  -2    0.30    2.40
  -1  12  -2    1.80    2.70
 -12  -1   2   -1.50    2.80
   1 -12   2    4.40    2.10
  12   1   2    4.10    3.40
  -1  12   2    2.60    3.10
  -1  12   2    2.70    2.20
   1 -12   2    3.00    2.70
  12   1   2    0.90    3.30
 -12  -1   2    2.20    2.90
 -12  -1   2   -1.80    2.80
  -1  12   2    3.00    2.80
  -1  12   2    4.30    2.20
   1 -12   2    5.30    2.70
   1 -12   2    3.30    2.00
   1 -12   2    6.00    2.70
   0 -12  -2    0.10    3.40
   0  12  -2   -1.70    2.10
   0 -12  -2    0.10    3.10
 -12   0  -2    1.80    2.20
   0  12  -2   -1.30    2.50
 -12   0  -2    3.90    2.90
  12   0  -2    2.00    3.50
   0 -12  -2    5.60    3.60
   0 -12  -2    0.60    2.60
 -12   0  -2   -2.90    2.00
   0 -12  -2   -0.50    2.30
 -12   0  -2   -1.30    3.40
   0 -12   2    3.60    2.70
   0  12   2    2.40    3.20
  12   0   2    1.90    2.60
 -12   0   2   -3.30    2.40
 -12   0   2   -3.70    2.70
   0  12   2    6.00    3.20
   0  12   2   -1.80    2.00
   0 -12   2    0.40    2.10
   0 -12   2    0.40    2.70
   0  12   2   -1.20    2.20
   0 -12   2    0.00    2.20
  12   0   2   -1.50    3.00
 -12   0   2   -0.60    2.80
   0 -12   2   -3.70    2.60
  12   0   2   -5.20    3.00
 -12   1  -2    1.10    2.10
   1  12  -2    3.60    2.20
 -12   1  -2    1.20    2.20
  12  -1  -2    4.20    3.20
 -12   1  -2    2.40    2.40
   1  12  -2    1.70    2.90
  -1 -12  -2    3.00    3.60
  -1 -12  -2    3.80    2.60
  12  -1  -2    1.40    3.10
 -12   1  -2    4.10    2.30
  -1 -12  -2    7.70    3.40
  -1 -12  -2    9.70    3.60
  -1 -12  -2    9.60    4.00
   1  12   2    0.50    2.20
  -1 -12   2    0.60    2.90
   1  12   2    1.50    3.10
  -1 -12   2    5.00    2.40
 -12   1   2    4.70    3.00
  -1 -12   2    1.80    2.40
 -12   1   2    3.40    3.10
  12  -1   2   -0.40    3.30
  -1 -12   2    2.40    3.10
 -12   1   2    4.80    2.50
  12  -1   2    1.40    2.90
   1  12   2    0.20    2.70
  12  -1   2    2.80    2.50
   1  12   2    2.30    2.80
   2  12  -2    0.70    3.10
   2  12  -2    2.10    1.30
  -2 -12  -2    0.60    3.30
  12  -2  -2    4.60    3.60
  -2 -12  -2    0.90    3.30
 -12   2  -2    1.50    1.90
 -12   2  -2    3.30    2.00
 -12   2  -2    4.80    2.10
 -12   2  -2    3.40    2.30
  -2 -12  -2   -0.90    2.90
  12  -2  -2    5.20    3.80
  -2 -12  -2    0.10    3.40
  -2 -12  -2    0.10    2.80
   2  12  -2   -0.70    2.40
 -12   2   2    3.60    2.20
  12  -2   2   -3.10    2.60
  -2 -12   2    2.30    3.30
  12  -2   2    0.20    2.10
   2  12   2    0.70    3.30
  -2 -12   2    3.00    3.10
   2  12   2   -0.20    2.40
   2  12   2    1.60    2.60
   2  12   2    5.70    3.20
 -12   2   2    7.00    3.00
  -2 -12   2    4.50    2.60
  12  -2   2   -3.30    3.10
 -12   2   2    4.70    2.90
  12  -3  -2  224.78   13.30
  -3 -12  -2  202.28   12.30
  -3 -12  -2  218.88   13.00
 -12   3  -2  235.18   10.70
   3  12  -2  210.28   11.80
   3  12  -2  207.88   13.50
 -12   3  -2  234.18   10.10
   3  12  -2  218.58   10.40
   3  12  -2  206.48   10.30
  -3 -12  -2  218.88   13.60
  -3 -12  -2  208.48   13.20
  -3 -12  -2  205.08   13.30
  12  -3  -2  251.97   14.00
 -12   3  -2  241.88   11.60
  12  -3  -2  249.97   13.70
 -12   3  -2  235.88   10.30
 -12   3   2  219.28   12.00
  -3 -12   2  239.38   13.30
   3  12   2  257.47   14.30
 -12   3   2  215.08   11.20
  12  -3   2  209.98   12.00
  -3 -12   2  241.08   12.50
   3  12   2  229.18   12.30
  12  -3   2  214.28   12.50
  -3 -12   2  243.38   13.00
   3  12   2  251.17   13.90
 -12   3   2  209.78   11.90
  12  -3   2  228.98   10.50
   3  12   2  224.38   13.20
  -4 -12  -2   16.60    4.10
  12  -4  -2   10.00    3.60
  -4 -12  -2   20.00    4.70
   4  12  -2   22.00    4.20
  12  -4  -2   11.80    4.50
   4  12  -2   19.40    3.30
  -4 -12  -2    7.70    7.10
  -4 -12  -2   14.20    4.20
   4  12  -2   20.80    4.80
 -12   4  -2   14.70    2.70
  12  -4  -2    8.70    4.10
   4  12  -2   21.20    3.80
  -4 -12   2   13.20    4.30
  12  -4   2   18.40    3.80
   4  12   2   15.70    4.20
   4  12   2   11.30    4.10
   4  12   2   10.60    3.80
 -12   4   2   18.40    3.60
 -12   4   2   24.20    4.00
   4  12   2   10.40    3.90
 -12   4   2   19.30    3.60
  12  -4   2   20.50    4.10
   5  12  -2   20.30    3.40
  -5 -12  -2   19.10    4.70
  -5 -12  -2   12.20    4.20
  -5 -12  -2   22.20    5.40
  -5 -12  -2   18.50    4.80
  12  -5  -2   13.70    4.70
   5  12  -2   12.80    4.30
   5  12  -2   20.10    4.00
 -12   5  -2   18.50    3.30
   5  12  -2   15.30    3.50
  12  -5  -2   11.90    4.30
  -5 -12   2   14.80    4.80
 -12   5   2   21.10    4.40
  12  -5   2   16.50    4.00
 -12   5   2   17.20    3.50
   5  12   2   12.50    4.10
  -5 -12   2   20.00    5.00
  12  -5   2   17.70    3.70
   5  12   2   16.50    4.00
  12  -5   2   14.50    4.50
   5  12   2   12.80    4.20
   5  12   2   12.00    4.00
  -5 -12   2   14.10    3.90
  -6 -12  -2   20.60    5.20
  -6 -12  -2   26.60    5.60
  -6 -12  -2   23.10    4.90
   6  12  -2   28.00    4.30
  12  -6  -2    5.10    6.00
  12  -6  -2   16.90    4.70
 -12   6  -2   19.60    3.00
   6  12  -2   20.40    3.60
  -6 -12  -2   23.30    5.00
   6  12  -2   24.50    5.60
   6  12  -2   21.40    4.50
  12  -6   2   19.60    4.70
   6  12   2   15.30    4.90
  12  -6   2   22.40    4.00
   6  12   2   16.30    4.20
 -12   6   2   26.00    3.60
  -6 -12   2   13.50    3.90
  -6 -12   2   13.40    5.00
   6  12   2   11.00    4.90
 -12   6   2   24.60    4.20
  12  -6   2   27.90    5.10
 -12   6   2   14.50    5.20
  -6 -12   2   16.00    4.90
   7  12  -2   37.70    6.50
  12  -7  -2   38.30    6.40
   7  12  -2   27.10    5.20
  -7 -12  -2   28.10    6.10
  12  -7  -2   36.90    5.70
  -7 -12  -2   28.90    5.70
 -12   7  -2   37.20    3.00
  -7 -12  -2   20.00    5.70
  -7 -12  -2   29.80    6.00
   7  12  -2   28.80    6.00
   7  12  -2   37.00    6.00
  12  -7  -2   50.39    7.80
  -7 -12   2   44.90    7.00
 -12   7   2   36.40    4.30
  12  -7   2   31.20    5.20
   7  12   2   27.40    8.30
  -7 -12   2   41.60    8.20
   7  12   2   40.90    6.80
  -7 -12   2   36.50    6.30
 -12   7   2   26.80    4.40
 -12   7   2   33.90    4.30
   7  12   2   38.20    6.20
  12  -7   2   30.10    5.20
   7  12   2   39.50    7.20
 -12   7   2   27.10    3.60
  12  -7   2   32.80    6.20
   8  12  -2   90.39    9.00
  -8 -12  -2   70.49    9.30
   8  12  -2   73.29    7.80
[truncated: 1,256,130 more chars]
