# Supplementary material for: A cuboidal [Cu4(SO4)4] structure supported by β-picoline ligands
Source: Acta Crystallogr E Crystallogr Commun. 2022 Jan 28;78(Pt 2):108–10. doi: 10.1107/S2056989022000780 (PMC8819428; doi:10.1107/S2056989022000780)
Supplement: Supplementary file 2 [file e-78-00108-Isup2.hkl]

data_I                                                                          
_shelx_title ' UMD1823A_a.res in P-42(1)c'                                      
_shelx_refln_list_code          4                                               
_shelx_F_calc_maximum      239.74                                               
_exptl_crystal_F_000      1400.00                                               
_reflns_d_resolution_high  0.8188                                               
                                                                                
loop_                                                                           
 _space_group_symop_operation_xyz                                               
 'x, y, z'                                                                      
 '-x, -y, z'                                                                    
 'y, -x, -z'                                                                    
 '-y, x, -z'                                                                    
 '-x+1/2, y+1/2, -z+1/2'                                                        
 'x+1/2, -y+1/2, -z+1/2'                                                        
 '-y+1/2, -x+1/2, z+1/2'                                                        
 'y+1/2, x+1/2, z+1/2'                                                          
                                                                                
_cell_length_a    15.6121                                                       
_cell_length_b    15.6121                                                       
_cell_length_c    11.8359                                                       
_cell_angle_alpha  90.000                                                       
_cell_angle_beta   90.000                                                       
_cell_angle_gamma  90.000                                                       
                                                                                
_shelx_F_squared_multiplier     1.000                                           
                                                                                
loop_                                                                           
 _refln_index_h                                                                 
 _refln_index_k                                                                 
 _refln_index_l                                                                 
 _refln_F_squared_calc                                                          
 _refln_F_squared_meas                                                          
 _refln_F_squared_sigma                                                         
 _refln_observed_status                                                         
   1   2   0       1090.36       1270.92        60.71 o                         
   2   2   0      21965.05      22797.79       259.42 o                         
   1   3   0        903.40        985.15         8.33 o                         
   2   3   0      38229.80      36526.11       620.62 o                         
   0   4   0      22401.39      21971.89       228.54 o                         
   1   4   0       1959.61       1875.55        14.80 o                         
   2   4   0      11298.60      10636.10        76.35 o                         
   3   4   0      15084.06      14962.19       111.35 o                         
   4   4   0      57474.51      55290.62       917.72 o                         
   1   5   0        867.48        845.75         8.22 o                         
   2   5   0       9812.50       9205.95        65.59 o                         
   3   5   0       5098.25       4960.35        38.99 o                         
   4   5   0        291.43        251.55         5.32 o                         
   5   5   0       1237.33       1307.80        20.05 o                         
   0   6   0      19990.28      18568.83       180.60 o                         
   1   6   0        388.44        333.30         5.43 o                         
   2   6   0       3130.16       3149.94        24.52 o                         
   3   6   0         21.35         18.29         2.43 o                         
   4   6   0        249.70        231.59         5.64 o                         
   5   6   0       2677.46       2854.68        23.94 o                         
   6   6   0      17607.84      17820.46       218.97 o                         
   1   7   0      12906.49      11923.86        80.62 o                         
   2   7   0       1131.42       1343.11        12.15 o                         
   3   7   0         28.74         16.48         2.56 o                         
   4   7   0       2836.36       2968.46        25.81 o                         
   5   7   0       6958.18       6930.34        55.88 o                         
   6   7   0       3439.60       3279.56        27.60 o                         
   7   7   0      32595.41      33200.45       335.05 o                         
   0   8   0       1895.53       1615.91        19.83 o                         
   1   8   0         38.65         37.03         2.68 o                         
   2   8   0        168.73        107.36         3.83 o                         
   3   8   0        492.78        486.64         7.92 o                         
   4   8   0         28.52         27.17         3.17 o                         
   5   8   0       6009.26       5931.27        47.03 o                         
   6   8   0       9054.23       9256.05        69.54 o                         
   7   8   0       3375.82       3415.71        33.20 o                         
   8   8   0       5855.24       5705.69        71.38 o                         
   1   9   0        144.58        165.09         5.17 o                         
   2   9   0       1840.65       1808.69        16.62 o                         
   3   9   0       6923.60       6746.14        52.86 o                         
   4   9   0        507.96        501.87         8.56 o                         
   5   9   0        141.28        173.24         6.17 o                         
   6   9   0      12667.68      12758.04       100.82 o                         
   7   9   0       1014.46       1028.55        13.06 o                         
   8   9   0        535.08        513.93        11.45 o                         
   9   9   0       4151.35       4145.69        56.27 o                         
   0  10   0         13.14         17.33         4.05 o                         
   1  10   0       1353.26       1362.94        13.46 o                         
   2  10   0       4582.03       4464.13        37.03 o                         
   3  10   0        747.58        703.53        10.50 o                         
   4  10   0       8618.44       8930.87        69.00 o                         
   5  10   0       4828.27       4891.23        41.49 o                         
   6  10   0        452.98        421.86         8.01 o                         
   7  10   0       1183.36       1141.06        15.28 o                         
   8  10   0       1281.24       1230.56        18.05 o                         
   9  10   0        944.64       1028.77        18.04 o                         
  10  10   0       4083.59       4200.93        63.94 o                         
   1  11   0        216.24        172.93         5.40 o                         
   2  11   0       1366.90       1297.31        14.39 o                         
   3  11   0       7757.30       7841.25        60.51 o                         
   4  11   0         58.24         58.37         3.97 o                         
   5  11   0       2774.52       2806.63        25.74 o                         
   6  11   0       1732.51       1703.31        18.40 o                         
   7  11   0        609.98        613.05        10.88 o                         
   8  11   0       3060.39       3181.66        32.64 o                         
   9  11   0       1981.20       1981.48        25.61 o                         
  10  11   0       3301.69       3316.71        39.28 o                         
  11  11   0       1320.94       1316.69        33.33 o                         
   0  12   0       2964.23       2919.45        34.05 o                         
   1  12   0       1669.28       1636.55        16.59 o                         
   2  12   0        818.26        800.24        11.86 o                         
   3  12   0       1189.92       1189.11        14.11 o                         
   4  12   0        712.61        733.79        10.89 o                         
   5  12   0         76.23         65.48         4.43 o                         
   6  12   0        606.57        570.37        10.56 o                         
   7  12   0       1354.89       1309.39        17.68 o                         
   8  12   0        873.67        816.07        14.58 o                         
   9  12   0       8871.46       9240.42        91.58 o                         
  10  12   0        556.87        518.94        16.82 o                         
  11  12   0        108.47        114.25         9.60 o                         
  12  12   0        448.15        428.39        24.04 o                         
   1  13   0       2306.62       2316.76        21.11 o                         
   2  13   0       6773.97       6732.33        51.75 o                         
   3  13   0        159.99        143.68         6.13 o                         
   4  13   0       1303.77       1292.39        15.67 o                         
   5  13   0       2535.27       2499.86        24.73 o                         
   6  13   0        352.29        328.07         9.56 o                         
   7  13   0        920.13        918.79        16.20 o                         
   8  13   0       3830.51       3898.71        40.47 o                         
   9  13   0        308.38        279.19        14.15 o                         
  10  13   0       1229.73       1300.47        24.14 o                         
  11  13   0         55.06         14.66         8.48 o                         
  12  13   0         87.57         59.34        10.29 o                         
  13  13   0        256.66        239.75        32.67 o                         
   0  14   0       5082.21       5160.80        56.35 o                         
   1  14   0       1545.39       1589.93        16.81 o                         
   2  14   0        835.92        837.05        12.23 o                         
   3  14   0        878.61        852.11        13.41 o                         
   4  14   0       2123.89       2154.08        22.59 o                         
   5  14   0        697.65        710.61        12.34 o                         
   6  14   0       4121.93       4309.02        43.28 o                         
   7  14   0          8.98          0.30         6.36 o                         
   8  14   0        558.92        533.98        12.54 o                         
   9  14   0       1016.13       1045.28        22.06 o                         
  10  14   0        199.52        175.17        12.22 o                         
  11  14   0        244.08        216.64        12.10 o                         
  12  14   0        360.41        361.39        17.58 o                         
   1  15   0       4270.00       4343.60        35.77 o                         
   2  15   0       1502.10       1491.68        17.35 o                         
   3  15   0         31.27         12.82         4.68 o                         
   4  15   0       1689.77       1688.17        20.49 o                         
   5  15   0        488.40        525.20        12.07 o                         
   6  15   0       1752.85       1830.34        24.07 o                         
   7  15   0        146.30        124.35         7.85 o                         
   8  15   0         10.47         -5.51         5.51 o                         
   9  15   0         24.75          8.17         9.31 o                         
  10  15   0        305.43        296.91        17.49 o                         
  11  15   0        254.80        223.03        13.92 o                         
   0  16   0         14.49         16.55         7.85 o                         
   1  16   0        857.94        899.08        14.46 o                         
   2  16   0        685.99        683.12        12.61 o                         
   3  16   0        268.62        262.74        10.14 o                         
   4  16   0          5.05         10.80         6.12 o                         
   5  16   0       3399.76       3461.69        37.04 o                         
   6  16   0        200.09        182.39         9.71 o                         
   7  16   0        677.61        668.15        17.61 o                         
   8  16   0        410.05        373.98        15.93 o                         
   9  16   0         63.29         39.34        10.63 o                         
  10  16   0         98.89        111.06        13.36 o                         
   1  17   0       3639.55       3714.85        37.08 o                         
   2  17   0        737.05        755.22        15.73 o                         
   3  17   0       1267.80       1308.15        19.30 o                         
   4  17   0       1427.09       1497.54        22.52 o                         
   5  17   0        653.29        711.10        16.49 o                         
   6  17   0        423.39        429.70        17.37 o                         
   7  17   0        288.68        279.86        13.74 o                         
   8  17   0          7.28          8.18         8.81 o                         
   0  18   0       1397.81       1409.88        35.77 o                         
   1  18   0        831.92        843.64        18.60 o                         
   2  18   0       1638.16       1719.40        24.67 o                         
   3  18   0        131.21        105.93         7.74 o                         
   4  18   0        736.88        789.84        26.37 o                         
   5  18   0        897.00        935.75        19.27 o                         
   6  18   0        488.80        398.21        18.25 o                         
   1  19   0         81.01         67.84        11.57 o                         
  -1   2   1       5255.70       5131.37        35.44 o                         
   0   2   1       4804.41       4500.51        35.70 o                         
   1   2   1       5143.95       4985.84        38.34 o                         
  -2   3   1      34111.21      33516.92       306.13 o                         
  -1   3   1        762.84        727.10         7.74 o                         
   0   3   1       4573.39       4577.21        31.91 o                         
   1   3   1        552.71        532.33         6.97 o                         
   2   3   1      33264.99      33045.12       273.18 o                         
  -3   4   1      40842.31      39858.59       285.13 o                         
  -2   4   1       5442.93       5588.55        40.77 o                         
  -1   4   1        957.84       1020.84         8.50 o                         
   0   4   1      11337.33      10986.07        75.93 o                         
   1   4   1        947.13       1001.65         9.33 o                         
   2   4   1       5264.80       5406.05        40.72 o                         
   3   4   1      40117.52      39351.72       310.74 o                         
  -4   5   1      17344.77      17338.31       122.82 o                         
  -3   5   1       1968.30       1870.92        14.66 o                         
  -2   5   1       2616.32       2595.17        19.48 o                         
  -1   5   1       4535.80       4627.24        34.55 o                         
   0   5   1        212.61        182.57         3.86 o                         
   1   5   1       4877.40       4968.84        36.23 o                         
   2   5   1       2525.75       2521.23        20.58 o                         
   3   5   1       1683.35       1597.87        16.13 o                         
   4   5   1      16892.02      16848.68       136.95 o                         
  -5   6   1       5501.90       5703.25        41.84 o                         
  -4   6   1       7035.35       7700.31        59.79 o                         
  -3   6   1         27.47         29.56         2.45 o                         
  -2   6   1        818.95        805.81         8.55 o                         
  -1   6   1       5925.33       5713.01        40.63 o                         
   0   6   1        110.86         66.83         2.61 o                         
   1   6   1       6399.37       6238.04        44.90 o                         
   2   6   1        587.09        597.46         9.39 o                         
   3   6   1         38.30         40.00         2.72 o                         
   4   6   1       7754.23       8479.48        65.82 o                         
   5   6   1       5175.34       5349.50        48.99 o                         
  -6   7   1      10151.46       9851.08        73.78 o                         
  -5   7   1       4730.84       4928.09        38.19 o                         
  -4   7   1       1131.90       1203.36        11.18 o                         
  -3   7   1         21.11         47.46         2.72 o                         
  -2   7   1       9418.92       9715.49        63.57 o                         
  -1   7   1       1500.01       1492.84        13.36 o                         
   0   7   1       6520.47       6113.15        42.91 o                         
   1   7   1       1630.76       1642.58        14.70 o                         
   2   7   1       9221.44       9441.77        73.54 o                         
   3   7   1         74.39         85.79         8.53 o                         
   4   7   1       1045.86       1117.28        13.50 o                         
   5   7   1       4916.34       5065.37        43.26 o                         
   6   7   1      10210.68      10024.06        85.38 o                         
  -7   8   1      10572.14      10866.25        79.19 o                         
  -6   8   1       5232.21       5563.88        40.82 o                         
  -5   8   1        892.45        847.71         9.74 o                         
  -4   8   1       3425.67       3492.59        28.62 o                         
  -3   8   1        169.65        149.73         4.50 o                         
  -2   8   1       1488.79       1398.14        12.73 o                         
  -1   8   1       2202.45       2096.66        16.97 o                         
   0   8   1        112.16        103.53         3.65 o                         
   1   8   1       2238.16       2109.25        18.71 o                         
   2   8   1       1415.77       1335.33        13.61 o                         
   3   8   1        122.48        106.39         4.77 o                         
   4   8   1       3714.58       3803.25        30.38 o                         
   5   8   1        819.78        754.32        12.34 o                         
   6   8   1       5063.95       5396.10        51.38 o                         
   7   8   1      10866.87      11339.02        95.60 o                         
  -8   9   1        960.38        977.55        13.02 o                         
  -7   9   1       3472.75       3539.98        30.29 o                         
  -6   9   1        158.88        127.06         5.04 o                         
  -5   9   1       3355.49       3286.42        26.21 o                         
  -4   9   1       1520.17       1457.06        14.46 o                         
  -3   9   1        289.23        311.17         6.32 o                         
  -2   9   1        832.09        777.74         9.02 o                         
  -1   9   1       2664.40       2723.17        21.09 o                         
   0   9   1        200.65        159.45         4.69 o                         
   1   9   1       2592.19       2607.48        23.48 o                         
   2   9   1        669.69        634.09         9.80 o                         
   3   9   1        287.01        314.82         7.04 o                         
   4   9   1       1705.64       1664.91        15.77 o                         
   5   9   1       3125.99       3029.50        30.04 o                         
   6   9   1        164.08        140.99         5.69 o                         
   7   9   1       3311.98       3417.17        36.58 o                         
   8   9   1        966.20        994.72        16.87 o                         
  -9  10   1       4155.20       4153.56        36.89 o                         
  -8  10   1       1720.10       1767.12        18.70 o                         
  -7  10   1        324.12        314.67         7.96 o                         
  -6  10   1       4112.40       4098.49        33.28 o                         
  -5  10   1       3008.50       3008.83        28.29 o                         
  -4  10   1         55.13         56.92         3.55 o                         
  -3  10   1       7903.65       7835.62        57.08 o                         
  -2  10   1        574.53        564.22         8.24 o                         
  -1  10   1        765.68        722.82         8.97 o                         
   0  10   1       1094.28       1042.26        11.20 o                         
   1  10   1        717.25        664.32         9.58 o                         
   2  10   1        485.76        472.76         8.62 o                         
   3  10   1       8094.87       8026.59        60.56 o                         
   4  10   1         92.04         92.94         5.52 o                         
   5  10   1       3288.47       3306.17        29.86 o                         
   6  10   1       3832.58       3815.93        36.74 o                         
   7  10   1        302.24        302.16         9.89 o                         
   8  10   1       1779.18       1838.55        23.48 o                         
   9  10   1       3735.69       3746.23        40.73 o                         
 -10  11   1       2691.14       2651.30        34.95 o                         
  -9  11   1       4006.35       3952.14        41.73 o                         
  -8  11   1        770.35        738.94        11.32 o                         
  -7  11   1       1515.07       1576.28        17.43 o                         
  -6  11   1        415.65        402.44         9.29 o                         
  -5  11   1       1289.03       1238.34        14.94 o                         
  -4  11   1       4175.92       4182.03        35.92 o                         
  -3  11   1        161.68        151.63         5.53 o                         
  -2  11   1       2698.82       2737.73        22.56 o                         
  -1  11   1       1541.46       1581.17        15.50 o                         
   0  11   1         23.09         19.07         3.49 o                         
   1  11   1       1704.78       1728.72        16.71 o                         
   2  11   1       2805.40       2833.17        26.00 o                         
   3  11   1        173.40        160.87         5.84 o                         
   4  11   1       4453.58       4482.81        36.16 o                         
   5  11   1       1238.52       1197.28        15.92 o                         
   6  11   1        487.08        474.03        10.59 o                         
   7  11   1       1433.24       1526.17        20.90 o                         
   8  11   1        726.34        720.95        15.67 o                         
   9  11   1       4094.19       4048.36        43.06 o                         
  10  11   1       2455.17       2438.68        33.80 o                         
 -11  12   1        221.63        196.41        10.80 o                         
 -10  12   1       2552.00       2619.71        33.08 o                         
  -9  12   1        256.21        264.62         9.66 o                         
  -8  12   1       4032.19       4116.67        37.51 o                         
  -7  12   1        254.53        233.54         7.92 o                         
  -6  12   1        155.87        155.27         6.21 o                         
  -5  12   1        658.27        659.59        11.13 o                         
  -4  12   1       1862.14       1917.33        18.92 o                         
  -3  12   1       1257.83       1218.97        14.47 o                         
  -2  12   1       1877.92       1929.69        17.67 o                         
  -1  12   1        364.63        346.93         7.72 o                         
   0  12   1        386.99        397.93         8.55 o                         
   1  12   1        368.49        360.26         8.46 o                         
   2  12   1       1935.58       1963.47        19.58 o                         
   3  12   1       1272.84       1234.02        14.77 o                         
   4  12   1       1786.32       1821.49        18.82 o                         
   5  12   1        604.13        603.40        10.82 o                         
   6  12   1        149.41        131.06         7.27 o                         
   7  12   1        164.21        159.87         7.71 o                         
   8  12   1       4034.65       4142.59        45.33 o                         
   9  12   1        253.69        228.16        11.43 o                         
  10  12   1       2472.99       2466.68        34.62 o                         
  11  12   1        299.80        269.10        13.56 o                         
 -12  13   1        209.17        183.34        12.34 o                         
 -11  13   1       1033.99       1021.98        21.96 o                         
 -10  13   1         52.23         43.45         7.82 o                         
  -9  13   1       1991.61       2063.53        28.05 o                         
  -8  13   1       1217.97       1207.95        15.78 o                         
  -7  13   1        511.03        500.32        10.16 o                         
  -6  13   1       3134.53       3093.22        29.07 o                         
  -5  13   1        987.91        973.24        13.94 o                         
  -4  13   1        641.46        640.01        10.97 o                         
  -3  13   1       4730.80       4706.81        38.63 o                         
  -2  13   1        141.92        145.39         5.66 o                         
  -1  13   1       2300.09       2328.11        20.69 o                         
   0  13   1       2968.88       2960.41        25.93 o                         
   1  13   1       2177.48       2198.42        21.43 o                         
   2  13   1        168.28        165.88         6.55 o                         
   3  13   1       4557.77       4584.88        39.03 o                         
   4  13   1        579.32        593.62        10.59 o                         
   5  13   1        890.88        865.41        13.41 o                         
   6  13   1       2881.05       2825.53        30.80 o                         
   7  13   1        489.59        492.46        12.67 o                         
   8  13   1       1088.23       1018.78        19.94 o                         
   9  13   1       1840.42       1930.09        29.37 o                         
  10  13   1         48.56         32.66         8.67 o                         
  11  13   1       1036.73       1013.61        23.12 o                         
  12  13   1        133.45        130.93        11.81 o                         
 -12  14   1        568.25        577.85        20.96 o                         
 -11  14   1        214.01        186.41        11.50 o                         
 -10  14   1        903.36        892.75        22.61 o                         
  -9  14   1        275.26        239.04         9.55 o                         
  -8  14   1        198.98        198.73         8.79 o                         
  -7  14   1       2609.49       2669.00        27.05 o                         
  -6  14   1        186.22        189.43         7.92 o                         
  -5  14   1       2150.25       2116.30        22.59 o                         
  -4  14   1        772.19        798.40        12.65 o                         
  -3  14   1        879.06        845.06        12.80 o                         
  -2  14   1       1917.11       1903.04        19.10 o                         
  -1  14   1       1817.38       1876.18        18.88 o                         
   0  14   1        114.11        123.85         5.73 o                         
   1  14   1       1759.34       1792.47        19.00 o                         
   2  14   1       1748.44       1735.97        20.18 o                         
   3  14   1        959.00        921.05        13.59 o                         
   4  14   1        721.95        742.77        12.19 o                         
   5  14   1       2060.38       2027.71        22.33 o                         
   6  14   1        218.47        196.13         9.66 o                         
   7  14   1       2366.18       2401.03        29.99 o                         
   8  14   1        166.77        167.14         9.39 o                         
   9  14   1        324.23        295.28        15.09 o                         
  10  14   1        896.70        907.43        26.80 o                         
  11  14   1        204.75        175.12        12.01 o                         
  12  14   1        602.66        621.10        21.82 o                         
 -11  15   1        531.55        492.53        22.87 o                         
 -10  15   1          0.36          4.42        10.03 o                         
  -9  15   1          6.87         -5.16         5.78 o                         
  -8  15   1         15.16          8.16         6.39 o                         
  -7  15   1        492.75        484.76        11.03 o                         
  -6  15   1        181.89        165.30         7.92 o                         
  -5  15   1       1854.09       1910.69        22.95 o                         
  -4  15   1        256.29        225.65         7.79 o                         
  -3  15   1        283.09        263.97         8.85 o                         
  -2  15   1         43.97         43.86         5.39 o                         
  -1  15   1       1532.09       1566.73        17.63 o                         
   0  15   1       2597.30       2608.09        24.80 o                         
   1  15   1       1453.82       1466.88        17.76 o                         
   2  15   1         75.36         75.97         5.58 o                         
   3  15   1        252.64        249.31        10.82 o                         
   4  15   1        236.95        232.65         9.03 o                         
   5  15   1       1926.85       2018.83        25.36 o                         
   6  15   1        145.57        127.94         8.04 o                         
   7  15   1        503.79        506.94        14.19 o                         
   8  15   1         41.19         31.14         6.34 o                         
   9  15   1         12.96          4.90         9.52 o                         
  10  15   1          3.24          5.16        10.89 o                         
  11  15   1        560.06        581.21        24.14 o                         
 -10  16   1        142.02        109.87        13.34 o                         
  -9  16   1        455.90        418.69        15.26 o                         
  -8  16   1        648.38        641.49        18.17 o                         
  -7  16   1        190.93        181.95         9.25 o                         
  -6  16   1       1547.52       1555.64        22.60 o                         
  -5  16   1       1021.27       1053.31        17.52 o                         
  -4  16   1        783.03        799.02        14.62 o                         
  -3  16   1        274.02        255.92         9.69 o                         
  -2  16   1        785.82        787.79        14.15 o                         
  -1  16   1        252.07        258.95         9.71 o                         
   0  16   1       1980.93       2068.44        22.15 o                         
   1  16   1        211.78        201.16         7.71 o                         
   2  16   1        802.28        788.21        13.70 o                         
   3  16   1        167.02        165.81         8.27 o                         
   4  16   1        760.71        746.57        13.81 o                         
   5  16   1        948.81        965.19        18.27 o                         
   6  16   1       1467.33       1453.84        25.55 o                         
   7  16   1        171.62        157.00        11.75 o                         
   8  16   1        592.08        614.34        19.60 o                         
   9  16   1        384.96        380.83        20.87 o                         
  10  16   1        140.17        120.62        13.26 o                         
  -8  17   1        213.84        191.70        10.95 o                         
  -7  17   1        681.34        664.18        19.53 o                         
  -6  17   1        184.22        172.82         9.63 o                         
  -5  17   1       1204.89       1226.29        23.96 o                         
  -4  17   1       2532.63       2638.24        32.60 o                         
  -3  17   1         13.30         19.59         6.74 o                         
  -2  17   1       1761.12       1810.65        23.49 o                         
  -1  17   1        626.06        636.84        14.44 o                         
   0  17   1        847.83        815.45        15.77 o                         
   1  17   1        598.35        602.25        14.23 o                         
   2  17   1       1614.55       1648.51        22.63 o                         
   3  17   1         21.63         22.46         5.98 o                         
   4  17   1       2246.65       2305.14        28.50 o                         
   5  17   1       1000.67       1049.87        23.11 o                         
   6  17   1        214.28        185.53        10.82 o                         
   7  17   1        629.54        660.11        19.12 o                         
   8  17   1        211.45        188.01        12.51 o                         
  -6  18   1        241.46        239.65        13.15 o                         
  -5  18   1        254.35        232.17        11.50 o                         
  -4  18   1        485.84        529.57        15.70 o                         
  -3  18   1        759.50        729.79        19.89 o                         
  -2  18   1        651.55        708.77        16.90 o                         
  -1  18   1        989.42       1012.32        21.39 o                         
   0  18   1        162.49        154.85        10.72 o                         
   1  18   1        909.84        917.19        19.71 o                         
   2  18   1        757.48        794.68        17.38 o                         
   3  18   1        684.47        705.17        20.15 o                         
   4  18   1        459.70        512.82        17.97 o                         
   5  18   1        255.50        212.61        12.59 o                         
   6  18   1        203.74        201.98        16.87 o                         
   0  19   1          1.48          3.64        29.76 o                         
   0   0   2       3240.48       3206.54        45.82 o                         
  -1   1   2      23849.86      23762.05       232.51 o                         
   0   1   2        701.70        734.61         6.30 o                         
   1   1   2      25076.01      25074.46       277.07 o                         
  -2   2   2        181.50        193.08         6.28 o                         
  -1   2   2       4818.22       4805.67        37.64 o                         
   0   2   2       5220.78       5109.29        38.95 o                         
   1   2   2       4255.51       4248.48        38.17 o                         
   2   2   2        210.14        226.30         6.67 o                         
  -3   3   2       8473.27       8814.54        94.16 o                         
  -2   3   2       2716.98       2787.37        22.59 o                         
  -1   3   2       1971.78       1993.57        15.82 o                         
   0   3   2        486.15        503.97         6.38 o                         
   1   3   2       1859.66       1892.22        17.28 o                         
   2   3   2       3092.87       3187.52        25.11 o                         
   3   3   2       9128.58       9567.69        98.91 o                         
  -4   4   2        991.07       1057.56        15.23 o                         
  -3   4   2       5881.91       5885.85        41.07 o                         
  -2   4   2       6547.33       6375.32        43.91 o                         
  -1   4   2       1720.93       1743.82        16.35 o                         
   0   4   2       1343.28       1420.62        12.98 o                         
   1   4   2       1226.63       1292.99        20.14 o                         
   2   4   2       6073.12       5863.29        47.59 o                         
   3   4   2       5933.96       5985.79        47.67 o                         
   4   4   2       1350.70       1399.87        31.68 o                         
  -5   5   2       3407.28       3818.15        43.27 o                         
  -4   5   2       4482.90       4602.47        33.85 o                         
  -3   5   2       4659.71       4831.31        35.58 o                         
  -2   5   2        981.10        954.03         8.95 o                         
  -1   5   2        877.18        846.18         8.19 o                         
   0   5   2        511.83        503.68         6.32 o                         
   1   5   2        892.69        853.20         9.22 o                         
   2   5   2        907.16        870.04         9.99 o                         
   3   5   2       4741.99       4871.10        39.10 o                         
   4   5   2       4647.93       4711.39        39.11 o                         
   5   5   2       3707.45       4164.81        49.38 o                         
  -6   6   2       1366.70       1302.91        18.17 o                         
  -5   6   2        761.98        768.78         9.63 o                         
  -4   6   2        426.04        461.24         6.66 o                         
  -3   6   2      10335.90      10610.25        74.34 o                         
  -2   6   2       1676.29       1737.88        15.20 o                         
  -1   6   2        685.52        747.89         7.70 o                         
   0   6   2        192.96        162.96         4.62 o                         
   1   6   2        682.25        720.82         9.77 o                         
   2   6   2       1795.98       1879.45        16.45 o                         
   3   6   2      10658.36      10945.19        84.27 o                         
   4   6   2        480.27        504.09         8.66 o                         
   5   6   2        764.64        766.45        11.45 o                         
   6   6   2       1218.70       1135.45        24.30 o                         
  -7   7   2       1164.07       1042.34        17.20 o                         
  -6   7   2        159.60        156.02         5.03 o                         
  -5   7   2       1435.73       1438.09        14.90 o                         
  -4   7   2       6093.54       6075.55        48.62 o                         
  -3   7   2        203.48        199.24         5.14 o                         
  -2   7   2       1990.49       2063.05        17.35 o                         
  -1   7   2       5291.55       5402.79        38.47 o                         
   0   7   2          0.75         -2.15         2.50 o                         
   1   7   2       5532.74       5672.44        43.25 o                         
   2   7   2       2310.49       2403.74        19.72 o                         
   3   7   2        180.06        180.61         6.41 o                         
   4   7   2       6468.85       6450.70        54.21 o                         
   5   7   2       1374.73       1343.26        16.88 o                         
   6   7   2        176.88        166.16         6.12 o                         
   7   7   2       1258.10       1166.89        23.03 o                         
  -8   8   2        416.69        407.03        10.74 o                         
  -7   8   2       1495.20       1523.16        15.17 o                         
  -6   8   2       1308.83       1250.21        12.91 o                         
  -5   8   2        483.61        523.91         7.34 o                         
  -4   8   2        787.49        789.40         9.27 o                         
  -3   8   2       1551.71       1502.63        13.59 o                         
  -2   8   2       2078.11       2139.58        17.91 o                         
  -1   8   2        552.67        594.48         7.75 o                         
   0   8   2       2273.75       2399.70        20.19 o                         
   1   8   2        575.13        610.29         8.59 o                         
   2   8   2       2282.29       2349.42        20.91 o                         
   3   8   2       1699.98       1640.26        16.69 o                         
   4   8   2        778.35        774.33        11.42 o                         
   5   8   2        554.56        588.06        11.26 o                         
   6   8   2       1313.56       1251.77        16.77 o                         
   7   8   2       1538.13       1569.97        20.63 o                         
   8   8   2        594.81        546.44        22.72 o                         
  -9   9   2        371.13        340.23        10.29 o                         
  -8   9   2       1642.38       1674.15        16.73 o                         
  -7   9   2        133.13        120.62         4.70 o                         
  -6   9   2       1682.95       1665.76        15.85 o                         
  -5   9   2        481.55        447.01         7.33 o                         
  -4   9   2        363.37        390.01         6.98 o                         
  -3   9   2        180.14        167.43         4.84 o                         
  -2   9   2         42.79         28.95         3.05 o                         
  -1   9   2        973.02        968.55        10.36 o                         
   0   9   2       7157.87       7169.32        54.85 o                         
   1   9   2        958.72        944.56        12.00 o                         
   2   9   2         40.95         28.53         3.56 o                         
   3   9   2        209.34        192.69         5.86 o                         
   4   9   2        360.48        384.77         8.57 o                         
   5   9   2        471.55        425.14         9.47 o                         
   6   9   2       1846.07       1834.09        22.59 o                         
   7   9   2        155.57        144.80         7.22 o                         
   8   9   2       1655.29       1728.50        22.23 o                         
   9   9   2        245.61        218.10        44.37 o                         
 -10  10   2       3129.31       3070.20        42.13 o                         
  -9  10   2        159.93        149.88         5.85 o                         
  -8  10   2        201.99        204.50         6.04 o                         
  -7  10   2       4092.69       4168.40        33.64 o                         
  -6  10   2        147.77        130.05         5.06 o                         
  -5  10   2        254.49        230.44         6.40 o                         
  -4  10   2       2235.44       2229.70        20.28 o                         
  -3  10   2         87.58         91.62         3.71 o                         
  -2  10   2        427.11        407.11         7.15 o                         
  -1  10   2       6448.49       6431.82        49.12 o                         
   0  10   2        190.09        198.22         6.63 o                         
   1  10   2       6679.88       6677.72        51.98 o                         
   2  10   2        423.23        424.59         8.56 o                         
   3  10   2         77.54         78.60         4.49 o                         
   4  10   2       2485.57       2490.19        24.10 o                         
   5  10   2        250.31        222.55         7.30 o                         
   6  10   2        162.47        143.00         6.87 o                         
   7  10   2       4578.52       4737.02        43.20 o                         
   8  10   2        136.17        138.33         8.01 o                         
   9  10   2        144.10        142.14         8.58 o                         
  10  10   2       2781.21       2741.26        47.52 o                         
 -11  11   2       1336.31       1271.29        24.90 o                         
 -10  11   2        233.45        207.83         7.98 o                         
  -9  11   2       1653.82       1620.94        17.74 o                         
  -8  11   2       1049.44       1036.75        13.92 o                         
  -7  11   2        156.90        146.30         5.86 o                         
  -6  11   2       1468.36       1467.47        15.77 o                         
  -5  11   2        219.56        235.71         6.68 o                         
  -4  11   2        904.71        900.87        11.47 o                         
  -3  11   2        533.37        489.17         8.39 o                         
  -2  11   2        628.25        620.41         8.93 o                         
  -1  11   2       1786.59       1841.44        17.81 o                         
   0  11   2       4493.71       4613.07        37.14 o                         
   1  11   2       1733.02       1762.15        19.06 o                         
   2  11   2        701.05        682.78        10.80 o                         
   3  11   2        617.06        584.14         9.92 o                         
   4  11   2        884.37        881.50        13.83 o                         
   5  11   2        343.40        326.31        15.37 o                         
   6  11   2       1426.38       1443.63        19.45 o                         
   7  11   2        140.80        129.59         7.67 o                         
   8  11   2       1067.40       1065.78        19.22 o                         
   9  11   2       1508.10       1497.71        23.89 o                         
  10  11   2        218.01        166.39        10.65 o                         
  11  11   2       1361.27       1321.85        36.93 o                         
 -12  12   2          4.27          2.04        10.64 o                         
 -11  12   2        546.37        545.70        13.52 o                         
 -10  12   2        384.54        375.72        10.11 o                         
  -9  12   2        249.16        228.17         7.61 o                         
  -8  12   2        576.04        586.93        11.23 o                         
  -7  12   2        261.29        230.01         7.54 o                         
  -6  12   2        215.21        175.55         7.54 o                         
  -5  12   2        131.97        135.63         5.90 o                         
  -4  12   2        193.83        157.55         5.81 o                         
  -3  12   2       1603.15       1616.88        16.32 o                         
  -2  12   2         14.02          7.79         3.39 o                         
  -1  12   2         33.34         31.06         3.91 o                         
   0  12   2          4.29         -1.34         3.74 o                         
   1  12   2         24.53         15.03         4.01 o                         
   2  12   2         27.92         22.58         4.11 o                         
   3  12   2       1789.71       1824.90        18.86 o                         
   4  12   2        128.11         97.83         6.00 o                         
   5  12   2        122.43        124.51         6.60 o                         
   6  12   2        132.74        106.98         7.51 o                         
   7  12   2        316.79        297.72        10.56 o                         
   8  12   2        573.53        572.55        16.83 o                         
   9  12   2        174.93        164.14        11.05 o                         
  10  12   2        422.74        407.26        18.01 o                         
  11  12   2        568.87        570.78        18.92 o                         
  12  12   2          9.02         10.13        12.80 o                         
 -13  13   2         31.20         16.64        13.52 o                         
 -12  13   2        171.54        151.89        11.01 o                         
 -11  13   2         33.14         21.96         8.81 o                         
 -10  13   2       1655.36       1717.63        23.68 o                         
  -9  13   2        554.32        512.51        11.21 o                         
  -8  13   2         57.89         43.91         6.22 o                         
  -7  13   2       3498.61       3486.12        32.17 o                         
  -6  13   2        122.47        123.84         5.99 o                         
  -5  13   2        150.44        127.77         6.49 o                         
  -4  13   2       4013.20       4122.76        34.29 o                         
  -3  13   2        131.38        125.50         5.08 o                         
  -2  13   2        804.49        779.16        10.76 o                         
  -1  13   2        346.55        338.96         9.54 o                         
   0  13   2        488.41        473.92         9.78 o                         
   1  13   2        438.33        415.51        10.17 o                         
   2  13   2        777.78        734.04        11.97 o                         
   3  13   2        150.12        157.40         6.47 o                         
   4  13   2       3897.31       4001.08        38.06 o                         
   5  13   2         72.80         54.75         6.28 o                         
   6  13   2        113.15        102.66         7.33 o                         
   7  13   2       3317.45       3304.99        40.15 o                         
   8  13   2         28.80         13.65         6.13 o                         
   9  13   2        564.06        517.25        18.49 o                         
  10  13   2       1720.18       1821.13        31.02 o                         
  11  13   2         28.97         18.35        10.14 o                         
  12  13   2        158.45        159.37        12.19 o                         
  13  13   2         18.38         40.61        15.61 o                         
 -12  14   2        121.84         87.47        13.22 o                         
 -11  14   2       1056.07       1063.63        23.88 o                         
 -10  14   2         66.92         60.19         9.13 o                         
  -9  14   2        681.71        665.70        14.14 o                         
  -8  14   2        911.85        900.60        15.29 o                         
  -7  14   2        154.93        139.68         7.06 o                         
  -6  14   2       2222.33       2167.20        25.00 o                         
  -5  14   2       1093.52       1053.03        15.34 o                         
  -4  14   2        322.25        284.04         8.95 o                         
  -3  14   2       1843.11       1877.05        19.00 o                         
  -2  14   2        686.65        677.89        12.22 o                         
  -1  14   2        122.57         98.94         5.65 o                         
   0  14   2         24.70         18.03         4.45 o                         
   1  14   2         77.44         64.26         5.49 o                         
   2  14   2        543.83        533.43        11.05 o                         
   3  14   2       1834.99       1855.28        20.40 o                         
   4  14   2        297.78        254.63         9.04 o                         
   5  14   2       1074.14       1035.70        16.54 o                         
   6  14   2       2016.25       1959.33        29.30 o                         
   7  14   2        154.92        129.84         9.41 o                         
   8  14   2        949.32        927.51        23.36 o                         
   9  14   2        661.21        663.08        21.08 o                         
  10  14   2         49.89         45.35         9.62 o                         
  11  14   2       1038.03       1011.87        29.44 o                         
  12  14   2         92.53         75.43        15.46 o                         
 -11  15   2         66.79         30.50        10.95 o                         
 -10  15   2        756.61        754.80        21.55 o                         
  -9  15   2         68.91         54.15         8.78 o                         
  -8  15   2        567.60        548.96        13.45 o                         
  -7  15   2        140.29        128.40         7.64 o                         
  -6  15   2        212.98        206.01         9.59 o                         
  -5  15   2         82.02         66.07         5.94 o                         
  -4  15   2        337.57        310.26        10.21 o                         
  -3  15   2        100.56         84.05         4.96 o                         
  -2  15   2        107.12        100.93         5.78 o                         
  -1  15   2          6.19         -0.45         4.61 o                         
   0  15   2       1115.81       1111.32        15.37 o                         
   1  15   2          7.80         -0.32         4.74 o                         
   2  15   2        127.09        120.84         6.08 o                         
   3  15   2         66.76         61.90         5.09 o                         
   4  15   2        316.21        306.91        11.48 o                         
   5  15   2        121.37        109.63         8.39 o                         
   6  15   2        237.81        230.98        10.36 o                         
   7  15   2        165.07        148.36         9.68 o                         
   8  15   2        544.24        564.89        18.91 o                         
   9  15   2         75.35         68.31        11.21 o                         
  10  15   2        740.93        762.05        25.34 o                         
  11  15   2         64.51         30.55        11.63 o                         
  -9  16   2         17.67          1.60         8.34 o                         
  -8  16   2        233.92        229.26        10.97 o                         
  -7  16   2       2214.51       2214.08        27.23 o                         
  -6  16   2        160.40        165.05         8.33 o                         
  -5  16   2         98.96         82.47         7.45 o                         
  -4  16   2       1220.79       1232.19        17.70 o                         
  -3  16   2        292.96        291.11        10.80 o                         
  -2  16   2        441.95        401.85        12.40 o                         
  -1  16   2       1501.94       1536.92        18.78 o                         
   0  16   2         28.04         24.09         6.08 o                         
   1  16   2       1496.39       1529.03        21.03 o                         
   2  16   2        301.79        299.18        11.41 o                         
   3  16   2        293.93        292.01         9.96 o                         
   4  16   2       1190.67       1174.77        21.27 o                         
   5  16   2         57.44         51.89         7.08 o                         
   6  16   2        158.20        152.29        10.54 o                         
   7  16   2       2209.13       2263.35        35.67 o                         
   8  16   2        181.91        181.12        11.49 o                         
   9  16   2         11.05          1.13        11.39 o                         
  -8  17   2        909.96        906.68        23.18 o                         
  -7  17   2          3.69         -6.68         6.68 o                         
  -6  17   2        428.02        446.68        16.01 o                         
  -5  17   2        891.35        895.33        18.11 o                         
  -4  17   2        406.91        409.42        16.41 o                         
  -3  17   2        813.35        805.11        16.57 o                         
  -2  17   2        216.69        188.28         9.03 o                         
  -1  17   2         28.76         14.38         5.57 o                         
   0  17   2       2157.57       2267.57        28.51 o                         
   1  17   2         10.12         13.43         6.46 o                         
   2  17   2        243.32        217.22        10.71 o                         
   3  17   2        700.16        674.29        15.62 o                         
   4  17   2        341.66        346.09        13.60 o                         
   5  17   2        829.35        790.80        20.03 o                         
   6  17   2        431.99        469.82        21.20 o                         
   7  17   2          1.27         18.67        11.44 o                         
   8  17   2        898.10        939.02        31.95 o                         
  -5  18   2        265.65        275.62        13.85 o                         
  -4  18   2        223.85        194.78        11.31 o                         
  -3  18   2        350.80        341.78        12.66 o                         
  -2  18   2         37.97         26.24         7.59 o                         
  -1  18   2        224.76        212.84        11.04 o                         
   0  18   2         17.06         -0.76         7.17 o                         
   1  18   2        234.63        225.48        11.19 o                         
   2  18   2         62.74         68.34         8.03 o                         
   3  18   2        383.87        378.10        14.38 o                         
   4  18   2        212.88        195.69        12.96 o                         
   5  18   2        227.72        213.94        12.41 o                         
   0   1   3      16442.98      16130.30       106.85 o                         
  -1   2   3       1750.80       1763.67        13.26 o                         
   0   2   3       8503.55       8500.73        59.38 o                         
   1   2   3       1661.01       1641.65        14.77 o                         
  -2   3   3       3104.45       3134.81        25.13 o                         
  -1   3   3       5410.75       5341.09        40.00 o                         
   0   3   3        914.14        880.77         9.32 o                         
   1   3   3       5174.62       5122.23        40.00 o                         
   2   3   3       3116.10       3137.96        26.12 o                         
  -3   4   3      16088.79      16349.19       114.38 o                         
  -2   4   3        407.52        432.82         6.24 o                         
  -1   4   3        576.72        583.57         7.14 o                         
   0   4   3      15309.94      15079.15       115.09 o                         
   1   4   3        626.22        627.34         7.70 o                         
   2   4   3        587.49        590.16        14.95 o                         
   3   4   3      15687.36      16003.80       121.56 o                         
  -4   5   3       1623.96       1646.61        13.99 o                         
  -3   5   3      10074.67      10452.71        71.75 o                         
  -2   5   3        528.80        501.75         6.79 o                         
  -1   5   3       2018.85       1961.18        15.30 o                         
   0   5   3         32.30         21.15         2.60 o                         
   1   5   3       1674.07       1610.12        16.06 o                         
   2   5   3        532.31        497.21         8.16 o                         
   3   5   3      10137.23      10598.92        80.89 o                         
   4   5   3       1430.76       1443.25        15.49 o                         
  -5   6   3       5464.63       5728.84        41.83 o                         
  -4   6   3      13173.48      13550.88        94.60 o                         
  -3   6   3        344.96        346.86         6.17 o                         
  -2   6   3      10489.13      10693.27        76.34 o                         
  -1   6   3        300.09        389.20         5.68 o                         
   0   6   3       7686.87       8000.63        58.48 o                         
   1   6   3        311.30        398.70         6.88 o                         
   2   6   3      10686.74      10968.51        84.90 o                         
   3   6   3        345.01        346.84         7.59 o                         
   4   6   3      13581.25      13990.97       105.13 o                         
   5   6   3       5819.27       6077.33        53.61 o                         
  -6   7   3       4893.10       5010.70        40.50 o                         
  -5   7   3        952.19        946.31        11.28 o                         
  -4   7   3          3.51         -1.70         2.56 o                         
  -3   7   3      21360.41      21499.40       144.31 o                         
  -2   7   3        536.89        609.72         8.13 o                         
  -1   7   3        256.92        237.76         5.59 o                         
   0   7   3       3914.49       3764.12        30.42 o                         
   1   7   3        278.48        260.05         6.83 o                         
   2   7   3        594.69        671.18         9.31 o                         
   3   7   3      21348.02      21711.38       165.60 o                         
   4   7   3          3.32          1.81         3.63 o                         
   6   7   3       4953.26       5156.40        46.49 o                         
  -7   8   3       1756.63       1780.92        17.33 o                         
  -6   8   3       4758.27       4665.15        38.79 o                         
  -5   8   3         50.72         34.59         3.11 o                         
  -4   8   3       5618.58       5531.24        39.54 o                         
  -3   8   3        706.96        696.23         8.87 o                         
  -2   8   3       4102.59       4161.14        31.86 o                         
  -1   8   3       1852.61       1785.62        16.32 o                         
   0   8   3       2021.60       2020.61        19.74 o                         
   1   8   3       1692.84       1617.70        16.85 o                         
   2   8   3       4454.08       4505.31        37.18 o                         
   3   8   3        701.56        697.55        11.18 o                         
   4   8   3       5306.93       5210.92        46.81 o                         
   5   8   3         39.52         20.77         4.19 o                         
   6   8   3       4700.60       4617.17        44.74 o                         
   7   8   3       1579.77       1584.40        21.58 o                         
  -8   9   3        182.91        194.66         6.38 o                         
  -7   9   3       1614.00       1628.48        16.77 o                         
  -6   9   3        148.62        124.82         5.02 o                         
  -5   9   3       3791.83       3723.66        29.90 o                         
  -4   9   3        671.30        657.63         8.69 o                         
  -3   9   3       1776.50       1844.69        16.22 o                         
  -2   9   3       2904.60       3029.68        25.06 o                         
  -1   9   3       9783.56      10089.89        71.99 o                         
   0   9   3         91.61         78.82         4.10 o                         
   1   9   3       9593.38       9884.71        74.76 o                         
   2   9   3       3113.95       3263.57        28.97 o                         
   3   9   3       1843.38       1894.06        20.49 o                         
   4   9   3        697.33        667.28        11.49 o                         
   5   9   3       3870.19       3795.89        35.48 o                         
   6   9   3        155.09        122.39         6.45 o                         
   7   9   3       2038.17       2029.97        25.07 o                         
   8   9   3        258.13        266.57        10.50 o                         
  -9  10   3         45.88         43.03         4.31 o                         
  -8  10   3        630.09        644.85        10.65 o                         
  -7  10   3        251.46        220.89         6.39 o                         
  -6  10   3       3112.33       3212.35        28.77 o                         
  -5  10   3        716.30        724.76         9.59 o                         
  -4  10   3       1371.97       1461.20        13.89 o                         
  -3  10   3         29.28         17.84         2.96 o                         
  -2  10   3       2660.20       2640.24        22.04 o                         
  -1  10   3       1662.56       1702.87        17.09 o                         
   0  10   3      12319.73      12402.71        94.15 o                         
   1  10   3       1739.01       1798.36        17.88 o                         
   2  10   3       2597.30       2575.40        23.78 o                         
   3  10   3         47.11         34.98         4.65 o                         
   4  10   3       1474.02       1558.33        18.54 o                         
   5  10   3        589.52        590.95        12.40 o                         
   6  10   3       3747.94       3841.68        36.63 o                         
   7  10   3        274.53        245.26         9.95 o                         
   8  10   3        396.64        446.87        32.03 o                         
   9  10   3         12.56         14.66         6.80 o                         
 -10  11   3         88.25         83.66         4.57 o                         
  -9  11   3        689.40        707.41        11.22 o                         
  -8  11   3         45.48         42.28         4.16 o                         
  -7  11   3       2778.94       2805.31        25.14 o                         
  -6  11   3       1035.51       1031.52        12.05 o                         
  -5  11   3        442.38        461.12         8.44 o                         
  -4  11   3       2270.03       2224.81        18.97 o                         
  -3  11   3        401.71        381.77         7.38 o                         
  -2  11   3        387.69        357.92         8.28 o                         
  -1  11   3       6148.03       6105.63        46.16 o                         
   0  11   3        124.09         90.17         5.14 o                         
   1  11   3       5842.37       5830.80        48.73 o                         
   2  11   3        411.19        366.77         8.73 o                         
   3  11   3        395.52        374.46         9.90 o                         
   4  11   3       2156.47       2089.40        24.95 o                         
   5  11   3        610.51        597.68        19.04 o                         
   6  11   3        866.31        861.54        16.60 o                         
   7  11   3       2739.36       2751.51        32.96 o                         
   8  11   3         54.20         49.16         7.59 o                         
   9  11   3        624.22        644.41        17.48 o                         
  10  11   3         98.45         65.59         9.92 o                         
 -11  12   3        375.33        351.65        11.32 o                         
 -10  12   3       1557.86       1534.58        19.06 o                         
  -9  12   3        290.84        297.50         8.33 o                         
  -8  12   3       1723.30       1650.68        18.01 o                         
  -7  12   3        815.10        786.32        11.57 o                         
  -6  12   3         92.73         82.10         4.55 o                         
  -5  12   3       1132.13       1150.87        13.74 o                         
  -4  12   3        759.05        741.32         9.62 o                         
  -3  12   3        376.09        346.85         7.27 o                         
  -2  12   3       2143.53       2071.86        20.42 o                         
  -1  12   3        899.82        928.63        13.12 o                         
   0  12   3       1245.21       1224.42        15.46 o                         
   1  12   3        961.47        971.52        13.88 o                         
   2  12   3       2248.92       2182.73        21.56 o                         
   3  12   3        392.96        373.70         9.59 o                         
   4  12   3        827.16        815.55        14.33 o                         
   5  12   3       1217.78       1212.95        17.88 o                         
   6  12   3        116.75        106.04         7.57 o                         
   7  12   3        731.46        691.43        16.29 o                         
   8  12   3       1716.55       1635.17        27.88 o                         
   9  12   3        284.98        289.31        13.43 o                         
  10  12   3       1667.59       1645.05        29.91 o                         
  11  12   3        387.00        371.63        19.77 o                         
 -12  13   3        257.38        259.92        10.93 o                         
 -11  13   3        924.69        941.20        20.73 o                         
 -10  13   3         67.88         44.89         5.81 o                         
  -9  13   3       1660.61       1669.64        20.80 o                         
  -8  13   3        248.21        212.79         9.09 o                         
  -7  13   3        738.66        699.74        11.90 o                         
  -6  13   3        632.47        611.31        11.41 o                         
  -5  13   3       1538.66       1507.33        16.68 o                         
  -4  13   3        196.61        190.55         5.84 o                         
  -3  13   3       3121.15       3175.98        27.13 o                         
  -2  13   3       1002.18        984.02        13.39 o                         
  -1  13   3        117.31        101.10         5.47 o                         
   0  13   3        117.31        119.49         6.11 o                         
   1  13   3        148.96        129.57         6.02 o                         
   2  13   3        834.87        817.48        13.55 o                         
   3  13   3       3372.78       3461.46        31.85 o                         
   4  13   3        272.79        242.92         9.32 o                         
   5  13   3       1606.33       1579.73        21.66 o                         
   6  13   3        497.12        484.76        16.94 o                         
   7  13   3        767.16        721.63        19.00 o                         
   8  13   3        273.48        218.55        10.90 o                         
   9  13   3       1848.19       1851.98        32.87 o                         
  10  13   3         78.80         65.31        11.01 o                         
  11  13   3        979.16       1016.65        27.54 o                         
  12  13   3        261.44        278.54        19.36 o                         
 -12  14   3        225.96        234.91        15.32 o                         
 -11  14   3        303.79        283.61        14.09 o                         
 -10  14   3       1822.14       1888.44        26.48 o                         
  -9  14   3        684.76        673.25        14.89 o                         
  -8  14   3         19.47          9.41         5.62 o                         
  -7  14   3         96.92         79.46         6.25 o                         
  -6  14   3        276.21        243.52         8.41 o                         
  -5  14   3         10.11          3.80         4.31 o                         
  -4  14   3       2274.45       2252.18        21.26 o                         
  -3  14   3        927.44        928.89        12.81 o                         
  -2  14   3       1566.48       1593.72        19.17 o                         
  -1  14   3       1570.86       1564.22        18.18 o                         
   0  14   3         26.06         10.29         4.72 o                         
   1  14   3       1375.45       1356.89        17.40 o                         
   2  14   3       1784.38       1790.38        19.78 o                         
   3  14   3        903.85        917.09        15.09 o                         
   4  14   3       2376.51       2358.14        27.21 o                         
   5  14   3         37.71         32.87         6.68 o                         
   6  14   3        259.69        219.12        11.48 o                         
   7  14   3        117.20         95.20         8.31 o                         
   8  14   3         26.41         25.32        10.34 o                         
   9  14   3        672.86        654.83        23.97 o                         
  10  14   3       1884.43       1983.80        40.38 o                         
  11  14   3        311.72        287.77        22.05 o                         
  12  14   3        203.53        210.47        17.60 o                         
 -11  15   3        512.18        495.84        20.95 o                         
 -10  15   3        187.48        161.99        10.04 o                         
  -9  15   3         42.74         29.78         6.36 o                         
  -8  15   3        873.59        878.09        16.79 o                         
  -7  15   3        169.18        156.14         7.96 o                         
  -6  15   3         31.43         24.27         6.50 o                         
  -5  15   3        848.70        830.92        13.11 o                         
  -4  15   3        735.38        710.82        13.95 o                         
  -3  15   3        918.01        929.26        13.63 o                         
  -2  15   3        673.34        683.36        13.08 o                         
  -1  15   3         79.74         60.56         5.86 o                         
   0  15   3        263.56        215.62         8.44 o                         
   1  15   3         78.14         71.71         6.10 o                         
   2  15   3        547.39        534.98        12.31 o                         
   3  15   3        908.55        927.44        16.94 o                         
   4  15   3        793.52        800.82        16.16 o                         
   5  15   3        842.78        815.05        17.60 o                         
   6  15   3         23.06         18.68         7.23 o                         
   7  15   3        192.31        171.11        14.35 o                         
   8  15   3        918.49        915.84        23.02 o                         
   9  15   3         50.18         45.16        13.28 o                         
  10  15   3        126.24        116.33        15.50 o                         
  11  15   3        452.08        449.56        29.25 o                         
  -9  16   3        673.73        674.13        17.56 o                         
  -8  16   3        300.94        310.98        12.70 o                         
  -7  16   3         62.30         55.67         7.06 o                         
  -6  16   3       1464.78       1504.26        21.27 o                         
  -5  16   3        661.43        656.39        15.96 o                         
  -4  16   3        120.79        100.22         7.24 o                         
  -3  16   3        350.15        360.37        10.86 o                         
  -2  16   3         35.29         28.13         5.53 o                         
  -1  16   3         20.53         17.77         5.83 o                         
   0  16   3       1303.07       1305.78        18.54 o                         
   1  16   3         58.83         41.97         6.71 o                         
   2  16   3         58.64         35.59         5.89 o                         
   3  16   3        289.18        307.89        12.17 o                         
   4  16   3        130.92        105.28         9.94 o                         
   5  16   3        654.57        646.67        17.38 o                         
   6  16   3       1586.29       1616.67        29.57 o                         
   7  16   3         89.22         73.05        11.60 o                         
   8  16   3        347.14        313.26        22.40 o                         
   9  16   3        658.13        640.16        29.61 o                         
  -7  17   3       1196.64       1228.66        23.20 o                         
  -6  17   3        548.55        583.18        15.98 o                         
  -5  17   3        780.48        820.43        20.23 o                         
  -4  17   3        225.24        188.17        10.67 o                         
  -3  17   3          0.61         -5.68         5.68 o                         
  -2  17   3        195.72        171.05         8.06 o                         
  -1  17   3       1163.43       1130.65        20.55 o                         
   0  17   3        506.53        495.58        13.69 o                         
   1  17   3       1109.17       1088.21        18.74 o                         
   2  17   3        300.93        259.64        13.37 o                         
   3  17   3          1.83         -7.35         7.35 o                         
   4  17   3        246.31        212.95        12.03 o                         
   5  17   3        870.49        888.47        30.15 o                         
   6  17   3        540.58        570.82        21.43 o                         
   7  17   3       1257.20       1313.81        28.68 o                         
  -4  18   3          1.92         -2.32         8.91 o                         
  -3  18   3        135.08        101.64         9.87 o                         
  -2  18   3         21.58          7.88         8.27 o                         
  -1  18   3        662.66        687.29        17.27 o                         
   0  18   3        956.17       1002.06        19.26 o                         
   1  18   3        792.36        821.42        19.25 o                         
   2  18   3         17.59         23.35         8.12 o                         
   3  18   3        141.86        129.33        10.53 o                         
   4  18   3          1.42          0.59         9.67 o                         
   0   0   4      12829.68      11596.54       161.48 o                         
  -1   1   4       9804.90       9374.82        87.15 o                         
   0   1   4         40.48         38.87         2.27 o                         
   1   1   4       9882.54       9408.56        87.18 o                         
  -2   2   4       3174.57       3273.86        32.90 o                         
  -1   2   4       2892.49       2694.09        20.85 o                         
   0   2   4       3752.95       3512.86        26.45 o                         
   1   2   4       2902.49       2692.12        20.21 o                         
   2   2   4       2916.00       2942.84        37.10 o                         
  -3   3   4      33028.52      33457.16       314.35 o                         
  -2   3   4        214.77        163.72         4.62 o                         
  -1   3   4       1805.43       1806.20        15.21 o                         
   0   3   4      26517.32      25113.71       178.60 o                         
   1   3   4       1708.78       1697.18        16.37 o                         
   2   3   4        251.54        190.94         5.88 o                         
   3   3   4      30774.53      31263.28       338.64 o                         
  -4   4   4      22741.27      23014.69       229.58 o                         
  -3   4   4       3665.50       3938.39        32.35 o                         
  -2   4   4      16190.12      16721.07       120.24 o                         
  -1   4   4      14115.05      14141.28       102.53 o                         
   0   4   4        264.51        304.86         5.68 o                         
   1   4   4      14221.35      14249.00       102.93 o                         
   2   4   4      15352.52      15967.10       120.43 o                         
   3   4   4       3596.80       3869.37        32.88 o                         
   4   4   4      21886.62      22303.29       230.09 o                         
  -5   5   4       1934.42       1895.53        26.88 o                         
  -4   5   4       2141.52       2179.06        20.15 o                         
  -3   5   4       7635.94       7857.78        58.86 o                         
  -2   5   4       3841.37       3934.28        31.50 o                         
  -1   5   4        307.45        367.47         6.12 o                         
   0   5   4       8685.78       8875.92        65.78 o                         
   1   5   4        281.64        337.71         6.72 o                         
   2   5   4       3778.02       3850.93        32.91 o                         
   3   5   4       7244.06       7496.25        61.93 o                         
   4   5   4       2412.21       2464.61        21.79 o                         
   5   5   4       1794.93       1723.60        30.47 o                         
  -6   6   4       3247.98       3251.24        36.83 o                         
  -5   6   4       1610.61       1591.67        15.03 o                         
  -4   6   4       1496.91       1572.57        15.14 o                         
  -3   6   4      17562.31      17632.40       130.08 o                         
  -2   6   4        622.23        548.21         8.72 o                         
  -1   6   4       1433.01       1183.64        12.58 o                         
   0   6   4       4515.34       4315.31        35.68 o                         
   1   6   4       1425.62       1184.50        12.21 o                         
   2   6   4        559.79        483.92         8.87 o                         
   3   6   4      17522.58      17667.70       139.87 o                         
   4   6   4       1478.83       1513.39        19.02 o                         
   5   6   4       1584.34       1546.86        17.75 o                         
   6   6   4       3040.18       3028.02        40.86 o                         
  -7   7   4       4242.77       4174.84        46.32 o                         
  -6   7   4       2438.20       2484.11        20.59 o                         
  -5   7   4       7340.93       7583.29        56.03 o                         
  -4   7   4      13726.30      13719.00       101.00 o                         
  -3   7   4       1329.70       1331.27        13.10 o                         
  -2   7   4       9507.38       9484.98        69.86 o                         
  -1   7   4      12577.17      12623.05        97.53 o                         
   0   7   4       1450.50       1477.30        15.58 o                         
   1   7   4      12842.25      12960.97       102.30 o                         
   2   7   4       9796.77       9610.80        76.71 o                         
   3   7   4       1271.79       1264.12        16.01 o                         
   4   7   4      13493.12      13720.89       108.03 o                         
   5   7   4       7080.44       7337.73        60.57 o                         
   6   7   4       2283.66       2326.74        24.64 o                         
   7   7   4       4092.60       4025.90        57.93 o                         
  -8   8   4        517.06        558.03        13.13 o                         
  -7   8   4        505.58        531.14         9.80 o                         
  -6   8   4       3457.20       3489.77        29.92 o                         
  -5   8   4       3630.26       3757.00        28.34 o                         
  -4   8   4        232.21        244.33         6.16 o                         
  -3   8   4       9903.23      10139.07        69.61 o                         
  -2   8   4       3087.34       3220.27        24.42 o                         
  -1   8   4       1286.41       1256.20        13.15 o                         
   0   8   4       6673.03       6600.58        53.07 o                         
   1   8   4       1284.32       1231.41        14.98 o                         
   2   8   4       2815.88       2909.51        28.47 o                         
   3   8   4       9590.25       9797.17        78.72 o                         
   4   8   4        228.20        247.18         8.54 o                         
   5   8   4       3292.20       3400.86        33.32 o                         
   6   8   4       3380.78       3425.76        33.80 o                         
   7   8   4        558.78        575.14        12.54 o                         
   8   8   4        605.76        652.17        19.94 o                         
  -9   9   4       2953.78       2993.07        40.81 o                         
  -8   9   4        338.38        339.42         8.59 o                         
  -7   9   4        267.65        255.09         7.76 o                         
  -6   9   4       2923.36       3053.11        26.76 o                         
  -5   9   4       1240.80       1204.15        12.84 o                         
  -4   9   4       3339.59       3272.65        26.42 o                         
  -3   9   4       1268.65       1198.39        12.26 o                         
  -2   9   4       2154.22       2241.36        20.50 o                         
  -1   9   4       2921.80       2912.65        25.89 o                         
   0   9   4       7105.88       6833.40        55.37 o                         
   1   9   4       2955.93       2945.28        27.79 o                         
   2   9   4       2187.55       2284.53        22.04 o                         
   3   9   4       1198.03       1113.92        14.74 o                         
   4   9   4       3346.32       3279.44        32.05 o                         
   5   9   4       1231.28       1198.27        16.31 o                         
   6   9   4       3154.42       3306.78        33.02 o                         
   7   9   4        230.65        225.33         9.00 o                         
   8   9   4        433.78        412.12        13.07 o                         
   9   9   4       2593.55       2592.42        46.19 o                         
 -10  10   4       3109.37       3111.09        45.74 o                         
  -9  10   4        291.41        277.72        10.46 o                         
  -8  10   4       2051.73       2064.16        20.74 o                         
  -7  10   4        853.86        860.41        12.91 o                         
  -6  10   4        260.82        265.77         7.56 o                         
  -5  10   4       2847.16       2904.77        25.63 o                         
  -4  10   4       4968.19       5050.00        40.30 o                         
  -3  10   4        554.89        554.08         8.37 o                         
  -2  10   4       5156.00       5176.94        42.96 o                         
  -1  10   4      14176.66      14369.44       105.83 o                         
   0  10   4       2833.89       2920.06        27.44 o                         
   1  10   4      14055.24      14260.98       105.91 o                         
   2  10   4       5215.59       5280.61        43.54 o                         
   3  10   4        582.70        573.04        11.50 o                         
   4  10   4       5233.66       5302.93        47.44 o                         
   5  10   4       3165.61       3238.89        31.55 o                         
   6  10   4        307.62        298.02        10.56 o                         
   7  10   4        955.37        943.77        16.28 o                         
   8  10   4       1997.06       2020.80        27.98 o                         
   9  10   4        275.60        251.88        10.95 o                         
  10  10   4       3060.06       3110.38        58.34 o                         
 -11  11   4        631.68        620.24        18.08 o                         
 -10  11   4        279.12        263.66         8.66 o                         
  -9  11   4       1977.64       1962.75        21.75 o                         
  -8  11   4       2120.34       2183.42        21.41 o                         
  -7  11   4         84.75         92.94         4.82 o                         
  -6  11   4       1574.04       1583.27        16.95 o                         
  -5  11   4       3324.85       3348.95        26.20 o                         
  -4  11   4        515.88        510.08         8.46 o                         
  -3  11   4       3077.29       3069.69        26.58 o                         
  -2  11   4       3101.27       3082.30        26.86 o                         
  -1  11   4       1379.98       1394.15        16.70 o                         
   0  11   4      14964.67      15427.89       116.42 o                         
   1  11   4       1474.02       1483.40        17.13 o                         
   2  11   4       3059.00       2998.14        29.19 o                         
   3  11   4       3389.38       3380.49        32.52 o                         
   4  11   4        553.54        551.55        12.00 o                         
   5  11   4       3130.93       3150.51        34.01 o                         
   6  11   4       1421.05       1410.26        20.29 o                         
   7  11   4         72.10         77.47         7.12 o                         
   8  11   4       2017.33       2084.25        30.02 o                         
   9  11   4       1906.67       1870.69        30.02 o                         
  10  11   4        285.80        259.68        14.05 o                         
  11  11   4        570.41        633.79        36.56 o                         
 -12  12   4       1195.03       1177.66        28.69 o                         
 -11  12   4        310.04        282.40        13.97 o                         
 -10  12   4        225.39        209.38         8.54 o                         
  -9  12   4       2203.49       2224.63        23.10 o                         
  -8  12   4        189.73        160.89         6.68 o                         
  -7  12   4       1441.80       1375.26        16.55 o                         
  -6  12   4       1490.33       1502.34        15.62 o                         
  -5  12   4          8.54         -0.06         3.69 o                         
  -4  12   4       1945.78       1971.22        18.40 o                         
  -3  12   4       1607.53       1588.97        16.86 o                         
  -2  12   4         99.38        105.31         5.55 o                         
  -1  12   4       1823.78       1816.81        19.60 o                         
   0  12   4         10.54          1.50         4.29 o                         
   1  12   4       1718.83       1700.35        19.57 o                         
   2  12   4         90.31         88.83         5.74 o                         
   3  12   4       1820.62       1793.81        21.79 o                         
   4  12   4       2035.30       2020.68        25.50 o                         
   5  12   4          2.82          2.54         5.68 o                         
   6  12   4       1302.83       1321.24        20.73 o                         
   7  12   4       1526.71       1465.41        23.24 o                         
   8  12   4        193.17        159.82        11.27 o                         
   9  12   4       2218.19       2322.14        37.07 o                         
  10  12   4        183.10        157.11        12.97 o                         
  11  12   4        352.19        290.67        18.08 o                         
  12  12   4       1310.17       1317.03        47.70 o                         
 -12  13   4         43.68         52.13         7.10 o                         
 -11  13   4        695.90        706.29        16.95 o                         
 -10  13   4       1497.21       1583.57        21.96 o                         
  -9  13   4         97.81         98.71         5.84 o                         
  -8  13   4       2587.49       2641.10        26.94 o                         
  -7  13   4       1101.92       1097.43        15.27 o                         
  -6  13   4        267.88        262.47         9.01 o                         
  -5  13   4       2100.73       2131.41        21.26 o                         
  -4  13   4        673.67        675.28         9.98 o                         
  -3  13   4       1192.69       1208.83        14.98 o                         
  -2  13   4       3382.56       3400.35        31.27 o                         
  -1  13   4       1698.77       1673.78        19.89 o                         
   0  13   4        371.34        351.87         9.89 o                         
   1  13   4       1829.36       1794.23        20.38 o                         
   2  13   4       3545.48       3602.92        34.05 o                         
   3  13   4       1161.05       1165.65        18.35 o                         
   4  13   4        586.52        574.89        14.13 o                         
   5  13   4       2114.64       2146.05        28.63 o                         
   6  13   4        270.07        262.78        11.46 o                         
   7  13   4       1154.55       1170.41        22.26 o                         
   8  13   4       2719.96       2746.66        38.02 o                         
   9  13   4        105.53        112.61        12.12 o                         
  10  13   4       1570.44       1646.20        36.12 o                         
  11  13   4        729.42        757.93        27.17 o                         
  12  13   4         60.35         66.97        13.64 o                         
 -11  14   4        227.86        225.29        16.48 o                         
 -10  14   4         15.36         13.34         6.43 o                         
  -9  14   4       1796.79       1809.77        22.39 o                         
  -8  14   4       1062.49       1076.32        16.11 o                         
  -7  14   4         37.44         36.19         5.37 o                         
  -6  14   4        786.00        811.58        12.68 o                         
  -5  14   4       2917.49       2906.62        27.56 o                         
  -4  14   4        975.38        965.59        15.10 o                         
  -3  14   4       2342.55       2411.38        23.59 o                         
  -2  14   4       3276.45       3312.91        31.13 o                         
  -1  14   4       1322.91       1364.36        19.13 o                         
   0  14   4       1136.95       1173.91        16.97 o                         
   1  14   4       1337.08       1396.31        18.28 o                         
   2  14   4       3264.98       3311.97        32.99 o                         
   3  14   4       2309.38       2331.37        30.21 o                         
   4  14   4       1088.63       1087.35        19.25 o                         
   5  14   4       2941.94       2926.64        37.01 o                         
   6  14   4        817.80        832.28        19.58 o                         
   7  14   4         44.79         55.50         9.44 o                         
   8  14   4       1005.56       1000.79        24.62 o                         
   9  14   4       1964.23       1963.40        40.59 o                         
  10  14   4          6.46         24.29        11.86 o                         
  11  14   4        237.80        183.50        16.71 o                         
 -10  15   4        380.81        314.95        12.98 o                         
  -9  15   4        770.08        792.67        17.97 o                         
  -8  15   4         37.75         23.79         6.33 o                         
  -7  15   4        292.95        259.20        10.43 o                         
  -6  15   4       1378.72       1346.82        20.23 o                         
  -5  15   4        351.83        342.12        10.81 o                         
  -4  15   4       1515.45       1502.23        19.41 o                         
  -3  15   4       1159.37       1132.47        16.53 o                         
  -2  15   4       1004.47        985.99        15.64 o                         
  -1  15   4        625.79        609.37        12.85 o                         
   0  15   4          1.46          3.80         5.17 o                         
   1  15   4        669.88        644.19        14.05 o                         
   2  15   4       1027.14       1006.99        16.96 o                         
   3  15   4       1113.08       1082.10        21.45 o                         
   4  15   4       1567.33       1533.51        25.22 o                         
   5  15   4        404.71        374.38        15.16 o                         
   6  15   4       1462.25       1461.01        29.30 o                         
   7  15   4        308.18        299.70        24.51 o                         
   8  15   4         44.97         56.52        10.54 o                         
   9  15   4        764.81        771.05        30.61 o                         
  10  15   4        379.66        317.85        26.94 o                         
  -8  16   4       1668.64       1736.99        27.56 o                         
  -7  16   4        384.85        435.37        15.09 o                         
  -6  16   4        259.88        219.82         9.01 o                         
  -5  16   4       1322.57       1383.06        21.08 o                         
  -4  16   4         49.24         53.23         6.53 o                         
  -3  16   4        113.78        101.01         6.73 o                         
  -2  16   4        531.85        544.63        13.50 o                         
  -1  16   4        252.84        228.17        10.46 o                         
   0  16   4        572.57        546.24        14.11 o                         
   1  16   4        193.12        180.70         8.65 o                         
   2  16   4        540.47        564.59        17.47 o                         
   3  16   4        116.80        100.22         9.27 o                         
   4  16   4         70.70         61.76         9.12 o                         
   5  16   4       1404.36       1452.26        26.84 o                         
   6  16   4        247.23        248.75        14.62 o                         
   7  16   4        473.01        477.58        20.25 o                         
   8  16   4       1640.83       1732.42        36.50 o                         
  -6  17   4       1171.36       1224.14        23.42 o                         
  -5  17   4        721.98        730.99        16.94 o                         
  -4  17   4        553.56        576.33        26.27 o                         
  -3  17   4        563.21        549.17        16.43 o                         
  -2  17   4        941.56        909.88        17.67 o                         
  -1  17   4        565.59        554.47        14.86 o                         
   0  17   4        459.97        470.93        15.24 o                         
   1  17   4        678.86        674.24        16.85 o                         
   2  17   4        947.35        970.23        21.45 o                         
   3  17   4        563.89        567.99        25.63 o                         
   4  17   4        557.70        582.93        19.26 o                         
   5  17   4        722.79        793.09        22.74 o                         
   6  17   4       1252.89       1360.84        29.23 o                         
  -3  18   4        188.85        168.30        11.98 o                         
  -2  18   4        465.28        447.75        16.39 o                         
  -1  18   4        443.87        471.74        16.04 o                         
   0  18   4        672.42        696.13        20.18 o                         
   1  18   4        417.87        468.91        16.50 o                         
   2  18   4        496.37        475.23        20.20 o                         
   3  18   4        195.14        165.41        13.30 o                         
   0   1   5       9558.15       9319.49        62.78 o                         
  -1   2   5       2956.02       3008.60        23.22 o                         
   0   2   5       2166.83       1930.11        15.39 o                         
   1   2   5       2900.95       2978.82        23.21 o                         
  -2   3   5      13664.85      13717.55        95.00 o                         
  -1   3   5       1833.13       1607.72        14.75 o                         
   0   3   5        133.41         88.99         3.51 o                         
   1   3   5       1979.77       1743.53        15.43 o                         
   2   3   5      13345.92      13379.20       103.08 o                         
  -3   4   5       9278.85       9177.65        64.45 o                         
  -2   4   5       1757.19       1688.38        16.42 o                         
  -1   4   5       1143.77       1125.56        12.18 o                         
   0   4   5       8420.00       8008.59        59.80 o                         
   1   4   5       1132.24       1120.56        12.60 o                         
   2   4   5       1916.43       1838.40        17.26 o                         
   3   4   5       8532.82       8339.45        67.28 o                         
  -4   5   5       5404.71       5485.20        41.47 o                         
  -3   5   5       2782.87       2846.97        26.70 o                         
  -2   5   5       4174.57       4256.45        33.69 o                         
  -1   5   5       4946.51       4941.48        37.05 o                         
   0   5   5       4566.01       4370.05        35.68 o                         
   1   5   5       4847.41       4814.01        38.07 o                         
   2   5   5       3975.11       4049.46        37.85 o                         
   3   5   5       2918.95       2959.12        28.60 o                         
   4   5   5       5372.60       5357.22        46.13 o                         
  -5   6   5       4762.58       4842.45        38.04 o                         
  -4   6   5       5893.72       6028.35        51.29 o                         
  -3   6   5        305.79        308.29         6.97 o                         
  -2   6   5       1415.54       1376.65        15.10 o                         
  -1   6   5       7112.84       6845.19        53.39 o                         
   0   6   5        222.72        201.21         5.59 o                         
   1   6   5       7278.80       7078.07        54.77 o                         
   2   6   5       1416.63       1369.22        16.01 o                         
   3   6   5        281.08        278.31         8.17 o                         
   4   6   5       5842.42       5987.24        51.14 o                         
   5   6   5       4335.71       4399.44        38.94 o                         
  -6   7   5       6765.53       6709.90        48.63 o                         
  -5   7   5       5135.91       5145.64        41.27 o                         
  -4   7   5        867.34        890.27        11.88 o                         
  -3   7   5      11576.09      11830.76        90.13 o                         
  -2   7   5       7510.10       7854.64        58.49 o                         
  -1   7   5        983.68        878.99        11.50 o                         
   0   7   5      16653.66      16834.39       120.33 o                         
   1   7   5        892.10        784.44        12.27 o                         
   2   7   5       7547.39       7880.12        63.28 o                         
   3   7   5      11202.50      11459.03        91.21 o                         
   4   7   5        793.17        822.72        13.10 o                         
   5   7   5       5130.14       5178.75        45.36 o                         
   6   7   5       6367.94       6406.67        56.35 o                         
  -7   8   5       1048.67       1082.21        11.88 o                         
  -6   8   5        564.21        557.92         9.36 o                         
  -5   8   5       1071.66       1068.06        12.32 o                         
  -4   8   5       6534.47       6691.64        54.40 o                         
  -3   8   5        438.30        475.52         8.11 o                         
  -2   8   5       2139.07       2171.32        19.76 o                         
  -1   8   5       7436.68       7674.27        57.61 o                         
   0   8   5        216.12        169.63         5.74 o                         
   1   8   5       7641.40       7902.46        61.28 o                         
   2   8   5       2025.84       2054.38        21.92 o                         
   3   8   5        345.44        369.80         9.65 o                         
   4   8   5       6595.69       6788.66        56.03 o                         
   5   8   5        939.33        928.22        14.92 o                         
   6   8   5        639.47        616.29        12.49 o                         
   7   8   5       1226.39       1235.28        17.71 o                         
  -8   9   5       2418.83       2454.50        24.22 o                         
  -7   9   5        943.79        948.47        12.75 o                         
  -6   9   5        835.15        844.57        10.92 o                         
  -5   9   5        626.32        621.09         9.36 o                         
  -4   9   5       3752.25       3703.60        30.04 o                         
  -3   9   5         16.48         12.47         3.22 o                         
  -2   9   5       3508.75       3551.73        29.33 o                         
  -1   9   5       1086.67       1044.19        13.35 o                         
   0   9   5         53.37         38.93         4.20 o                         
   1   9   5       1097.13       1063.82        13.46 o                         
   2   9   5       3231.18       3288.11        32.33 o                         
   3   9   5          9.61          6.25         4.51 o                         
   4   9   5       3823.31       3774.97        34.84 o                         
   5   9   5        589.82        570.38        12.25 o                         
   6   9   5        821.69        842.23        14.83 o                         
   7   9   5       1000.13        975.35        16.32 o                         
   8   9   5       2360.66       2387.19        30.22 o                         
  -9  10   5       3795.33       3791.39        38.26 o                         
  -8  10   5       1240.74       1243.55        16.59 o                         
  -7  10   5        547.24        536.65         9.72 o                         
  -6  10   5       1319.42       1285.34        14.63 o                         
  -5  10   5        733.75        734.68        10.65 o                         
  -4  10   5       1369.73       1377.40        14.75 o                         
  -3  10   5       5918.35       5999.90        44.38 o                         
  -2  10   5       3087.46       3106.74        29.75 o                         
  -1  10   5       3829.52       3864.54        32.39 o                         
   0  10   5       4988.72       5044.84        41.58 o                         
   1  10   5       3733.66       3778.21        33.86 o                         
   2  10   5       3329.58       3329.83        31.82 o                         
   3  10   5       5937.33       6007.30        53.75 o                         
   4  10   5       1322.42       1328.41        18.13 o                         
   5  10   5        843.98        831.95        14.62 o                         
   6  10   5       1305.58       1255.31        19.13 o                         
   7  10   5        529.21        538.69        14.53 o                         
   8  10   5       1166.65       1191.60        21.77 o                         
   9  10   5       3715.15       3708.57        48.39 o                         
 -10  11   5       1841.71       1894.89        22.33 o                         
  -9  11   5       1475.63       1464.34        17.79 o                         
  -8  11   5        457.15        434.26        11.47 o                         
  -7  11   5        833.35        866.49        13.83 o                         
  -6  11   5       1555.19       1573.39        17.01 o                         
  -5  11   5        222.58        219.64         7.56 o                         
  -4  11   5       1801.03       1845.57        17.78 o                         
  -3  11   5       1560.77       1507.01        16.64 o                         
  -2  11   5       3093.51       3065.87        27.44 o                         
  -1  11   5       5161.64       5217.70        44.44 o                         
   0  11   5        415.06        410.81        10.24 o                         
   1  11   5       5307.92       5353.27        44.98 o                         
   2  11   5       2776.81       2746.26        29.04 o                         
   3  11   5       1666.97       1600.83        20.56 o                         
   4  11   5       1977.30       2010.86        24.58 o                         
   5  11   5        180.76        170.67         8.30 o                         
   6  11   5       1532.40       1553.87        22.80 o                         
   7  11   5        963.27        963.35        18.94 o                         
   8  11   5        448.24        455.89        15.72 o                         
   9  11   5       1532.99       1524.43        27.61 o                         
  10  11   5       1859.47       1920.17        36.35 o                         
 -11  12   5        608.08        639.37        14.38 o                         
 -10  12   5        672.22        673.36        13.36 o                         
  -9  12   5        463.37        452.21        10.38 o                         
  -8  12   5       1697.18       1740.97        20.75 o                         
  -7  12   5       1807.95       1767.93        21.81 o                         
  -6  12   5          8.42          9.41         4.38 o                         
  -5  12   5       2518.05       2601.86        23.03 o                         
  -4  12   5         13.81          4.58         3.88 o                         
  -3  12   5        481.65        485.61        10.12 o                         
  -2  12   5       2150.92       2185.37        22.49 o                         
  -1  12   5       1121.28       1158.06        16.01 o                         
   0  12   5        145.92        130.82         6.41 o                         
   1  12   5       1239.29       1273.09        16.37 o                         
   2  12   5       2278.61       2313.93        25.29 o                         
   3  12   5        483.48        499.13        12.06 o                         
   4  12   5          7.08          4.54         6.15 o                         
   5  12   5       2581.07       2622.46        31.54 o                         
   6  12   5         11.86          4.39         6.38 o                         
   7  12   5       1793.61       1765.63        31.22 o                         
   8  12   5       1724.31       1726.54        28.61 o                         
   9  12   5        445.51        395.47        22.91 o                         
  10  12   5        688.19        701.68        27.00 o                         
  11  12   5        604.09        684.04        25.61 o                         
 -12  13   5       1342.64       1333.44        25.04 o                         
 -11  13   5         50.14         30.73         7.05 o                         
 -10  13   5         29.85         30.61         5.82 o                         
  -9  13   5       1090.34       1091.90        15.76 o                         
  -8  13   5       2035.27       2084.58        22.26 o                         
  -7  13   5        738.12        740.60        12.69 o                         
  -6  13   5       3341.86       3385.37        31.74 o                         
  -5  13   5       1614.22       1637.26        18.43 o                         
  -4  13   5       1010.30       1010.92        14.17 o                         
  -3  13   5        493.77        473.85        10.40 o                         
  -2  13   5        333.43        317.35         9.84 o                         
  -1  13   5       1145.50       1154.79        16.01 o                         
   0  13   5       3762.02       3873.31        37.09 o                         
   1  13   5       1045.91       1054.98        15.91 o                         
   2  13   5        425.97        393.82        13.20 o                         
   3  13   5        432.35        416.71        13.25 o                         
   4  13   5        979.32        992.87        19.22 o                         
   5  13   5       1715.11       1728.00        26.55 o                         
   6  13   5       3260.89       3256.30        43.41 o                         
   7  13   5        722.48        740.54        21.16 o                         
   8  13   5       2052.67       2086.47        39.32 o                         
   9  13   5       1184.54       1209.66        31.74 o                         
  10  13   5         29.93         22.48        12.64 o                         
  11  13   5         61.22         39.58        16.67 o                         
  12  13   5       1253.23       1368.84        42.68 o                         
 -11  14   5        195.35        139.90         9.53 o                         
 -10  14   5        201.45        184.04        10.14 o                         
  -9  14   5        245.50        231.50         9.33 o                         
  -8  14   5        236.94        230.04         9.15 o                         
  -7  14   5       3022.35       3138.68        32.28 o                         
  -6  14   5        846.84        855.21        13.58 o                         
  -5  14   5       1483.71       1472.59        19.45 o                         
  -4  14   5       1011.78        995.85        14.72 o                         
  -3  14   5        518.97        496.07        11.46 o                         
  -2  14   5       1530.26       1552.72        19.06 o                         
  -1  14   5        794.48        803.60        15.00 o                         
   0  14   5       1483.59       1502.50        20.11 o                         
   1  14   5        912.45        910.91        15.49 o                         
   2  14   5       1406.37       1400.01        23.23 o                         
   3  14   5        528.91        519.29        14.62 o                         
   4  14   5       1036.56       1048.68        22.17 o                         
   5  14   5       1462.35       1457.05        26.31 o                         
   6  14   5        931.53        936.82        22.52 o                         
   7  14   5       3027.70       3173.21        55.88 o                         
   8  14   5        227.16        213.05        12.97 o                         
   9  14   5        270.22        232.61        16.88 o                         
  10  14   5        251.52        214.64        15.77 o                         
  11  14   5        182.80        131.84        16.17 o                         
  -9  15   5         14.94         -2.02         9.43 o                         
  -8  15   5        874.84        896.88        17.13 o                         
  -7  15   5         65.22         66.49         6.28 o                         
  -6  15   5        419.53        408.31        11.23 o                         
  -5  15   5       1439.29       1457.37        20.70 o                         
  -4  15   5         79.30         60.30         5.46 o                         
  -3  15   5         91.06         55.80         5.50 o                         
  -2  15   5        732.51        710.32        14.62 o                         
  -1  15   5       1320.24       1361.73        19.98 o                         
   0  15   5          5.99         -2.64         6.28 o                         
   1  15   5       1210.63       1241.34        20.13 o                         
   2  15   5        788.12        774.92        20.34 o                         
   3  15   5        100.89         83.38         8.11 o                         
   4  15   5         78.76         48.77         8.66 o                         
   5  15   5       1476.82       1505.00        28.27 o                         
   6  15   5        441.22        414.57        19.88 o                         
   7  15   5         85.70         82.37        10.65 o                         
   8  15   5        877.26        857.03        26.33 o                         
   9  15   5         18.35          1.74        13.42 o                         
  -7  16   5        202.18        180.77         9.06 o                         
  -6  16   5        857.96        873.98        19.49 o                         
  -5  16   5        268.43        248.35        12.18 o                         
  -4  16   5        506.67        494.01        14.20 o                         
  -3  16   5       1298.95       1354.96        19.99 o                         
  -2  16   5        713.56        749.79        16.39 o                         
  -1  16   5        245.30        239.26        10.07 o                         
   0  16   5         19.49         22.44         7.03 o                         
   1  16   5        241.96        220.14        10.32 o                         
   2  16   5        729.12        748.83        19.06 o                         
   3  16   5       1251.49       1283.17        24.40 o                         
   4  16   5        450.16        481.18        18.27 o                         
   5  16   5        263.09        254.59        17.38 o                         
   6  16   5        944.27        959.14        26.78 o                         
   7  16   5        201.86        180.95        12.77 o                         
  -5  17   5        820.23        872.66        22.16 o                         
  -4  17   5       1318.11       1372.17        25.37 o                         
  -3  17   5        721.09        795.44        19.26 o                         
  -2  17   5        602.57        620.18        20.22 o                         
  -1  17   5        604.33        615.51        17.52 o                         
   0  17   5        302.52        229.01        10.69 o                         
   1  17   5        630.93        626.84        16.89 o                         
   2  17   5        550.86        610.82        22.24 o                         
   3  17   5        724.35        767.19        21.51 o                         
   4  17   5       1314.55       1393.86        30.79 o                         
   5  17   5        791.34        860.20        24.46 o                         
   0   0   6      25986.47      26346.89       339.15 o                         
  -1   1   6       5847.22       5821.30        57.10 o                         
   0   1   6         47.45         37.79         2.85 o                         
   1   1   6       5873.82       5850.09        57.09 o                         
  -2   2   6       4387.37       4709.81        48.02 o                         
  -1   2   6        813.49        922.93        10.01 o                         
   0   2   6        937.43        818.43         9.13 o                         
   1   2   6        824.55        921.11        10.02 o                         
   2   2   6       4213.47       4486.16        49.56 o                         
  -3   3   6       9750.22       9593.02        95.23 o                         
  -2   3   6        386.95        408.40         6.73 o                         
  -1   3   6       1453.27       1472.37        14.54 o                         
   0   3   6         37.82         42.96         3.14 o                         
   1   3   6       1452.40       1469.61        14.16 o                         
   2   3   6        413.42        424.60         8.39 o                         
   3   3   6      10259.81       9969.59       115.89 o                         
  -4   4   6      11206.27      11629.64       113.41 o                         
  -3   4   6        137.71        128.92         4.52 o                         
  -2   4   6       2520.92       2359.14        20.77 o                         
  -1   4   6        299.53        309.32         6.78 o                         
   0   4   6       3367.98       3598.55        30.04 o                         
   1   4   6        332.80        339.91         8.19 o                         
   2   4   6       2769.37       2578.16        23.56 o                         
   3   4   6        154.61        144.25         5.30 o                         
   4   4   6      11142.68      11587.88       118.68 o                         
  -5   5   6       1840.96       1898.73        23.72 o                         
  -4   5   6         15.59          8.56         3.30 o                         
  -3   5   6       1307.24       1293.88        14.09 o                         
  -2   5   6        354.92        394.56         7.68 o                         
  -1   5   6       3118.93       3202.12        27.73 o                         
   0   5   6         17.50          2.87         3.26 o                         
   1   5   6       3198.15       3276.58        29.79 o                         
   2   5   6        437.93        483.85         9.58 o                         
   3   5   6       1392.49       1369.68        15.38 o                         
   4   5   6         14.69          8.68         3.98 o                         
   5   5   6       1917.94       1966.43        30.71 o                         
  -6   6   6       3796.51       3743.18        44.00 o                         
  -5   6   6        626.11        632.46        10.16 o                         
  -4   6   6        569.28        558.12         8.80 o                         
  -3   6   6        824.45        832.81        10.90 o                         
  -2   6   6        556.99        541.13         8.81 o                         
  -1   6   6        839.77        980.03        12.06 o                         
   0   6   6       6269.99       6146.51        50.46 o                         
   1   6   6        863.93       1002.70        12.66 o                         
   2   6   6        524.92        501.94         9.80 o                         
   3   6   6        804.74        820.48        12.62 o                         
   4   6   6        584.87        583.74        10.95 o                         
   5   6   6        662.04        666.81        11.98 o                         
   6   6   6       3644.45       3610.31        50.74 o                         
  -7   7   6       4349.08       4403.77        47.54 o                         
  -6   7   6        672.54        661.17         9.86 o                         
  -5   7   6       1813.41       1803.85        17.55 o                         
  -4   7   6        727.68        768.44        11.10 o                         
  -3   7   6        197.97        178.25         6.01 o                         
  -2   7   6        824.45        878.30        10.54 o                         
  -1   7   6       2350.34       2332.47        21.29 o                         
   0   7   6        217.08        212.28         6.67 o                         
   1   7   6       2372.13       2335.10        22.71 o                         
   2   7   6        741.50        798.36        12.31 o                         
   3   7   6        211.95        185.86         7.20 o                         
   4   7   6        780.32        813.67        13.15 o                         
   5   7   6       1747.52       1732.09        20.43 o                         
   6   7   6        685.47        691.38        13.50 o                         
   7   7   6       3808.47       3855.64        53.74 o                         
  -8   8   6        968.38        989.37        16.81 o                         
  -7   8   6          2.75         -0.89         3.01 o                         
  -6   8   6       2258.84       2234.58        21.91 o                         
  -5   8   6         37.76         40.94         5.08 o                         
  -4   8   6        841.08        833.30        11.26 o                         
  -3   8   6        118.59        104.78         4.70 o                         
  -2   8   6       1717.41       1721.62        18.01 o                         
  -1   8   6        490.80        509.64         8.87 o                         
   0   8   6       1442.83       1502.04        16.00 o                         
   1   8   6        423.60        434.75         9.78 o                         
   2   8   6       1807.76       1812.02        19.98 o                         
   3   8   6        125.28        112.37         5.93 o                         
   4   8   6        900.03        884.64        14.14 o                         
   5   8   6         88.06         87.17         5.99 o                         
   6   8   6       2197.47       2156.25        25.81 o                         
   7   8   6          0.18          0.84         5.45 o                         
   8   8   6       1246.99       1237.90        44.59 o                         
  -9   9   6        293.55        279.14        12.19 o                         
  -8   9   6        182.15        179.86         6.16 o                         
  -7   9   6        122.79        144.12         5.82 o                         
  -6   9   6        131.50         99.59         5.29 o                         
  -5   9   6        552.78        543.07        10.39 o                         
  -4   9   6        171.57        146.53         5.24 o                         
  -3   9   6       4806.67       4842.72        38.35 o                         
  -2   9   6        250.04        222.42         7.06 o                         
  -1   9   6       1073.01       1016.26        13.07 o                         
   0   9   6        156.19        131.40         5.12 o                         
   1   9   6       1105.35       1049.35        14.51 o                         
   2   9   6        238.27        204.22         8.13 o                         
   3   9   6       4376.85       4345.05        40.92 o                         
   4   9   6        192.04        156.08         7.05 o                         
   5   9   6        557.80        546.93        12.47 o                         
   6   9   6        147.26        109.46         6.98 o                         
   7   9   6        168.60        173.42         9.11 o                         
   8   9   6        187.28        159.50         9.99 o                         
   9   9   6        239.64        214.91        18.89 o                         
 -10  10   6       3387.04       3425.03        51.34 o                         
  -9  10   6        489.38        499.68        11.25 o                         
  -8  10   6        488.00        468.72        11.57 o                         
  -7  10   6        187.74        152.70         6.90 o                         
  -6  10   6        127.44        112.28         5.63 o                         
  -5  10   6        334.79        326.79         8.93 o                         
  -4  10   6       3046.34       3089.03        25.63 o                         
  -3  10   6        252.44        247.49         7.70 o                         
  -2  10   6       1868.82       1845.93        18.46 o                         
  -1  10   6        167.09        170.75         6.29 o                         
   0  10   6        248.96        247.15         7.44 o                         
   1  10   6        224.74        223.01         8.16 o                         
   2  10   6       1524.67       1476.68        20.17 o                         
   3  10   6        280.56        289.30        10.07 o                         
   4  10   6       2682.57       2724.54        30.18 o                         
   5  10   6        246.77        228.17         9.54 o                         
   6  10   6        142.79        127.47         8.18 o                         
   7  10   6        185.91        135.92         8.95 o                         
   8  10   6        490.05        453.86        16.33 o                         
   9  10   6        481.75        504.72        18.53 o                         
  10  10   6       3354.78       3420.24        89.26 o                         
 -11  11   6       1494.05       1595.23        28.11 o                         
 -10  11   6         82.08         66.65         6.03 o                         
  -9  11   6       1511.91       1583.60        19.49 o                         
  -8  11   6       1436.57       1423.48        19.12 o                         
  -7  11   6        197.46        173.23         7.61 o                         
  -6  11   6         92.23         89.65         5.02 o                         
  -5  11   6        392.14        375.37        10.34 o                         
  -4  11   6        651.59        631.10        10.51 o                         
  -3  11   6       1840.07       1835.28        20.20 o                         
  -2  11   6        545.89        545.50        10.78 o                         
  -1  11   6        935.51        962.32        13.71 o                         
   0  11   6         10.35          0.88         4.40 o                         
   1  11   6        875.47        868.58        13.80 o                         
   2  11   6        699.17        691.92        13.94 o                         
   3  11   6       1649.27       1671.66        23.64 o                         
   4  11   6        625.23        578.13        14.52 o                         
   5  11   6        529.55        512.67        17.89 o                         
   6  11   6        112.41        103.79         8.04 o                         
   7  11   6        211.06        178.85        11.03 o                         
   8  11   6       1472.29       1488.78        27.30 o                         
   9  11   6       1525.92       1532.45        40.29 o                         
  10  11   6         99.45         84.36        12.33 o                         
  11  11   6       1627.01       1700.24        53.19 o                         
 -12  12   6        147.52        114.76        13.17 o                         
 -11  12   6         59.26         58.10         8.23 o                         
 -10  12   6        660.89        652.72        12.81 o                         
  -9  12   6        626.28        629.52        14.73 o                         
  -8  12   6        408.40        414.12        12.13 o                         
  -7  12   6        182.24        156.51         8.03 o                         
  -6  12   6       1431.02       1380.89        18.19 o                         
  -5  12   6         84.54         76.48         4.62 o                         
  -4  12   6         26.55         20.87         4.71 o                         
  -3  12   6        113.95         84.18         5.43 o                         
  -2  12   6        504.66        502.48        11.02 o                         
  -1  12   6          3.23         -0.45         4.55 o                         
   0  12   6        975.69        988.21        15.29 o                         
   1  12   6         20.05         14.09         5.15 o                         
   2  12   6        481.92        479.18        13.57 o                         
   3  12   6        151.45        109.82         7.83 o                         
   4  12   6         66.69         65.35         7.95 o                         
   5  12   6        103.68         79.51         7.90 o                         
   6  12   6       1327.34       1268.97        27.49 o                         
   7  12   6        132.54        122.08        10.13 o                         
   8  12   6        399.84        408.68        19.06 o                         
   9  12   6        714.90        663.57        26.58 o                         
  10  12   6        700.43        714.26        26.02 o                         
  11  12   6         71.71         71.26        12.67 o                         
  12  12   6        139.26        114.00        19.85 o                         
 -11  13   6         33.94         10.70         8.11 o                         
 -10  13   6         75.59         82.19         7.01 o                         
  -9  13   6         89.47         76.45         6.86 o                         
  -8  13   6        160.30        144.96         8.03 o                         
  -7  13   6       3436.97       3478.21        35.80 o                         
  -6  13   6         77.15         85.67         5.92 o                         
  -5  13   6       1457.54       1424.44        18.08 o                         
  -4  13   6         40.61         21.32         5.09 o                         
  -3  13   6        112.75         90.92         5.96 o                         
  -2  13   6        179.75        161.01         7.04 o                         
  -1  13   6        228.23        228.95         8.96 o                         
   0  13   6        422.18        417.31        11.56 o                         
   1  13   6        238.09        220.97         8.53 o                         
   2  13   6        153.59        139.94         8.82 o                         
   3  13   6        105.31         82.95         8.15 o                         
   4  13   6         46.36         28.51         7.76 o                         
   5  13   6       1389.62       1287.47        30.62 o                         
   6  13   6         82.81         87.26         9.60 o                         
   7  13   6       3355.31       3354.73        50.84 o                         
   8  13   6        147.72        132.69        10.58 o                         
   9  13   6         86.22         65.37        12.71 o                         
  10  13   6        111.35        100.01        14.54 o                         
  11  13   6         29.67         37.35        15.45 o                         
 -10  14   6         21.13         10.04         8.35 o                         
  -9  14   6        163.73        158.35         9.26 o                         
  -8  14   6       1023.55       1042.39        18.40 o                         
  -7  14   6        278.90        280.20        11.92 o                         
  -6  14   6       1540.70       1552.70        20.62 o                         
  -5  14   6        282.73        264.58         9.56 o                         
  -4  14   6        110.50         89.51         6.17 o                         
  -3  14   6        244.31        222.72         8.96 o                         
  -2  14   6         24.66         11.35         5.70 o                         
  -1  14   6        754.71        781.99        15.95 o                         
   0  14   6       1447.62       1454.62        20.55 o                         
   1  14   6        645.40        659.25        14.56 o                         
   2  14   6         23.00          3.00         6.15 o                         
   3  14   6        235.89        209.65        12.40 o                         
   4  14   6         85.66         61.59         9.67 o                         
   5  14   6        330.81        311.79        15.27 o                         
   6  14   6       1518.55       1570.79        30.08 o                         
   7  14   6        277.12        252.45        15.23 o                         
   8  14   6       1087.19       1087.10        32.70 o                         
   9  14   6        206.67        175.61        17.09 o                         
  10  14   6         24.78         19.40        13.96 o                         
  -8  15   6         84.08         54.80         9.50 o                         
  -7  15   6        312.25        367.89        13.64 o                         
  -6  15   6        258.63        245.24        10.55 o                         
  -5  15   6         82.07         57.19         5.97 o                         
  -4  15   6         52.86         29.04         6.62 o                         
  -3  15   6        993.31       1010.06        17.35 o                         
  -2  15   6        241.01        228.60        10.61 o                         
  -1  15   6        441.44        452.23        14.02 o                         
   0  15   6        361.72        347.64        12.18 o                         
   1  15   6        495.47        508.53        18.22 o                         
   2  15   6        229.86        232.00        11.77 o                         
   3  15   6        965.48        965.89        23.32 o                         
   4  15   6         34.04         14.19         8.74 o                         
   5  15   6         70.41         56.11        10.40 o                         
   6  15   6        322.26        310.37        18.44 o                         
   7  15   6        341.58        347.65        19.41 o                         
   8  15   6         67.48         26.17        13.33 o                         
  -6  16   6         59.36         56.51         8.98 o                         
  -5  16   6        205.56        210.08        11.99 o                         
  -4  16   6       1152.56       1139.89        18.90 o                         
  -3  16   6         68.69         55.42         8.01 o                         
  -2  16   6        521.86        546.58        16.29 o                         
  -1  16   6         12.54          7.29         7.31 o                         
   0  16   6        243.07        198.13        10.08 o                         
   1  16   6         16.62          6.78         8.57 o                         
   2  16   6        511.74        545.88        22.49 o                         
   3  16   6         78.16         70.58         9.98 o                         
   4  16   6       1167.56       1173.40        26.44 o                         
   5  16   6        250.72        219.64        15.57 o                         
   6  16   6         54.54         44.65        10.39 o                         
  -3  17   6       1779.84       1814.23        29.91 o                         
  -2  17   6        321.15        300.82        14.18 o                         
  -1  17   6         12.94         12.54         8.58 o                         
   0  17   6         59.09         45.54        10.89 o                         
   1  17   6         21.21         21.29        10.05 o                         
   2  17   6        365.44        358.41        16.29 o                         
   3  17   6       1845.63       1913.92        34.16 o                         
   0   1   7      11968.53      12490.91        84.36 o                         
  -1   2   7       1734.60       1771.86        16.17 o                         
   0   2   7       1376.48       1365.40        12.91 o                         
   1   2   7       1632.56       1650.15        16.58 o                         
  -2   3   7       3522.31       3673.22        29.64 o                         
  -1   3   7       2816.63       2736.74        23.74 o                         
   0   3   7         35.60         45.77         3.50 o                         
   1   3   7       2909.14       2810.60        24.15 o                         
   2   3   7       3643.85       3774.55        31.60 o                         
  -3   4   7       1922.20       1954.67        19.57 o                         
  -2   4   7        560.32        505.17         8.36 o                         
  -1   4   7        247.74        251.51         6.92 o                         
   0   4   7       1987.19       1831.91        18.17 o                         
   1   4   7        289.44        308.20         7.87 o                         
   2   4   7        501.02        437.33         8.89 o                         
   3   4   7       2241.09       2315.18        20.72 o                         
  -4   5   7        391.42        390.30         7.85 o                         
  -3   5   7        190.18        179.71         5.92 o                         
  -2   5   7        164.04        171.21         5.67 o                         
  -1   5   7        144.65        136.14         5.13 o                         
   0   5   7         78.29         73.41         4.70 o                         
   1   5   7        134.94        116.30         5.13 o                         
   2   5   7        209.46        217.70         7.72 o                         
   3   5   7        273.64        252.30         8.16 o                         
   4   5   7        385.00        374.73         9.23 o                         
  -5   6   7        726.37        700.73         9.95 o                         
  -4   6   7       3534.44       3636.33        31.16 o                         
  -3   6   7        172.64        168.85         5.92 o                         
  -2   6   7       1207.82       1188.42        13.95 o                         
  -1   6   7        118.53         93.71         4.54 o                         
   0   6   7        288.19        304.38         8.24 o                         
   1   6   7        100.56         78.41         4.84 o                         
   2   6   7       1472.09       1459.79        16.66 o                         
   3   6   7        192.22        172.95         6.65 o                         
   4   6   7       3922.09       4047.98        34.55 o                         
   5   6   7        700.14        683.90        12.70 o                         
  -6   7   7       2732.83       2807.69        25.71 o                         
  -5   7   7       3857.40       3859.47        33.32 o                         
  -4   7   7        163.05        156.29         5.82 o                         
  -3   7   7       3799.10       3776.18        31.58 o                         
  -2   7   7        373.98        350.18         7.69 o                         
  -1   7   7        577.30        572.84         9.56 o                         
   0   7   7         22.60         19.62         4.09 o                         
   1   7   7        672.61        655.90        11.49 o                         
   2   7   7        276.07        264.91         9.91 o                         
   3   7   7       4202.66       4163.57        36.03 o                         
   4   7   7        177.52        180.82         7.55 o                         
   5   7   7       3874.44       3892.57        37.60 o                         
   6   7   7       2696.34       2764.33        30.20 o                         
  -7   8   7       1984.58       1977.87        19.15 o                         
  -6   8   7        246.97        238.33         7.25 o                         
  -5   8   7        574.80        562.25        10.13 o                         
  -4   8   7       3913.56       3927.08        32.82 o                         
  -3   8   7        486.35        514.31         9.47 o                         
  -2   8   7        913.83        891.79        12.61 o                         
  -1   8   7        228.84        219.59         7.46 o                         
   0   8   7         19.81         11.44         4.13 o                         
   1   8   7        116.05        106.84         7.81 o                         
   2   8   7       1089.81       1085.84        14.82 o                         
   3   8   7        403.84        421.08        11.04 o                         
   4   8   7       3715.65       3707.01        36.16 o                         
   5   8   7        650.93        624.20        13.22 o                         
   6   8   7        289.49        281.95        11.24 o                         
   7   8   7       2027.54       1998.59        29.54 o                         
  -8   9   7       1914.39       1894.11        20.01 o                         
  -7   9   7        329.87        358.82         8.33 o                         
  -6   9   7        501.54        516.49        10.03 o                         
  -5   9   7        628.99        581.71        10.25 o                         
  -4   9   7       1777.19       1784.54        17.52 o                         
  -3   9   7        361.06        350.26         9.23 o                         
  -2   9   7        714.51        706.89        11.22 o                         
  -1   9   7        911.32        861.39        11.18 o                         
   0   9   7         64.63         49.37         4.70 o                         
   1   9   7        778.71        728.52        13.59 o                         
   2   9   7        678.54        681.83        13.13 o                         
   3   9   7        328.09        294.27        10.13 o                         
   4   9   7       1437.18       1427.59        20.92 o                         
   5   9   7        687.02        652.20        14.67 o                         
   6   9   7        516.86        506.87        13.85 o                         
   7   9   7        285.97        301.68        12.86 o                         
   8   9   7       1899.47       1869.57        33.11 o                         
  -9  10   7       1873.94       1840.52        20.67 o                         
  -8  10   7       1482.66       1590.90        18.86 o                         
  -7  10   7         21.93         21.47         4.76 o                         
  -6  10   7       1204.12       1176.67        16.03 o                         
  -5  10   7        201.18        182.04         7.07 o                         
  -4  10   7        237.67        224.73         7.20 o                         
  -3  10   7        465.60        471.44        10.13 o                         
  -2  10   7       1369.96       1297.50        15.20 o                         
  -1  10   7        122.14        124.35         5.78 o                         
   0  10   7       1602.44       1582.49        18.08 o                         
   1  10   7        175.41        177.22         7.52 o                         
   2  10   7       1184.79       1113.82        18.48 o                         
   3  10   7        435.79        449.55        13.04 o                         
   4  10   7        276.47        250.74        10.70 o                         
   5  10   7        154.98        131.87         8.15 o                         
   6  10   7       1211.19       1194.33        20.95 o                         
   7  10   7         16.49         21.00         8.09 o                         
   8  10   7       1558.31       1613.30        32.88 o                         
   9  10   7       1886.71       1883.87        40.58 o                         
 -10  11   7       1288.63       1240.57        18.47 o                         
  -9  11   7        407.56        402.01        12.61 o                         
  -8  11   7        415.85        391.47        12.29 o                         
  -7  11   7       1629.37       1639.25        19.72 o                         
  -6  11   7        396.44        376.22        10.24 o                         
  -5  11   7        184.98        186.29         7.28 o                         
  -4  11   7        810.69        802.38        14.02 o                         
  -3  11   7        212.44        194.51         7.90 o                         
  -2  11   7        252.56        284.83         8.92 o                         
  -1  11   7       1388.20       1374.94        16.96 o                         
   0  11   7       3021.64       3017.09        30.04 o                         
   1  11   7       1184.81       1161.05        18.72 o                         
   2  11   7        359.25        351.36        12.94 o                         
   3  11   7        183.58        142.70         8.18 o                         
   4  11   7        756.65        708.54        17.28 o                         
   5  11   7        247.31        228.36        11.79 o                         
   6  11   7        355.95        328.80        16.31 o                         
   7  11   7       1479.83       1439.34        28.95 o                         
   8  11   7        418.20        414.59        18.04 o                         
   9  11   7        398.46        401.86        21.63 o                         
  10  11   7       1305.08       1349.15        33.66 o                         
 -11  12   7        584.12        567.57        19.02 o                         
 -10  12   7         90.80         83.89         7.29 o                         
  -9  12   7        152.72        136.69         8.25 o                         
  -8  12   7        132.98        119.42         7.77 o                         
  -7  12   7        397.73        372.91        11.76 o                         
  -6  12   7        110.87         77.52         5.66 o                         
  -5  12   7       1344.43       1322.04        17.94 o                         
  -4  12   7         61.25         55.51         5.56 o                         
  -3  12   7        711.58        696.67        13.46 o                         
  -2  12   7         22.12         12.43         4.85 o                         
  -1  12   7       1022.47       1051.25        16.36 o                         
   0  12   7        572.16        532.84        13.09 o                         
   1  12   7        997.86        987.13        19.26 o                         
   2  12   7         25.02         15.43         7.09 o                         
   3  12   7        698.70        694.28        19.84 o                         
   4  12   7         36.34         21.40         8.79 o                         
   5  12   7       1194.19       1173.96        27.09 o                         
   6  12   7         94.30         68.27         9.03 o                         
   7  12   7        387.74        329.67        16.09 o                         
   8  12   7        105.07         93.92        12.71 o                         
   9  12   7        161.02        131.05        15.39 o                         
  10  12   7        145.71        130.46        14.21 o                         
  11  12   7        594.15        591.11        26.10 o                         
 -10  13   7          3.28         -8.49         8.49 o                         
  -9  13   7        678.70        708.00        17.84 o                         
  -8  13   7        660.44        651.26        16.43 o                         
  -7  13   7         93.88         88.13         6.96 o                         
  -6  13   7       1664.65       1734.24        22.05 o                         
  -5  13   7        490.08        494.79        13.19 o                         
  -4  13   7         67.76         66.67         6.08 o                         
  -3  13   7        635.13        604.37        14.54 o                         
  -2  13   7        115.23         77.59         7.53 o                         
  -1  13   7         35.62         21.00         5.64 o                         
   0  13   7       1123.62       1107.21        17.56 o                         
   1  13   7         58.89         51.37         7.68 o                         
   2  13   7         62.60         49.89         8.03 o                         
   3  13   7        630.18        634.44        19.92 o                         
   4  13   7         89.95         79.42         9.93 o                         
   5  13   7        413.61        414.95        17.72 o                         
   6  13   7       1654.47       1725.43        32.22 o                         
   7  13   7        109.40         98.48        15.59 o                         
   8  13   7        678.88        637.63        22.38 o                         
   9  13   7        843.41        844.42        29.45 o                         
  10  13   7          4.94         -2.77        12.68 o                         
  -9  14   7        176.21        135.22        14.35 o                         
  -8  14   7        130.23        128.41         9.46 o                         
  -7  14   7        906.54        967.57        20.05 o                         
  -6  14   7        127.82        104.66         8.14 o                         
  -5  14   7        381.08        397.36        11.87 o                         
  -4  14   7        555.15        563.97        13.90 o                         
  -3  14   7        962.06        966.90        17.58 o                         
  -2  14   7        949.56        927.38        17.32 o                         
  -1  14   7        729.12        721.78        15.97 o                         
   0  14   7         95.94         90.00         6.89 o                         
   1  14   7        780.26        779.80        20.14 o                         
   2  14   7        948.23        912.19        22.40 o                         
   3  14   7        903.17        893.72        23.08 o                         
   4  14   7        520.96        511.15        18.78 o                         
   5  14   7        376.88        370.37        16.85 o                         
   6  14   7         85.88         89.46        12.87 o                         
   7  14   7        890.76        920.28        27.56 o                         
   8  14   7        178.34        152.21        12.10 o                         
   9  14   7        141.70        114.80        19.81 o                         
  -7  15   7        109.59        109.78        11.23 o                         
  -6  15   7         34.69         24.25         8.80 o                         
  -5  15   7          7.32         18.29         7.32 o                         
  -4  15   7        480.44        521.72        16.05 o                         
  -3  15   7        316.19        302.89        13.29 o                         
  -2  15   7        670.63        678.26        18.57 o                         
  -1  15   7         87.53         76.40         7.19 o                         
   0  15   7        927.44        929.07        21.56 o                         
   1  15   7        112.23         78.94         9.69 o                         
   2  15   7        602.27        606.49        20.15 o                         
   3  15   7        300.75        294.64        16.71 o                         
   4  15   7        488.98        510.23        20.61 o                         
   5  15   7          0.48         -8.46        10.94 o                         
   6  15   7         35.16         32.74        10.16 o                         
   7  15   7        126.49        117.77        12.95 o                         
  -4  16   7         51.11         56.94         8.61 o                         
  -3  16   7       1250.11       1272.97        25.56 o                         
  -2  16   7        127.76        110.04         9.98 o                         
  -1  16   7        327.63        322.27        18.82 o                         
   0  16   7         41.83         25.08         7.67 o                         
   1  16   7        350.46        328.04        15.77 o                         
   2  16   7        149.95        152.51        11.95 o                         
   3  16   7       1338.16       1398.18        29.06 o                         
   4  16   7         66.65         56.93        11.62 o                         
   0   0   8       6680.67       7023.61        98.18 o                         
  -1   1   8       2093.22       2093.96        25.83 o                         
   0   1   8        450.50        470.33         8.02 o                         
   1   1   8       2165.12       2179.77        25.93 o                         
  -2   2   8        718.73        687.64        14.25 o                         
  -1   2   8       4235.21       4210.37        33.84 o                         
   0   2   8        206.97        201.69         5.85 o                         
   1   2   8       4328.83       4314.86        32.94 o                         
   2   2   8        813.56        782.38        14.98 o                         
  -3   3   8        807.83        754.12        15.46 o                         
  -2   3   8       1466.74       1408.94        15.09 o                         
  -1   3   8       1061.07       1036.45        12.78 o                         
   0   3   8      20605.86      20678.21       150.12 o                         
   1   3   8       1090.22       1063.36        12.44 o                         
   2   3   8       1464.48       1416.47        15.54 o                         
   3   3   8        955.34        928.01        19.04 o                         
  -4   4   8       1906.22       1871.03        26.11 o                         
  -3   4   8          0.77         -3.26         3.65 o                         
  -2   4   8        348.96        343.18         8.15 o                         
  -1   4   8       7535.57       7438.67        57.67 o                         
   0   4   8        196.31        181.68         6.39 o                         
   1   4   8       7834.91       7792.19        62.01 o                         
   2   4   8        440.28        432.58         9.67 o                         
   3   4   8          1.14         -4.22         4.22 o                         
   4   4   8       1819.21       1768.48        27.32 o                         
  -5   5   8       6071.47       6300.66        69.36 o                         
  -4   5   8       2425.41       2435.43        21.83 o                         
  -3   5   8        110.03         90.89         4.66 o                         
  -2   5   8        235.66        247.59         7.57 o                         
  -1   5   8       1772.70       1736.35        17.71 o                         
   0   5   8       3118.60       2965.34        29.11 o                         
   1   5   8       1646.28       1638.19        18.23 o                         
   2   5   8        226.10        232.07         8.00 o                         
   3   5   8         82.10         71.84         5.49 o                         
   4   5   8       2410.52       2403.13        24.07 o                         
   5   5   8       6116.33       6365.07        73.93 o                         
  -6   6   8       1926.81       1988.87        29.62 o                         
  -5   6   8       2598.81       2645.70        25.47 o                         
  -4   6   8       1477.67       1504.88        17.42 o                         
  -3   6   8       6999.94       7018.95        56.03 o                         
  -2   6   8       1892.46       1963.27        19.50 o                         
  -1   6   8        341.77        287.61         7.90 o                         
   0   6   8        403.88        357.32         9.51 o                         
   1   6   8        376.48        337.36         8.78 o                         
   2   6   8       1784.80       1845.83        20.66 o                         
   3   6   8       7617.58       7615.89        59.15 o                         
   4   6   8       1515.10       1530.44        18.98 o                         
   5   6   8       2639.18       2679.23        26.97 o                         
   6   6   8       1943.74       2058.94        35.04 o                         
  -7   7   8        980.76        946.37        19.98 o                         
  -6   7   8        547.32        500.40        10.42 o                         
  -5   7   8        711.28        736.72        11.67 o                         
  -4   7   8      12113.22      12400.52        90.88 o                         
  -3   7   8        903.05        952.29        12.91 o                         
  -2   7   8       3703.67       3758.70        34.16 o                         
  -1   7   8        727.63        728.95        11.77 o                         
   0   7   8       1766.28       1782.23        19.13 o                         
   1   7   8        545.63        568.25        11.45 o                         
   2   7   8       4145.04       4173.73        36.28 o                         
   3   7   8        942.37        990.63        15.11 o                         
   4   7   8      12574.42      12778.45        96.81 o                         
   5   7   8        800.99        826.49        15.69 o                         
   6   7   8        558.84        494.07        14.36 o                         
   7   7   8       1000.26        992.80        25.72 o                         
  -8   8   8       1773.18       1787.59        30.29 o                         
  -7   8   8        188.32        188.34         7.84 o                         
  -6   8   8        649.78        608.17        11.21 o                         
  -5   8   8       3045.86       3121.54        26.74 o                         
  -4   8   8        130.51        126.12         5.64 o                         
  -3   8   8       3194.38       3167.24        28.23 o                         
  -2   8   8       2394.04       2484.63        23.88 o                         
  -1   8   8        697.43        683.50        12.19 o                         
   0   8   8         94.88         72.67         5.31 o                         
   1   8   8        712.65        700.59        12.26 o                         
   2   8   8       2359.61       2436.63        25.57 o                         
   3   8   8       3390.83       3343.53        35.18 o                         
   4   8   8        126.33        104.31         7.70 o                         
   5   8   8       2888.98       2960.31        33.51 o                         
   6   8   8        712.09        671.31        15.91 o                         
   7   8   8        191.04        189.08        11.09 o                         
   8   8   8       1855.12       1842.57        49.70 o                         
  -9   9   8       4793.79       4901.29        60.14 o                         
  -8   9   8        615.57        611.75        12.40 o                         
  -7   9   8        705.86        701.87        12.21 o                         
  -6   9   8        722.01        698.46        12.04 o                         
  -5   9   8        242.89        230.33         8.14 o                         
  -4   9   8        228.36        190.61         6.22 o                         
  -3   9   8        550.75        589.83        10.85 o                         
  -2   9   8        224.76        193.88         6.67 o                         
  -1   9   8        944.52       1015.51        14.56 o                         
   0   9   8       2343.45       2339.07        24.61 o                         
   1   9   8        874.15        951.56        16.35 o                         
   2   9   8        219.18        199.46         8.58 o                         
   3   9   8        610.82        649.63        15.15 o                         
   4   9   8        188.56        159.16         8.40 o                         
   5   9   8        201.84        186.88        10.17 o                         
   6   9   8        801.39        800.40        19.18 o                         
   7   9   8        809.42        784.47        23.38 o                         
   8   9   8        614.42        624.22        25.24 o                         
   9   9   8       4791.69       4766.78       102.75 o                         
 -10  10   8       1170.90       1183.51        27.92 o                         
  -9  10   8        297.62        272.87        10.80 o                         
  -8  10   8       1817.23       1847.03        21.48 o                         
  -7  10   8       3751.81       3791.92        34.66 o                         
  -6  10   8        356.21        360.50         9.80 o                         
  -5  10   8        883.31        906.17        13.32 o                         
  -4  10   8        177.77        168.65         6.88 o                         
  -3  10   8        612.87        626.29        11.63 o                         
  -2  10   8        533.49        511.74        10.62 o                         
  -1  10   8       6452.27       6545.22        55.29 o                         
   0  10   8         13.66         23.21         5.15 o                         
   1  10   8       6195.58       6225.25        59.12 o                         
   2  10   8        619.86        596.65        16.06 o                         
   3  10   8        594.87        549.52        15.68 o                         
   4  10   8        269.75        234.58        11.43 o                         
   5  10   8       1013.42       1032.47        24.98 o                         
   6  10   8        351.07        345.22        16.76 o                         
   7  10   8       3699.03       3707.81        54.13 o                         
   8  10   8       1834.50       1863.66        37.70 o                         
   9  10   8        290.48        269.49        18.49 o                         
  10  10   8       1122.21       1127.59        45.24 o                         
 -11  11   8       1262.66       1334.44        67.83 o                         
 -10  11   8         27.60         33.09         7.63 o                         
  -9  11   8        575.55        595.06        13.84 o                         
  -8  11   8       1030.07       1046.83        15.10 o                         
  -7  11   8        274.60        244.46         8.66 o                         
  -6  11   8       2824.62       2805.69        27.09 o                         
  -5  11   8        936.07        946.46        14.70 o                         
  -4  11   8        361.94        353.01        10.97 o                         
  -3  11   8        541.00        534.38        12.33 o                         
  -2  11   8       1138.84       1175.65        16.62 o                         
  -1  11   8       2180.78       2209.02        28.13 o                         
   0  11   8       5553.69       5548.66        57.26 o                         
   1  11   8       2315.34       2348.77        32.17 o                         
   2  11   8       1047.35       1105.03        23.39 o                         
   3  11   8        612.88        613.64        18.34 o                         
   4  11   8        383.03        363.29        14.51 o                         
   5  11   8       1017.32       1028.07        23.76 o                         
   6  11   8       2911.54       2910.45        41.47 o                         
   7  11   8        294.71        267.07        15.58 o                         
   8  11   8        932.45        999.15        26.23 o                         
   9  11   8        585.92        617.74        25.39 o                         
  10  11   8         32.54         16.03        12.42 o                         
  11  11   8       1267.12       1305.00        49.90 o                         
 -10  12   8        353.20        408.14        18.18 o                         
  -9  12   8         59.50         88.11        11.57 o                         
  -8  12   8         32.73         23.39         6.54 o                         
  -7  12   8        129.70        118.88         6.58 o                         
  -6  12   8       2097.03       2113.82        23.81 o                         
  -5  12   8         99.50         90.31         6.84 o                         
  -4  12   8        853.82        863.62        15.78 o                         
  -3  12   8        355.23        328.48        10.88 o                         
  -2  12   8        707.56        709.95        15.86 o                         
  -1  12   8        387.43        352.59        12.35 o                         
   0  12   8        484.12        475.46        14.56 o                         
   1  12   8        368.51        361.23        14.14 o                         
   2  12   8        744.10        716.20        18.21 o                         
   3  12   8        350.79        324.01        14.05 o                         
   4  12   8        855.92        853.97        22.01 o                         
   5  12   8        111.03        113.90        10.82 o                         
   6  12   8       2084.36       2125.58        35.63 o                         
   7  12   8         96.38         83.16        11.41 o                         
   8  12   8         23.67          9.43         9.83 o                         
   9  12   8         89.35         90.25        13.23 o                         
  10  12   8        370.70        391.20        22.60 o                         
  -9  13   8        125.66        108.43        11.38 o                         
  -8  13   8        253.31        233.37        14.69 o                         
  -7  13   8        372.22        346.37        15.47 o                         
  -6  13   8        440.00        468.70        15.33 o                         
  -5  13   8       2033.31       2085.00        28.27 o                         
  -4  13   8       1956.60       1971.68        26.42 o                         
  -3  13   8         49.06         44.59         6.25 o                         
  -2  13   8       1094.71       1101.60        20.11 o                         
  -1  13   8        619.56        601.45        17.29 o                         
   0  13   8          0.55          4.34         6.98 o                         
   1  13   8        603.88        643.81        18.68 o                         
   2  13   8       1153.43       1172.21        24.19 o                         
   3  13   8         41.29         39.73         9.11 o                         
   4  13   8       1937.89       1976.59        32.10 o                         
   5  13   8       2015.43       2050.04        37.21 o                         
   6  13   8        425.54        404.79        20.06 o                         
   7  13   8        404.76        383.44        19.55 o                         
   8  13   8        283.30        268.11        19.39 o                         
   9  13   8        110.79         76.78        14.43 o                         
  -7  14   8        306.53        358.32        19.94 o                         
  -6  14   8        188.86        186.52        11.01 o                         
  -5  14   8        837.15        882.80        17.44 o                         
  -4  14   8        765.41        780.32        16.64 o                         
  -3  14   8       2113.92       2148.87        27.38 o                         
  -2  14   8       1556.48       1573.71        24.91 o                         
  -1  14   8       1265.01       1278.94        23.52 o                         
   0  14   8        316.35        321.05        15.77 o                         
   1  14   8       1286.12       1311.14        27.22 o                         
   2  14   8       1484.73       1518.79        28.40 o                         
   3  14   8       2054.83       2109.64        33.91 o                         
   4  14   8        796.64        829.98        26.51 o                         
   5  14   8        744.67        799.66        25.13 o                         
   6  14   8        204.90        148.60        12.61 o                         
   7  14   8        301.34        291.36        23.72 o                         
  -5  15   8        288.97        256.21        14.78 o                         
  -4  15   8        310.17        318.75        14.79 o                         
  -3  15   8        717.11        747.01        20.12 o                         
  -2  15   8        869.48        919.19        21.04 o                         
  -1  15   8        685.13        696.25        19.05 o                         
   0  15   8        164.44        145.24        11.04 o                         
   1  15   8        660.97        704.21        21.63 o                         
   2  15   8        840.25        870.77        24.92 o                         
   3  15   8        663.78        700.49        22.56 o                         
   4  15   8        262.46        261.29        20.55 o                         
   5  15   8        308.67        264.04        15.45 o                         
   0   1   9          0.74         -3.10         3.62 o                         
  -1   2   9        920.37        923.68        12.52 o                         
   0   2   9      13673.92      13750.30        93.93 o                         
   1   2   9        960.73        973.83        12.35 o                         
  -2   3   9        806.15        815.56        11.69 o                         
  -1   3   9      11750.08      11792.00        85.60 o                         
   0   3   9          4.96          3.19         3.99 o                         
   1   3   9      11691.27      11761.93        85.45 o                         
   2   3   9        811.23        818.34        12.01 o                         
  -3   4   9         25.66         15.31         4.11 o                         
  -2   4   9       2295.77       2290.31        21.32 o                         
  -1   4   9         18.90         16.37         4.23 o                         
   0   4   9       9489.20       9600.64        73.52 o                         
   1   4   9         10.68          3.25         4.55 o                         
   2   4   9       2303.81       2290.50        24.39 o                         
   3   4   9         21.83          7.05         4.97 o                         
  -4   5   9       1657.26       1685.93        18.16 o                         
  -3   5   9       2447.13       2414.78        23.80 o                         
  -2   5   9        135.30        132.74         5.68 o                         
  -1   5   9       1155.70       1171.21        14.48 o                         
   0   5   9        286.78        256.35         8.95 o                         
   1   5   9       1174.10       1194.20        16.08 o                         
   2   5   9        108.33         96.13         6.30 o                         
   3   5   9       2459.86       2418.01        26.01 o                         
   4   5   9       1735.76       1743.59        20.79 o                         
  -5   6   9       2996.94       3094.81        29.15 o                         
  -4   6   9       7429.12       7670.88        59.88 o                         
  -3   6   9          2.82         -2.36         4.21 o                         
  -2   6   9       3476.12       3497.93        31.99 o                         
  -1   6   9        148.81        138.04         5.79 o                         
   0   6   9        105.30         87.35         5.70 o                         
   1   6   9        128.76        105.78         5.96 o                         
   2   6   9       3517.19       3501.38        34.31 o                         
   3   6   9          2.40          0.32         5.80 o                         
   4   6   9       7529.08       7729.50        63.97 o                         
   5   6   9       3043.83       3115.85        32.29 o                         
  -6   7   9       1558.48       1548.37        20.05 o                         
  -5   7   9       2184.69       2139.83        21.88 o                         
  -4   7   9         56.57         47.50         4.93 o                         
  -3   7   9      10146.28      10306.01        78.49 o                         
  -2   7   9       1846.07       1850.13        20.60 o                         
  -1   7   9       1359.66       1367.19        17.41 o                         
   0   7   9          0.44         -4.97         4.97 o                         
   1   7   9       1277.82       1275.76        17.86 o                         
   2   7   9       1869.95       1836.02        22.90 o                         
   3   7   9      10398.50      10513.38        87.09 o                         
   4   7   9         40.75         32.38         6.68 o                         
   5   7   9       2258.51       2200.09        26.79 o                         
   6   7   9       1454.68       1389.66        24.03 o                         
  -7   8   9         79.99         77.49         6.14 o                         
  -6   8   9        463.17        424.36        11.80 o                         
  -5   8   9        248.85        212.43         7.87 o                         
  -4   8   9       3346.92       3318.26        30.18 o                         
  -3   8   9       1058.09       1058.07        14.96 o                         
  -2   8   9       2297.87       2328.18        23.11 o                         
  -1   8   9       1826.48       1816.04        20.88 o                         
   0   8   9        300.08        263.96         8.70 o                         
   1   8   9       1901.84       1870.76        23.52 o                         
   2   8   9       2266.78       2335.23        27.98 o                         
   3   8   9       1090.59       1094.24        19.25 o                         
   4   8   9       3413.08       3400.87        39.46 o                         
   5   8   9        236.01        192.90        10.83 o                         
   6   8   9        428.83        371.67        15.51 o                         
   7   8   9        115.17        113.60        11.10 o                         
  -8   9   9       1839.32       1821.63        22.14 o                         
  -7   9   9       1319.62       1353.47        18.61 o                         
  -6   9   9          0.85          2.55         5.03 o                         
  -5   9   9        257.24        238.89         9.21 o                         
  -4   9   9        106.20         79.52         5.44 o                         
  -3   9   9        403.90        383.12        10.22 o                         
  -2   9   9       2683.70       2765.05        30.82 o                         
  -1   9   9       3190.26       3170.84        33.09 o                         
   0   9   9         40.44         52.85         5.72 o                         
   1   9   9       3281.19       3249.38        37.86 o                         
   2   9   9       2726.73       2819.99        37.05 o                         
   3   9   9        382.84        379.73        15.32 o                         
   4   9   9         93.00         72.19         9.23 o                         
   5   9   9        208.12        209.94        12.49 o                         
   6   9   9          1.19         -4.21         9.01 o                         
   7   9   9       1313.23       1382.89        29.33 o                         
   8   9   9       1899.41       1947.98        39.51 o                         
  -9  10   9       1075.39       1087.61        16.98 o                         
  -8  10   9        838.09        876.57        17.40 o                         
  -7  10   9        115.93         95.18         7.05 o                         
  -6  10   9       2368.76       2354.86        24.80 o                         
  -5  10   9        119.99        116.90         5.84 o                         
  -4  10   9        415.69        394.06        11.54 o                         
  -3  10   9       1347.11       1321.78        19.03 o                         
  -2  10   9       1690.46       1745.29        24.87 o                         
  -1  10   9       1841.23       1908.88        25.15 o                         
   0  10   9       7896.29       8064.79        76.52 o                         
   1  10   9       1792.13       1824.52        29.03 o                         
   2  10   9       1728.74       1819.39        27.73 o                         
   3  10   9       1306.66       1292.67        24.20 o                         
   4  10   9        365.54        353.91        15.33 o                         
   5  10   9        158.84        135.49        10.09 o                         
   6  10   9       2485.26       2493.32        40.29 o                         
   7  10   9        101.22         93.59        13.47 o                         
   8  10   9        797.55        823.65        27.88 o                         
   9  10   9       1024.94       1046.92        31.21 o                         
 -10  11   9         59.89         51.58        15.83 o                         
  -9  11   9         82.81         63.81         9.14 o                         
  -8  11   9        128.94        106.22         6.89 o                         
  -7  11   9       1668.83       1656.23        20.74 o                         
  -6  11   9        959.83        955.57        15.62 o                         
  -5  11   9       1002.34        953.40        16.78 o                         
  -4  11   9        293.25        272.66        10.46 o                         
  -3  11   9        441.10        429.09        11.65 o                         
  -2  11   9       2038.03       2089.36        28.21 o                         
  -1  11   9       2395.32       2492.38        30.32 o                         
   0  11   9          5.00          8.67         7.98 o                         
   1  11   9       2337.99       2417.10        34.76 o                         
   2  11   9       1998.84       2045.18        30.86 o                         
   3  11   9        460.66        385.70        17.83 o                         
   4  11   9        326.96        320.71        16.67 o                         
   5  11   9        959.36        925.48        25.13 o                         
   6  11   9       1009.05       1016.00        25.67 o                         
   7  11   9       1639.80       1649.74        34.28 o                         
   8  11   9        111.48         92.00        11.69 o                         
   9  11   9        100.35         79.43        14.42 o                         
  10  11   9         75.82         83.16        14.93 o                         
  -8  12   9        163.03        142.84         9.30 o                         
  -7  12   9        600.29        563.92        13.75 o                         
  -6  12   9        167.48        170.06         9.06 o                         
  -5  12   9       1597.96       1618.82        23.15 o                         
  -4  12   9        141.34        120.23         7.29 o                         
  -3  12   9        118.17        137.06         8.10 o                         
  -2  12   9         97.29         79.47         8.10 o                         
  -1  12   9        479.43        482.27        14.64 o                         
   0  12   9        578.25        561.57        18.59 o                         
   1  12   9        442.59        426.05        17.51 o                         
   2  12   9         80.08         57.87        10.61 o                         
   3  12   9        125.24         98.83        10.39 o                         
   4  12   9        155.24        117.62        11.57 o                         
   5  12   9       1629.72       1680.26        33.98 o                         
   6  12   9        155.19        147.48        13.50 o                         
   7  12   9        586.57        626.65        24.22 o                         
   8  12   9        186.87        183.80        15.43 o                         
  -7  13   9         48.46         45.92         9.74 o                         
  -6  13   9       1284.76       1286.98        24.31 o                         
  -5  13   9        842.21        857.55        18.51 o                         
  -4  13   9        476.33        497.39        15.88 o                         
  -3  13   9       1838.65       1875.33        26.99 o                         
  -2  13   9        506.20        486.11        16.57 o                         
  -1  13   9        206.77        190.73        11.02 o                         
   0  13   9        166.10        153.50        11.51 o                         
   1  13   9        192.21        160.55        12.64 o                         
   2  13   9        532.89        549.79        19.89 o                         
   3  13   9       1829.27       1875.91        32.30 o                         
   4  13   9        449.53        456.27        25.19 o                         
   5  13   9        813.66        843.63        28.10 o                         
   6  13   9       1238.61       1300.92        32.26 o                         
   7  13   9         46.94         33.12        11.69 o                         
  -5  14   9        438.73        483.45        18.10 o                         
  -4  14   9       1475.21       1503.55        24.84 o                         
  -3  14   9        105.54         97.51         9.81 o                         
  -2  14   9       1528.19       1557.77        27.51 o                         
  -1  14   9        370.71        423.72        19.07 o                         
   0  14   9        902.33        956.32        28.26 o                         
   1  14   9        387.59        465.69        19.61 o                         
   2  14   9       1466.21       1513.99        29.34 o                         
   3  14   9        111.68        117.87        12.47 o                         
   4  14   9       1383.24       1393.19        32.91 o                         
   5  14   9        394.04        467.43        23.23 o                         
   0   0  10       3159.85       3306.32        54.73 o                         
  -1   1  10        501.06        468.06        18.95 o                         
   0   1  10         17.01         12.33         4.17 o                         
   1   1  10        348.99        331.31        12.79 o                         
  -2   2  10        675.87        718.40        16.00 o                         
  -1   2  10        882.96        825.06        12.50 o                         
   0   2  10         58.09         61.69         4.79 o                         
   1   2  10        914.05        874.31        12.48 o                         
   2   2  10        747.78        765.52        16.20 o                         
  -3   3  10       1939.25       1864.00        25.13 o                         
  -2   3  10        457.64        422.93         9.70 o                         
  -1   3  10        243.31        224.56         7.46 o                         
   0   3  10       3667.57       3752.06        33.61 o                         
   1   3  10        224.45        201.55         7.20 o                         
   2   3  10        447.15        397.47        10.23 o                         
   3   3  10       1531.14       1465.07        29.10 o                         
  -4   4  10        505.14        536.13        16.55 o                         
  -3   4  10        377.42        363.54         9.66 o                         
  -2   4  10        241.57        202.65         7.41 o                         
  -1   4  10       2136.04       2119.72        22.62 o                         
   0   4  10         86.75         63.23         4.97 o                         
   1   4  10       2447.77       2427.59        27.06 o                         
   2   4  10        146.98        136.66         7.25 o                         
   3   4  10        364.79        357.09        11.22 o                         
   4   4  10        337.89        383.26        17.82 o                         
  -5   5  10        860.39        844.35        21.61 o                         
  -4   5  10       2046.09       1926.69        22.21 o                         
  -3   5  10         83.14         67.54         5.47 o                         
  -2   5  10        748.48        785.60        12.68 o                         
  -1   5  10        130.11        112.83         5.70 o                         
   0   5  10       4454.38       4480.25        43.50 o                         
   1   5  10        164.85        137.13         7.43 o                         
   2   5  10        687.03        707.83        14.63 o                         
   3   5  10         75.52         58.76         6.62 o                         
   4   5  10       2003.13       1873.71        22.50 o                         
   5   5  10        928.42        908.87        24.96 o                         
  -6   6  10       2537.99       2498.35        39.86 o                         
  -5   6  10        881.18        893.62        15.37 o                         
  -4   6  10        246.03        240.79        10.20 o                         
  -3   6  10       4357.52       4361.24        39.17 o                         
  -2   6  10        215.14        215.44         7.48 o                         
  -1   6  10        100.41         93.76         6.47 o                         
   0   6  10          6.15         -5.10         5.10 o                         
   1   6  10         86.78         67.96         6.97 o                         
   2   6  10        268.06        256.57        10.81 o                         
   3   6  10       4254.60       4239.09        42.51 o                         
   4   6  10        264.10        280.83        11.28 o                         
   5   6  10        861.41        871.28        19.31 o                         
   6   6  10       2359.65       2324.26        48.59 o                         
  -7   7  10        760.43        758.45        21.54 o                         
  -6   7  10         86.30         61.42         6.41 o                         
  -5   7  10        732.05        733.19        15.24 o                         
  -4   7  10       2548.75       2635.16        28.39 o                         
  -3   7  10         96.44         89.13         5.44 o                         
  -2   7  10       2725.07       2746.20        28.72 o                         
  -1   7  10        457.86        470.78        12.74 o                         
   0   7  10          1.72         -4.09         5.52 o                         
   1   7  10        633.59        612.55        20.61 o                         
   2   7  10       2555.05       2601.19        32.86 o                         
   3   7  10        111.94         99.76         8.44 o                         
   4   7  10       2600.41       2646.76        34.96 o                         
   5   7  10        682.08        702.45        19.62 o                         
   6   7  10         79.27         62.59         9.40 o                         
   7   7  10        710.12        653.76        45.05 o                         
  -8   8  10        558.78        554.81        19.58 o                         
  -7   8  10        286.65        241.13        11.42 o                         
  -6   8  10        196.00        155.97         8.42 o                         
  -5   8  10         78.38         54.95         6.12 o                         
  -4   8  10         46.39         41.23         5.31 o                         
  -3   8  10       1751.88       1748.18        22.86 o                         
  -2   8  10        607.27        573.51        14.64 o                         
  -1   8  10          1.88         -2.37         5.93 o                         
   0   8  10         28.80         21.21         5.87 o                         
   1   8  10          0.38         -6.10         7.61 o                         
   2   8  10        644.88        627.70        18.02 o                         
   3   8  10       1653.50       1651.07        28.35 o                         
   4   8  10         55.23         43.71         9.28 o                         
   5   8  10        111.49         73.16         9.53 o                         
   6   8  10        185.63        136.83        12.00 o                         
   7   8  10        255.92        208.74        13.62 o                         
   8   8  10        590.13        574.82        35.41 o                         
  -9   9  10        470.42        457.30        22.15 o                         
  -8   9  10        140.23        142.62         7.60 o                         
  -7   9  10        104.94        102.99         7.50 o                         
  -6   9  10        682.18        647.33        14.40 o                         
  -5   9  10          0.99          4.62         5.62 o                         
  -4   9  10          4.43          4.66         5.24 o                         
  -3   9  10       1077.08       1084.01        17.70 o                         
  -2   9  10         75.12         71.31         7.12 o                         
  -1   9  10        486.35        492.23        14.23 o                         
   0   9  10       1639.09       1650.53        23.41 o                         
   1   9  10        497.68        504.11        16.15 o                         
   2   9  10         93.33         78.66         9.17 o                         
   3   9  10        982.48        986.64        23.89 o                         
   4   9  10         12.35         13.87         9.23 o                         
   5   9  10          6.27          5.80        10.56 o                         
   6   9  10        538.57        510.93        26.24 o                         
   7   9  10         98.59         90.38        11.52 o                         
   8   9  10        109.73         96.32        13.30 o                         
   9   9  10        493.77        488.56        34.55 o                         
  -9  10  10         44.03         23.95         9.64 o                         
  -8  10  10         76.58         90.62         7.88 o                         
  -7  10  10        844.93        882.74        18.02 o                         
  -6  10  10         11.91          7.85         5.39 o                         
  -5  10  10        263.00        243.24        11.16 o                         
  -4  10  10        505.79        496.18        14.10 o                         
  -3  10  10         45.61         34.44         7.10 o                         
  -2  10  10       1639.79       1605.01        22.94 o                         
  -1  10  10       2885.51       2891.57        34.21 o                         
   0  10  10          0.02          7.13         8.31 o                         
   1  10  10       2874.97       2865.04        37.40 o                         
   2  10  10       1450.15       1456.89        27.64 o                         
   3  10  10         55.04         76.71         9.63 o                         
   4  10  10        488.33        542.05        19.35 o                         
   5  10  10        197.23        164.34        13.54 o                         
   6  10  10         15.77         -1.26        10.80 o                         
   7  10  10        696.34        724.93        26.34 o                         
   8  10  10         51.85         64.42        13.04 o                         
   9  10  10         62.83         38.35        14.01 o                         
  -8  11  10        279.97        277.31        14.74 o                         
  -7  11  10        136.19        129.96         9.30 o                         
  -6  11  10        574.00        578.61        14.98 o                         
  -5  11  10        594.82        651.08        18.50 o                         
  -4  11  10         10.35         15.21         5.85 o                         
  -3  11  10        257.97        223.48        11.00 o                         
  -2  11  10        313.90        291.49        12.93 o                         
  -1  11  10        398.49        390.70        14.01 o                         
   0  11  10       1824.71       1957.28        30.22 o                         
   1  11  10        357.42        372.98        17.49 o                         
   2  11  10        396.41        384.24        18.04 o                         
   3  11  10        199.97        158.83        11.51 o                         
   4  11  10          8.25          2.93        10.19 o                         
   5  11  10        601.01        621.06        22.69 o                         
   6  11  10        472.99        470.59        22.10 o                         
   7  11  10        143.85        142.00        13.05 o                         
   8  11  10        377.14        372.88        24.18 o                         
  -6  12  10        246.87        230.01        11.71 o                         
  -5  12  10         11.94         18.64         9.10 o                         
  -4  12  10        574.59        585.60        19.27 o                         
  -3  12  10        160.69        132.74         8.77 o                         
  -2  12  10         81.45         67.92         8.42 o                         
  -1  12  10         99.61         84.46         8.27 o                         
   0  12  10       1209.18       1228.17        26.16 o                         
   1  12  10        116.76        102.31        10.29 o                         
   2  12  10         53.68         34.85         9.80 o                         
   3  12  10        115.33         92.48        11.65 o                         
   4  12  10        602.50        611.99        23.13 o                         
   5  12  10         19.68         25.76        15.57 o                         
   6  12  10        237.30        208.43        14.57 o                         
  -4  13  10        769.12        783.99        21.71 o                         
  -3  13  10         31.34         29.92         8.73 o                         
  -2  13  10        335.10        295.89        13.69 o                         
  -1  13  10        738.46        807.14        28.84 o                         
   0  13  10         15.24          8.44         9.66 o                         
   1  13  10        777.35        814.21        25.79 o                         
   2  13  10        312.98        271.27        16.55 o                         
   3  13  10         27.91         31.50        10.92 o                         
   4  13  10        807.11        874.60        29.31 o                         
   0   1  11        560.31        536.31        10.59 o                         
  -1   2  11        277.91        286.58         8.78 o                         
   0   2  11        209.98        196.38         7.72 o                         
   1   2  11        279.84        289.32         8.82 o                         
  -2   3  11        648.07        642.33        13.99 o                         
  -1   3  11        997.80       1016.90        14.84 o                         
   0   3  11        485.63        485.51        11.17 o                         
   1   3  11       1118.20       1123.74        15.98 o                         
   2   3  11        435.32        454.20        12.24 o                         
  -3   4  11       1483.36       1476.12        18.38 o                         
  -2   4  11        268.26        259.53         8.72 o                         
  -1   4  11         23.93         18.70         4.83 o                         
   0   4  11          2.42         -2.12         4.80 o                         
   1   4  11         31.53         15.89         6.51 o                         
   2   4  11        274.81        257.95        10.23 o                         
   3   4  11       1274.07       1251.09        19.56 o                         
  -4   5  11        869.49        835.54        14.65 o                         
  -3   5  11         29.45         17.99         5.01 o                         
  -2   5  11        503.75        480.58        11.68 o                         
  -1   5  11         90.19         69.16         5.33 o                         
   0   5  11         65.61         49.65         6.31 o                         
   1   5  11         80.14         49.15         6.94 o                         
   2   5  11        528.18        510.66        15.00 o                         
   3   5  11         14.27          0.73         7.07 o                         
   4   5  11        677.12        668.65        21.92 o                         
  -5   6  11       1083.49       1026.21        16.98 o                         
  -4   6  11         58.10         39.48         6.13 o                         
  -3   6  11        310.95        312.34        10.10 o                         
  -2   6  11         63.66         58.40         7.05 o                         
  -1   6  11         84.71         70.14         6.93 o                         
   0   6  11         26.68         17.47         6.40 o                         
   1   6  11         90.59         74.15         7.03 o                         
   2   6  11         33.55         26.14         8.01 o                         
   3   6  11        314.84        310.41        14.73 o                         
   4   6  11         29.65          8.21         8.53 o                         
   5   6  11       1111.82       1095.24        26.69 o                         
  -6   7  11       1572.13       1570.77        23.38 o                         
  -5   7  11         18.30         -3.36         6.50 o                         
  -4   7  11         18.97          8.17         5.99 o                         
  -3   7  11        377.40        334.62        11.24 o                         
  -2   7  11        205.84        184.23         9.17 o                         
  -1   7  11          8.97          3.81         6.86 o                         
   0   7  11       1045.11       1060.08        19.25 o                         
   1   7  11         16.06          8.58         8.41 o                         
   2   7  11        173.31        139.48         9.94 o                         
   3   7  11        326.39        286.73        15.00 o                         
   4   7  11         21.62          9.36         8.94 o                         
   5   7  11          6.56          2.45         9.84 o                         
   6   7  11       1581.19       1610.16        35.11 o                         
  -7   8  11       1037.06       1042.93        20.22 o                         
  -6   8  11        107.94         84.47         8.23 o                         
  -5   8  11         38.91         24.36         6.60 o                         
  -4   8  11        146.74        153.85         8.44 o                         
  -3   8  11        232.66        208.10         9.03 o                         
  -2   8  11         53.65         25.95         6.72 o                         
  -1   8  11        624.54        609.73        15.73 o                         
   0   8  11        115.50         85.04         7.11 o                         
   1   8  11        575.61        546.97        17.24 o                         
   2   8  11         41.44         26.12         9.70 o                         
   3   8  11        257.45        227.59        12.77 o                         
   4   8  11        134.59        127.85        10.81 o                         
   5   8  11         34.34         13.03        10.06 o                         
   6   8  11         66.84         40.60        10.32 o                         
   7   8  11        940.61        960.13        29.86 o                         
  -8   9  11        111.39        123.08         9.40 o                         
  -7   9  11        203.53        205.18        11.50 o                         
  -6   9  11         44.37         41.09         6.97 o                         
  -5   9  11         21.07         23.01         7.14 o                         
  -4   9  11        641.02        647.25        17.40 o                         
  -3   9  11         92.01         80.11         8.07 o                         
  -2   9  11        195.66        178.48         9.38 o                         
  -1   9  11        332.52        357.68        14.33 o                         
   0   9  11         88.99         84.81         9.58 o                         
   1   9  11        348.32        336.30        15.72 o                         
   2   9  11        209.06        171.69        11.34 o                         
   3   9  11         84.59         53.96        10.98 o                         
   4   9  11        754.40        712.59        23.09 o                         
   5   9  11         32.70         10.82        12.53 o                         
   6   9  11         45.70         35.38        10.96 o                         
   7   9  11        149.27        149.17        15.41 o                         
   8   9  11        109.91        139.74        14.40 o                         
  -7  10  11         23.94         16.28         9.16 o                         
  -6  10  11        111.28        114.42         9.70 o                         
  -5  10  11        293.02        291.26        11.51 o                         
  -4  10  11         80.05         67.37         8.80 o                         
  -3  10  11        938.98        946.68        20.09 o                         
  -2  10  11         74.09         52.19         8.37 o                         
  -1  10  11        142.63        112.05        10.36 o                         
   0  10  11        856.24        796.15        24.06 o                         
   1  10  11        137.53        100.44        10.97 o                         
   2  10  11        108.67         91.66        11.09 o                         
   3  10  11       1055.88       1118.43        27.16 o                         
   4  10  11        100.68         60.00        13.88 o                         
   5  10  11        313.90        295.07        15.80 o                         
   6  10  11         62.49         68.38        13.18 o                         
   7  10  11         22.64          9.44        12.53 o                         
  -5  11  11         30.62         48.97         8.62 o                         
  -4  11  11        775.76        843.89        23.34 o                         
  -3  11  11         10.47         16.52         8.24 o                         
  -2  11  11        111.19        116.70        10.49 o                         
  -1  11  11        241.56        250.52        13.62 o                         
   0  11  11         75.91         46.07        10.01 o                         
   1  11  11        244.78        265.13        14.31 o                         
   2  11  11        170.42        163.54        12.24 o                         
   3  11  11          4.02         -0.68        10.67 o                         
   4  11  11        863.98        905.04        28.60 o                         
   5  11  11         50.45         25.36        12.60 o                         
  -2  12  11        279.10        237.56        13.02 o                         
  -1  12  11        646.05        652.87        22.96 o                         
   0  12  11          4.97         -5.70        10.07 o                         
   1  12  11        604.78        618.33        23.00 o                         
   2  12  11        300.06        251.39        16.16 o                         
   0   0  12       6506.61       6610.74       113.04 o                         
  -1   1  12       2097.83       2163.40        35.80 o                         
   0   1  12        536.70        580.06        13.82 o                         
   1   1  12       2265.35       2362.38        34.03 o                         
  -2   2  12        723.05        734.65        21.40 o                         
  -1   2  12        898.01        900.78        14.83 o                         
   0   2  12        820.15        892.15        17.36 o                         
   1   2  12        860.61        873.87        15.82 o                         
   2   2  12        783.58        785.54        21.38 o                         
  -3   3  12       2385.03       2356.94        38.72 o                         
  -2   3  12        232.82        214.06         8.41 o                         
  -1   3  12        209.02        186.06         8.72 o                         
   0   3  12       2884.95       2853.29        31.60 o                         
   1   3  12        192.42        176.13         8.46 o                         
   2   3  12        216.76        218.82        14.94 o                         
   3   3  12       2322.48       2262.22        53.54 o                         
  -4   4  12       3376.16       3354.06        52.28 o                         
  -3   4  12        149.64        134.07         7.00 o                         
  -2   4  12       1366.07       1403.87        19.31 o                         
  -1   4  12       2100.51       2056.99        24.42 o                         
   0   4  12         23.29         20.05         5.48 o                         
   1   4  12       2031.05       2014.42        29.27 o                         
   2   4  12       1262.33       1361.03        28.46 o                         
   3   4  12        160.22        147.65        11.28 o                         
   4   4  12       3141.53       3250.87        71.59 o                         
  -5   5  12        552.42        524.96        28.48 o                         
  -4   5  12        252.20        249.71        10.18 o                         
  -3   5  12       1598.28       1635.36        21.62 o                         
  -2   5  12        142.27        140.57         7.70 o                         
  -1   5  12        214.53        193.95         8.60 o                         
   0   5  12        606.47        579.67        17.37 o                         
   1   5  12        226.93        219.26        11.07 o                         
   2   5  12        127.36        127.34        11.67 o                         
   3   5  12       1475.81       1492.98        31.70 o                         
   4   5  12        249.58        245.57        14.95 o                         
   5   5  12        521.75        521.50        36.41 o                         
  -6   6  12       1257.43       1233.59        32.60 o                         
  -5   6  12        103.96         71.43         7.87 o                         
  -4   6  12        339.40        305.22        16.21 o                         
  -3   6  12        768.09        736.49        17.54 o                         
  -2   6  12        238.22        206.92        10.18 o                         
  -1   6  12          4.34         -0.25         8.81 o                         
   0   6  12       1669.03       1643.99        27.64 o                         
   1   6  12          5.76         -7.14         9.44 o                         
   2   6  12        236.36        225.61        13.59 o                         
   3   6  12        838.46        817.74        23.95 o                         
   4   6  12        324.86        320.08        21.58 o                         
   5   6  12         86.70         60.66        12.03 o                         
   6   6  12       1412.46       1508.39        48.49 o                         
  -7   7  12        967.18        998.42        39.59 o                         
  -6   7  12         54.26         41.64         8.39 o                         
  -5   7  12        842.17        898.50        20.59 o                         
  -4   7  12        768.95        763.15        17.70 o                         
  -3   7  12        116.98         96.86         8.18 o                         
  -2   7  12        443.29        440.25        15.62 o                         
  -1   7  12       2273.70       2278.02        32.60 o                         
   0   7  12         20.03         10.21         9.29 o                         
   1   7  12       2148.74       2155.47        36.98 o                         
   2   7  12        514.13        480.00        22.84 o                         
   3   7  12        105.12         96.18        10.84 o                         
   4   7  12        764.99        767.09        25.23 o                         
   5   7  12        904.26        925.91        28.40 o                         
   6   7  12         62.77         52.68        14.77 o                         
   7   7  12        995.84       1092.12        44.15 o                         
  -7   8  12        152.21        183.12        59.40 o                         
  -6   8  12        757.62        717.97        19.45 o                         
  -5   8  12        313.72        321.12        13.70 o                         
  -4   8  12         86.68         76.71         9.40 o                         
  -3   8  12        472.63        505.30        19.89 o                         
  -2   8  12        695.70        694.67        18.67 o                         
  -1   8  12        135.39        127.07        10.55 o                         
   0   8  12       1480.98       1514.47        30.85 o                         
   1   8  12        147.26        136.07        11.47 o                         
   2   8  12        657.61        697.58        23.26 o                         
   3   8  12        492.60        473.30        22.82 o                         
   4   8  12        102.94        111.13        11.90 o                         
   5   8  12        324.62        302.17        20.85 o                         
   6   8  12        741.21        686.65        26.60 o                         
  -5   9  12         26.41         17.27         9.93 o                         
  -4   9  12        145.85        132.34        10.89 o                         
  -3   9  12       1312.23       1278.97        25.45 o                         
  -2   9  12         36.73         54.42         8.93 o                         
  -1   9  12        506.14        556.19        19.06 o                         
   0   9  12         33.82         33.98         9.93 o                         
   1   9  12        488.87        457.97        20.48 o                         
   2   9  12         51.46         52.63        11.33 o                         
   3   9  12       1494.64       1423.46        34.28 o                         
   4   9  12        149.79        169.74        15.84 o                         
   5   9  12         22.21         -6.73        12.49 o                         
  -3  10  12         35.94         28.90        12.47 o                         
  -2  10  12       1181.58       1263.93        26.83 o                         
  -1  10  12        177.60        147.63        11.18 o                         
   0  10  12         11.96         20.39        10.98 o                         
   1  10  12        177.52        160.98        12.73 o                         
   2  10  12       1379.59       1503.79        33.04 o                         
   3  10  12         26.86         17.57        12.35 o                         
   0   1  13       4357.14       4530.01        48.49 o                         
  -1   2  13        102.62        108.35         7.88 o                         
   0   2  13       2232.90       2225.45        29.30 o                         
   1   2  13         92.47         93.00        10.05 o                         
  -2   3  13       2324.66       2410.01        31.34 o                         
  -1   3  13       2265.64       2330.19        30.82 o                         
   0   3  13         11.94         20.19         6.55 o                         
   1   3  13       2262.99       2291.55        35.03 o                         
   2   3  13       2390.03       2472.82        40.76 o                         
  -3   4  13       3333.99       3254.45        41.10 o                         
  -2   4  13        862.17        883.96        19.94 o                         
  -1   4  13         46.52         44.41         9.17 o                         
   0   4  13       2203.28       2298.40        39.69 o                         
   1   4  13         41.46         51.37         8.84 o                         
   2   4  13        890.52       1003.65        27.47 o                         
   3   4  13       3271.41       3267.04        54.12 o                         
  -4   5  13       1424.10       1470.32        27.48 o                         
  -3   5  13        251.54        218.85        13.54 o                         
  -2   5  13         98.54        104.78        10.64 o                         
  -1   5  13        465.02        476.76        18.06 o                         
   0   5  13        660.42        649.74        25.21 o                         
   1   5  13        474.29        509.68        26.10 o                         
   2   5  13        104.53        102.96        14.80 o                         
   3   5  13        215.10        198.17        14.40 o                         
   4   5  13       1324.85       1354.30        36.02 o                         
  -5   6  13        559.74        614.70        28.22 o                         
  -4   6  13        999.07        975.33        29.03 o                         
  -3   6  13         36.91         42.59        10.16 o                         
  -2   6  13        630.81        646.62        23.48 o                         
  -1   6  13       2203.19       2256.34        36.31 o                         
   0   6  13          4.58         10.53         9.44 o                         
   1   6  13       2130.76       2192.90        42.58 o                         
   2   6  13        608.57        636.03        24.11 o                         
   3   6  13         42.21         13.03        10.82 o                         
   4   6  13       1072.64       1101.57        38.86 o                         
   5   6  13        638.38        645.94        28.82 o                         
  -4   7  13          3.42          9.73         9.61 o                         
  -3   7  13       1531.82       1495.41        30.97 o                         
  -2   7  13       1009.15       1092.79        26.41 o                         
  -1   7  13        437.00        508.86        24.34 o                         
   0   7  13       2598.75       2624.01        44.99 o                         
   1   7  13        441.68        521.75        22.85 o                         
   2   7  13        985.40       1080.53        29.42 o                         
   3   7  13       1547.16       1570.46        34.56 o                         
   4   7  13          1.42         13.11        12.04 o                         
  -2   8  13        161.18        154.71        16.57 o                         
  -1   8  13        915.38        924.08        27.05 o                         
   0   8  13         38.88         30.18        11.16 o                         
   1   8  13        897.27        864.11        27.76 o                         
   2   8  13        181.64        168.08        15.56 o                         
   0   0  14       2313.68       2389.67        86.18 o                         
  -1   1  14        746.93        768.86        33.32 o                         
   0   1  14        144.92        120.00        10.09 o                         
   1   1  14        754.90        737.09        31.08 o                         
  -2   2  14        448.52        397.73        26.65 o                         
  -1   2  14        351.36        351.19        18.31 o                         
   0   2  14        367.55        321.72        14.93 o                         
   1   2  14        387.82        379.06        18.54 o                         
   2   2  14        457.47        470.97        27.57 o                         
  -3   3  14       1301.77       1396.57        49.48 o                         
  -2   3  14        149.83        154.59        16.34 o                         
  -1   3  14         90.41         91.42        10.32 o                         
   0   3  14       1397.87       1417.88        26.25 o                         
   1   3  14         93.16         90.38        10.51 o                         
   2   3  14        188.71        165.55        17.91 o                         
   3   3  14       1338.40       1373.68        64.23 o                         
  -2   4  14        540.39        502.31        19.60 o                         
  -1   4  14        711.45        743.08        25.72 o                         
   0   4  14          5.18         15.57        10.61 o                         
   1   4  14        793.14        832.22        28.48 o                         
   2   4  14        556.63        547.95        32.14 o                         
                                                                                
